# Supplementary material for: Metagenomic Insights into Gut Microbiota Alterations Following Dendrobium huoshanense Water Extract Intervention in Streptozotocin-Induced Type 1 Diabetic Rats
Source: Int J Mol Sci. 2026 Jun 11;27(12):5308. doi: 10.3390/ijms27125308 (PMC13299921; doi:10.3390/ijms27125308)
Supplement: Supplementary file 1 [file ijms-27-05308-s001.zip]

Archive with 11 entries (11 files):
- Fig. S1.pdf
- Fig. S2.pdf
- Fig. S3-comparison using Lefse LDA2.pdf
- Fig. S4.pdf
- Supplementary material S1.pdf
- Table S1.pdf
- Table S2-relative abundance at phylum level.xls
- Table S3-relative abundance at genus level.xls
- Table S4-relative abundance at species level.xls
- Table S5-correlation at genuse level.xlsx
- Table S6-correlation at species level.xlsx
