# Supplementary material for: Metagenomic Insights into Gut Microbiota Alterations Following Dendrobium huoshanense Water Extract Intervention in Streptozotocin-Induced Type 1 Diabetic Rats
Source: Int J Mol Sci. 2026 Jun 11;27(12):5308. doi: 10.3390/ijms27125308 (PMC13299921; doi:10.3390/ijms27125308)
Supplement: Supplementary file 1 [file ijms-27-05308-s001.zip › Table S2-relative abundance at phylum level.xls]

## Sheet: Raw data of relative abundance 
name	DHWE2	DHWE3	DHWE6	DHWE1	DHWE4	DHWE5	DHWE7	DHWE8	control1	control2	control3	control4	control6	control5	control7	control8	metform1	metform2	metform3	metform4	metform6	metform7	metform5	model1	model2	model3	model4	model5	model6	model7	taxonomy
Acidobacteriota	0	0	0	0	0	4.122915659988093e-07	0	0	0	0	0	3.1853149336801506e-07	2.2700073911440656e-07	0	0	0	0	0	0	0	0	0	0	0	0	0	0	0	5.527949589522104e-07	0	k__Bacteria;p__Acidobacteriota
Actinomycetota	0.32694674270272045	0.04186217689355311	0.12313501769097619	0.13877703431767552	0.10946368385380406	0.17515794889893416	0.1419445716374442	0.1624019852078677	0.10121601455710873	0.20682596807487383	0.20376661608724897	0.21027283178001452	0.16654635627493602	0.09251544550745648	0.14182457220299943	0.1415413404949226	0.009712075343972374	0.07892131596948491	0.07779271541722683	0.09511684260196039	0.18421635358162927	0.2756387721180265	0.12893910551256985	0.1598094844461657	0.15662373461025408	0.17438629930482502	0.0597191441335091	0.028462086368810605	0.04345023656860268	0.031262203788283725	k__Bacteria;p__Actinomycetota
Armatimonadota	0	0	0	0	0	0	0	0	0	0	0	0	0	0	0	1.0935727557781924e-07	0	0	0	0	0	0	0	0	0	1.3556454499116119e-07	0	0	0	0	k__Bacteria;p__Armatimonadota
Bacillota	0.302888416074541	0.46372079155113727	0.820247081290136	0.7524447205410716	0.49611318336276494	0.4512650754411107	0.3350331199307019	0.6391454495059441	0.8219909326082158	0.5186395616509418	0.3305869315474058	0.674738891771599	0.4361026969503813	0.5392341199204906	0.5692794886247992	0.7911206047807283	0.11194137676826728	0.4902721655470212	0.8709635623486336	0.3815715592681806	0.6824972338608055	0.3187045017535844	0.7146083329825098	0.3677565280216356	0.3270044357988928	0.6462059550793323	0.1705777122036294	0.1927778375850013	0.3443813091179659	0.22261411049943122	k__Bacteria;p__Bacillota
Bacteroidota	0.11919824344517452	0.3984055877902558	0.014090531211219412	0.07596097478918545	0.21281300861739064	0.01980978516311079	0.37716788969072107	0.04134482809397938	0.05265184287768261	0.19997658391783477	0.2655576264957731	0.0702712327519178	0.15740957652558116	0.33892601864158856	0.23770742236878387	0.0015162386258864638	0.7529409930802147	0.3296942320512676	0.032729737164865144	0.1998331997420211	0.003974977358067976	0.04129784432399476	0.006109192118044541	0.08183170258224404	0.31444291852646467	0.13993202793714143	0.6458223444598661	0.5909829416243216	0.432291185850218	0.6042092446444594	k__Bacteria;p__Bacteroidota
Calditrichota	0	3.2801436178081623e-07	0	0	0	0	0	0	0	0	0	0	0	0	0	0	0	0	0	0	0	0	0	0	0	0	0	0	0	0	k__Bacteria;p__Calditrichota
Campylobacterota	0.0003009695300605927	0.0008738302597840944	0.00013629682285328738	0.00013942816951417186	0.0004299473919598685	0.0002626297275412415	0.0003531365793737824	0.0006156709219350521	0.00011076576062512167	0.002654663222701351	0.0009431510870297477	0.008364637015844075	0.0002558298329819362	0.00046444806609565646	0.00010199342999843399	6.0912002496845316e-05	0.00018687586310440555	8.909069258669828e-05	2.8656251074609415e-05	0.00028486887789479324	0.00039938229837626813	0.0006031736492041981	1.4449760752254545e-05	0.0005859638788498119	0.0019651246446451267	0.00032820176342360127	0.010007531909985547	0.0004046036874705982	0.00016307451289090204	0.0715721661503007	k__Bacteria;p__Campylobacterota
Candidatus_Aminicenantes	0	0	0	0	0	0	0	0	0	0	0	0	0	0	0	0	0	0	0	0	0	0	0	0	0	0	0	0	5.527949589522104e-07	0	k__Bacteria;p__Candidatus_Aminicenantes
Candidatus_Bipolaricaulota	0	0	0	0	0	0	0	0	0	0	0	0	0	0	0	0	0	0	0	0	0	0	0	0	9.117215573188858e-08	0	0	0	0	0	k__Bacteria;p__Candidatus_Bipolaricaulota
Candidatus_Melainabacteria	1.1729132114598313e-06	2.3617034048218767e-05	2.3343654742828226e-05	3.2457974684473205e-05	3.112219727323445e-05	4.122915659988093e-07	1.6896487051377147e-05	5.219129825668016e-06	1.3426152803045051e-05	4.683216433046216e-06	5.025861801632443e-05	1.91118896020809e-05	5.448017738745757e-06	1.9308515107347515e-05	3.1590885397745044e-05	2.4058600627120234e-06	0	2.3033203449243947e-05	1.4737500552656271e-05	2.318101176359077e-06	1.4496635149773797e-06	3.692899893086927e-05	3.056680159130769e-06	7.322514453829919e-06	2.7351646719566575e-07	5.829275434619931e-06	0	8.553252240100784e-05	0.000480931614288423	2.096146599024927e-05	k__Bacteria;p__Candidatus_Melainabacteria
Chlamydiota	0	0	0	0	0	0	0	0	0	0	0	0	0	0	0	0	0	0	0	0	0	0	0	0	1.8234431146377717e-07	0	0	0	0	0	k__Bacteria;p__Chlamydiota
Chlorobiota	0	0	0	0	0	0	0	1.863974937738577e-07	0	0	0	0	0	0	0	0	0	0	0	0	0	0	0	0	9.117215573188858e-08	1.3556454499116119e-07	0	0	0	0	k__Bacteria;p__Chlorobiota
Chloroflexota	0	0	2.510070402454648e-07	0	1.7290109596241362e-06	2.8860409619916653e-06	0	0	0	0	0	0	0	1.043703519316082e-06	0	2.187145511556385e-07	0	0	2.0468750767578154e-07	0	0	0	0	0	9.117215573188858e-08	1.3556454499116119e-07	0	1.34063514735122e-07	0	0	k__Bacteria;p__Chloroflexota
Cyanobacteriota	0	0	0	0	1.1526739730827574e-06	8.245831319976186e-07	0	0	1.9744342357419194e-07	3.6024741792663204e-07	1.4257763976262248e-06	1.5926574668400753e-06	0	0	0	0	0	0	2.251562584433597e-06	0	0	0	5.696540296561888e-06	0	2.7351646719566575e-07	0	0	0	0	0	k__Bacteria;p__Cyanobacteriota
Deferribacterota	0	0	0	0	0	0	0	0	0	4.322969015119584e-06	2.4951086958458936e-06	0	9.080029564576262e-07	0	0	0	0	0	0	0	0	0	0	0	0	0	0	0	0	0	k__Bacteria;p__Deferribacterota
Deinococcota	0	0	0	0	0	0	0	0	1.9744342357419194e-07	0	0	3.1853149336801506e-07	0	5.21851759658041e-07	0	0	9.115895761190514e-08	8.691774886507149e-07	0	0	0	0	0	0	0	0	0	0	0	0	k__Bacteria;p__Deinococcota
Elusimicrobiota	0	0	0	5.927108420642934e-06	0	0	0	0	0	0	0	0	0	0	0	0	0	0	0	0	0	5.068686127766371e-06	0	3.905341042042624e-06	0	0	0	0	5.527949589522104e-07	0.00019639982264777037	k__Bacteria;p__Elusimicrobiota
Fibrobacterota	0	0	0	0	0	0	5.632162350459049e-07	0	0	0	0	0	0	0	0	0	0	0	0	0	0	0	0	0	0	0	0	0	0	0	k__Bacteria;p__Fibrobacterota
Fusobacteriota	0	1.640071808904081e-06	0	8.467297743775619e-07	5.763369865413787e-07	0	0	1.6589376945873335e-05	0	0	0	0	0	0	0	0	1.914338109850008e-06	0	0	1.5454007842393846e-06	0	3.6204900912616936e-07	0	1.6272254341844264e-06	1.8234431146377717e-07	6.77822724955806e-07	0	6.300985192550734e-06	0	9.113680865325771e-07	k__Bacteria;p__Fusobacteriota
Ignavibacteriota	0	0	0	0	0	0	0	0	0	0	0	0	0	5.21851759658041e-07	9.025967256498583e-07	0	0	0	0	0	0	0	0	0	0	1.3556454499116119e-07	0	0	0	0	k__Bacteria;p__Ignavibacteriota
Lentisphaerota	2.3458264229196625e-07	0	0	0	7.550014523692061e-05	0	4.5057298803672397e-05	1.6589376945873335e-05	5.923302707225758e-07	0	1.0693322982196686e-06	0	2.043006652029659e-06	7.305924635212573e-06	0	5.467863778890962e-07	9.115895761190514e-08	6.953419909205719e-06	4.093750153515631e-07	4.8937691500913844e-06	3.6241587874434493e-07	3.6204900912616936e-07	4.1682002169965035e-07	0.00011032588443770412	8.561065423224337e-05	1.2336373594195668e-05	1.2462872637956646e-05	2.5874258343878547e-05	1.658384876856631e-06	0.00190673393170724	k__Bacteria;p__Lentisphaerota
Mycoplasmatota	0	3.8377680328355495e-05	1.0040281609818591e-06	0	1.4984761650075846e-05	4.4115197561872596e-05	3.942513645321335e-06	0	1.3821039650193434e-06	0	1.3901319876855692e-05	3.1853149336801506e-06	0	2.087407038632164e-06	0	8.74858204622554e-07	1.558818175163578e-05	1.7383549773014298e-06	3.684375138164068e-06	1.8029675816126155e-06	0	3.258441082135524e-06	2.931634152620874e-05	6.508901736737706e-07	1.0484797909167186e-05	0	1.6178511685297757e-05	0	1.1055899179044207e-06	6.075787243550514e-07	k__Bacteria;p__Mycoplasmatota
Myxococcota	0	0	0	0	0	0	3.37929741027543e-06	0	3.948868471483839e-07	0	0	0	0	0	0	0	0	0	0	0	0	0	0	0	9.117215573188858e-08	1.3556454499116119e-07	0	0	0	0	k__Bacteria;p__Myxococcota
Planctomycetota	0	0	0	0	5.763369865413787e-07	0	1.1264324700918099e-06	0	0	0	0	0	0	0	0	1.0935727557781924e-07	0	8.691774886507149e-07	0	2.575667973732308e-07	0	0	0	1.6272254341844264e-07	0	0	0	0	5.527949589522104e-07	0	k__Bacteria;p__Planctomycetota
Pseudomonadota	0.20508434418903607	0.011221699330883503	0.019291397085105442	0.01315422928821355	0.0989582132631278	0.33561976492784074	0.07264250356375072	0.10691872081364742	0.017865668182110758	0.029961417501540057	0.16258163906541784	0.021028175066182882	0.23211551976813236	0.0026478758285048997	0.01382868443368148	0.05763718952239194	0.05476921332280873	0.054965046027293914	0.010264464447417417	0.280561073208726	0.03891041840550785	0.34487955896637906	0.14653669106870013	0.0020709698100865198	0.15966396131528962	0.004529482577244678	0.04223427568648366	0.16787272438914294	0.07570913919321787	0.015109571506623596	k__Bacteria;p__Pseudomonadota
Rhodothermota	0	0	0	0	0	0	0	0	0	0	0	0	0	0	0	0	0	0	0	0	0	0	0	0	6.382050901232201e-07	0	0	0	0	0	k__Bacteria;p__Rhodothermota
Spirochaetota	7.975809837926852e-06	2.6241148942465296e-05	8.785246408591268e-06	0.003308737715009386	0.0002973898850553514	2.6386660223923795e-05	0.00013967762629138442	0.00011090650879544534	4.126567552700611e-05	2.8099298598277296e-05	0.00025699619567212705	6.211364120676293e-05	8.853028825461855e-06	0.00031676401811243086	5.731489207876601e-05	9.076653872958997e-06	2.6436097707452493e-06	9.517493500725328e-05	1.0234375383789076e-05	8.242137515943386e-06	2.355703211838242e-05	4.127358704038331e-05	2.500920130197902e-06	2.5872884403532382e-05	0.0002931184806780218	2.3181537193488562e-05	6.966823213764585e-07	2.9762100271197084e-05	0.00012437886576424732	1.5948941514320097e-05	k__Bacteria;p__Spirochaetota
Synergistota	0	0	0	0	0	0	0	0	0	0	0	6.370629867360301e-07	0	5.21851759658041e-07	0	0	0	0	0	2.575667973732308e-07	0	0	0	3.254450868368853e-07	1.8234431146377717e-07	5.422581799646447e-07	0	0	0	1.6708414919763914e-06	k__Bacteria;p__Synergistota
Thermodesulfobacteriota	0.00036196101705650394	5.182626916136896e-05	7.404707687241211e-05	0.0006993987936358661	0.001646594770548719	0.0021352580203078332	0.002836356959691177	0.0003767093349169664	0.0004308215502388868	0.0013847910745099735	0.007481761646543615	0.00808146251823991	4.676215225756775e-05	0.00044618325450762505	0.002835958911991855	0.0015480615930796092	0.0005907100453251453	2.4336969682220017e-05	0.00499724081239653	0.0008443039617894505	4.385232132806574e-05	0.0013689073035060464	0.0001250460065098951	0.003008577105263586	5.525032637352448e-05	0.003500140987126791	0.0013907327317610504	0.0004436161702585187	0.0023587760898490817	0.004171939310783961	k__Bacteria;p__Thermodesulfobacteriota
Thermotogota	0	0	0	0	0	0	0	0	0	0	0	6.370629867360301e-07	2.2700073911440656e-07	0	0	0	0	0	0	0	0	0	0	0	0	1.3556454499116119e-07	0	0	5.527949589522104e-07	0	k__Bacteria;p__Thermotogota
Verrucomicrobiota	0.0006831046543542057	5.510641277917712e-05	8.785246408591268e-06	3.2457974684473205e-05	0.00013889721375647226	1.3605621677960707e-05	0.00019937854720625034	0.0006193988718105292	3.771169390267066e-05	0.00037213558271821087	0.0017415858697004338	5.5424479846034614e-05	0.00018614060607381337	0.00027710328437841974	8.394149548543683e-05	0.005359818790620077	5.998259410863358e-05	0.00020773341978752086	3.21359387050977e-05	5.717982901685723e-05	0.00693229092862183	0.0007798535656577688	2.0841001084982515e-06	0.3678758036459613	1.0667142220630964e-05	0.00014058043315583416	0.00045454651012472936	0.0002949397324172684	0.0028347325495069347	7.306134160369493e-05	k__Bacteria;p__Verrucomicrobiota
candidate_division_NC10	0	0	0	0	0	0	0	0	0	0	0	0	0	0	0	0	0	0	0	0	0	0	0	0	9.117215573188858e-08	0	0	0	0	0	k__Bacteria;p__candidate_division_NC10
candidate_division_Zixibacteria	0	0	0	0	0	0	0	3.727949875477154e-07	0	0	0	0	0	1.043703519316082e-06	0	0	0	0	0	0	0	0	0	0	1.8234431146377717e-07	0	0	0	0	0	k__Bacteria;p__candidate_division_Zixibacteria
unclassified	0.04452683508136499	0.08371877754295594	0.022983459640075986	0.015443786598130477	0.08001344017852614	0.01566089513446477	0.06961240021920376	0.04842737366490465	0.005638786733855348	0.04014741324341558	0.02701454184992349	0.0070994299241863195	0.007319411832004925	0.025139686669766466	0.03424813015805823	0.0012024926022537004	0.06977844453465129	0.045697441054555664	0.0031599657434987155	0.041711655000607854	0.08300012213415113	0.01664013450844787	0.0036241111486712265	0.016910777602218232	0.03984232322699104	0.030933931263353108	0.0697643742979958	0.01861364651285381	0.09820070768810645	0.04884446880835129	unclassified

## Sheet: Processed data
name	DHWE2	DHWE3	DHWE6	DHWE1	DHWE4	DHWE5	DHWE7	DHWE8	control1	control2	control3	control4	control6	control5	control7	control8	metform1	metform2	metform3	metform4	metform6	metform7	metform5	model1	model2	model3	model4	model5	model6	model7	taxonomy
Bacteroidota	0.119198	0.398406	0.0140905	0.075961	0.212813	0.0198098	0.377168	0.0413448	0.0526518	0.199977	0.265558	0.0702712	0.15741	0.338926	0.237707	0.00151624	0.752941	0.329694	0.0327297	0.199833	0.00397498	0.0412978	0.00610919	0.0818317	0.314443	0.139932	0.645822	0.590983	0.432291	0.604209	k__Bacteria;p__Bacteroidota
Bacillota	0.302888	0.463721	0.820247	0.752445	0.496113	0.451265	0.335033	0.639145	0.821991	0.51864	0.330587	0.674739	0.436103	0.539234	0.569279	0.791121	0.111941	0.490272	0.870964	0.381572	0.682497	0.318705	0.714608	0.367757	0.327004	0.646206	0.170578	0.192778	0.344381	0.222614	k__Bacteria;p__Bacillota
Bacteroidota:Bacillota	0.393538	0.85915	0.0171784	0.100952	0.428961	0.0438983	1.12576	0.0646877	0.064054	0.385579	0.803291	0.104146	0.360946	0.628532	0.417558	0.00191657	6.72621	0.672472	0.0375788	0.523711	0.00582417	0.12958	0.00854901	0.222516	0.961586	0.216544	3.78609	3.06562	1.25527	2.71416
Actinomycetota	0.326947	0.0418622	0.123135	0.138777	0.109464	0.175158	0.141945	0.162402	0.101216	0.206826	0.203767	0.210273	0.166546	0.0925154	0.141825	0.141541	0.00971208	0.0789213	0.0777927	0.0951168	0.184216	0.275639	0.128939	0.159809	0.156624	0.174386	0.0597191	0.0284621	0.0434502	0.0312622	k__Bacteria;p__Actinomycetota
										average	SD
Bacteroidota	CON	0.0526518	0.199977	0.265558	0.0702712	0.15741	0.338926	0.237707	0.00151624	0.165502	0.11665
	MOD	0.0818317	0.314443	0.139932	0.645822	0.590983	0.432291	0.604209		0.401359	0.229427
	DHWE	0.119198	0.398406	0.0140905	0.075961	0.212813	0.0198098	0.377168	0.0413448	0.157349	0.156059
	MET	0.752941	0.329694	0.0327297	0.199833	0.00397498	0.0412978	0.00610919		0.195226	0.274345
										average	SD
Bacillota	CON	0.821991	0.51864	0.330587	0.674739	0.436103	0.539234	0.569279	0.791121	0.585212	0.169177
	MOD	0.367757	0.327004	0.646206	0.170578	0.192778	0.344381	0.222614		0.324474	0.161859
	DHWE	0.302888	0.463721	0.820247	0.752445	0.496113	0.451265	0.335033	0.639145	0.532607	0.187813
	MET	0.111941	0.490272	0.870964	0.381572	0.682497	0.318705	0.714608		0.51008	0.262628
										average	SD
Bacteroidota:Bacillota	CON	0.064054	0.385579	0.803291	0.104146	0.360946	0.628532	0.417558	0.00191657	0.345753	0.280874
	MOD	0.222516	0.961586	0.216544	3.78609	3.06562	1.25527	2.71416		1.74597	1.4351
	DHWE	0.393538	0.85915	0.0171784	0.100952	0.428961	0.0438983	1.12576	0.0646877	0.379266	0.415798
	MET	6.72621	0.672472	0.0375788	0.523711	0.00582417	0.12958	0.00854901		1.1577	2.46998
	The ratio of Bacteroidota to Bacillota differed significantly among the four groups as determined by Kruskal‑Wallis test (P = 0.0110). Post‑hoc Dunn’s test revealed significant differences between CON and MOD (P = 0.0122), CON and MET (P = 0.0078), MOD and DHWE (P = 0.0151), as well as DHWE and MET (P = 0.0052).
										average	SD
Actinomycetota	CON	0.101216	0.206826	0.203767	0.210273	0.166546	0.0925154	0.141825	0.141541	0.158064	0.0467962
	MOD	0.159809	0.156624	0.174386	0.0597191	0.0284621	0.0434502	0.0312622		0.0933876	0.0666754
	DHWE	0.326947	0.0418622	0.123135	0.138777	0.109464	0.175158	0.141945	0.162402	0.152461	0.0813265
	MET	0.00971208	0.0789213	0.0777927	0.0951168	0.184216	0.275639	0.128939		0.121477	0.086278

## Sheet: statistical results
Feature	KW_pvalue	DunnTest_comparison	DunnTest_Z	DunnTest_PValue	DunnTest_PValueBonferroniAdjusted
Actinomycetota	0.258987	CON - DHWE	0.795147	0.213264	1
Actinomycetota	0.258987	CON - MET	1.56772	0.0584728	0.350837
Actinomycetota	0.258987	DHWE - MET	0.799539	0.211989	1
Actinomycetota	0.258987	CON - MOD	1.7872	0.0369522	0.221713
Actinomycetota	0.258987	DHWE - MOD	1.01902	0.154097	0.92458
Actinomycetota	0.258987	MET - MOD	0.212512	0.415854	1
Bacteroidota	0.124179	CON - DHWE	0.198787	0.421215	1
Bacteroidota	0.124179	CON - MET	0.309625	0.378423	1
Bacteroidota	0.124179	DHWE - MET	0.117579	0.453201	1
Bacteroidota	0.124179	CON - MOD	-1.82248	0.0341912	0.205147
Bacteroidota	0.124179	DHWE - MOD	-2.01452	0.0219772	0.131863
Bacteroidota	0.124179	MET - MOD	-2.0644	0.0194899	0.116939
Bacillota	0.098996	CON - DHWE	0.880341	0.189337	1
Bacillota	0.098996	CON - MET	0.90536	0.182637	1
Bacillota	0.098996	DHWE - MET	0.0548703	0.478121	1
Bacillota	0.098996	CON - MOD	2.47308	0.00669763	0.0401858
Bacillota	0.098996	DHWE - MOD	1.62259	0.0523381	0.314029
Bacillota	0.098996	MET - MOD	1.51794	0.0645145	0.387087
