# Supplementary material for: Metagenomic Insights into Gut Microbiota Alterations Following Dendrobium huoshanense Water Extract Intervention in Streptozotocin-Induced Type 1 Diabetic Rats
Source: Int J Mol Sci. 2026 Jun 11;27(12):5308. doi: 10.3390/ijms27125308 (PMC13299921; doi:10.3390/ijms27125308)
Supplement: Supplementary file 1 [file ijms-27-05308-s001.zip › Table S3-relative abundance at genus level.xls]

## Sheet: Raw data of relative abundance 
	control1	control2	control3	control4	control5	control6	control7	control8	DHWE1	DHWE2	DHWE3	DHWE4	DHWE5	DHWE6	DHWE7	DHWE8	metform1	metform2	metform3	metform4	metform5	metform6	metform7	model1	model2	model3	model4	model5	model6	model7
Candidatus_Methanomethylophilus	0	0	0	0	0	1.74898176467888e-06	0	0	0	0	0	0	0	0	0	0	0	0	0	0	0	0	0	0	0	0	0	0	0	0
Methanomassiliicoccus	0	0	0	0	0	0	0	0	0	4.16606258759147e-07	0	0	0	0	0	1.66726132320528e-07	0	0	0	1.1787165285761e-06	0	0	0	1.56050401782969e-07	0	0	0	0	0	0
Stygiolobus	0	0	0	0	0	0	0	1.08903409101428e-07	0	0	0	0	0	0	0	0	0	0	0	0	0	0	0	0	0	0	0	0	0	0
Sulfolobus	0	0	3.36097511298758e-06	0	0	0	0	0	0	0	0	4.93377882066898e-07	0	0	0	0	0	0	0	0	2.74782911195796e-07	0	0	1.56050401782969e-07	0	1.26829740965474e-07	0	0	0	0
Haloarcula	0	0	0	0	0	0	0	0	0	0	0	0	0	0	0	0	0	0	0	0	0	0	0	0	8.77023270760062e-08	0	0	0	0	0
Halorientalis	0	0	1.00829253389627e-06	0	0	0	0	0	0	0	0	0	0	0	0	0	0	0	0	0	0	0	0	0	0	0	0	0	0	0
Halobacterium	0	6.31202152904303e-07	0	0	0	0	0	0	0	0	0	0	0	0	0	0	0	0	0	0	0	0	0	0	0	0	0	0	0	0
Halorussus	0	0	0	0	0	0	0	0	0	0	0	0	0	0	0	0	0	0	0	0	0	0	0	1.56050401782969e-07	0	0	0	0	0	0
Halorubrum	0	0	2.35268257909131e-06	0	0	2.18622720584859e-07	0	0	0	0	0	0	0	0	0	0	0	4.00915369972722e-07	0	0	0	2.91581828503815e-07	0	0	0	0	0	0	0	0
Halostagnicola	0	0	0	0	0	0	0	0	0	0	0	0	0	0	0	0	0	0	0	0	0	0	0	0	8.77023270760062e-08	0	0	0	0	0
Methanobacterium	0	0	0	0	0	0	0	0	0	0	0	0	0	0	0	0	0	0	0	0	0	0	0	0	0	1.26829740965474e-07	0	0	0	0
Methanobrevibacter	0	0	0	0	0	0	0	8.71227272811425e-07	0	0	0	0	0	0	0	0	0	0	0	0	0	0	0	0	0	0	0	0	0	0
Methanosphaera	0	4.5762156085562e-05	0	0	0	8.74490882339438e-07	6.77080446043671e-06	0	1.61173082161202e-06	3.74945632883232e-06	8.64610622606109e-06	0	0	5.04162780411901e-06	2.4748432186821e-06	3.78468320367598e-05	2.61425902270109e-06	4.00915369972722e-07	0	8.48675900574789e-06	1.37391455597898e-07	4.95689108456485e-05	0	4.68151205348908e-07	4.82362798918034e-06	1.00195495362724e-05	4.77861310385404e-06	3.77428279191247e-06	0	1.2342314376256e-05
Methanocorpusculum	0	0	0	0	0	0	0	0	0	0	0	0	0	0	0	0	0	0	0	0	0	0	0	0	0	0	0	0	0	1.56431658954873e-05
Methanoculleus	0	0	0	0	0	0	0	0	0	0	0	0	0	0	0	0	0	0	0	0	0	0	0	0	1.75404654152012e-07	0	0	0	0	0
Methanosarcina	1.93930630625564e-07	2.52480861161721e-06	0	9.27384266307666e-07	0	0	4.23175278777294e-07	1.08903409101428e-07	0	0	0	0	2.69504299570043e-05	2.29164900187228e-07	0	0	0	0	1.76011840652723e-05	0	0	0	0	3.12100803565939e-07	0	0	0	0	0	0
Thermococcus	0	0	5.04146266948137e-06	0	0	2.18622720584859e-07	0	0	0	0	0	5.92053458480278e-06	0	2.29164900187228e-07	0	0	0	0	0	2.35743305715219e-07	5.49565822391592e-07	5.8316365700763e-07	0	0	0	0	0	0	0	0
Luteitalea	0	0	0	3.09128088769222e-07	0	0	0	0	0	0	0	0	0	0	0	0	0	0	0	0	0	0	0	0	0	0	0	0	0	0
Iamia	0	0	0	0	0	0	0	0	0	0	0	0	0	0	0	0	0	0	0	0	0	0	0	0	8.77023270760062e-08	0	0	0	0	0
Acidothermus	1.93930630625564e-07	0	0	0	0	0	0	0	0	0	0	0	0	0	0	0	0	0	0	0	0	0	0	0	0	0	0	0	0	0
Actinomyces	0	0	0	0	0	0	0	0	0	0	0	0	0	4.58329800374455e-07	0	0	0	0	0	0	0	0	0	0	0	0	0	0	0	0
Fannyhessea	1.93930630625564e-07	0	0	0	0	0	0	0	0	0	0	0	0	0	0	0	0	0	0	0	0	0	0	0	0	0	0	0	0	0
Flaviflexus	2.52109819813233e-06	0	1.00829253389627e-06	0	0	0	0	0	0	0	0	0	0	0	0	0	0	0	0	0	0	0	0	0	0	0	0	0	0	0
Schaalia	5.04219639626466e-06	3.15601076452152e-07	1.00829253389627e-06	3.21493212319991e-05	5.81590057524103e-06	0	8.46350557554589e-06	0	2.95483983962204e-06	4.16606258759147e-07	2.88203540868703e-07	4.93377882066898e-07	3.82774222577742e-05	0	1.48490593120926e-06	1.16708292624369e-06	0	0	5.93298339278842e-07	0	0	3.49898194204578e-06	5.83571567843971e-06	0	1.05242792491207e-06	1.01463792772379e-06	1.47034249349355e-07	3.90443047439221e-07	1.98849753600299e-06	8.61091700669025e-07
Trueperella	1.35751441437895e-06	6.31202152904303e-07	5.71365769207889e-06	6.18256177538444e-07	0	2.18622720584859e-07	8.04033029676859e-06	7.62323863709997e-07	5.37243607204007e-06	0	0	9.86755764133796e-07	1.9529297070293e-06	6.41661720524238e-06	9.89937287472839e-07	2.00071358784633e-06	7.84277706810328e-07	4.00915369972722e-07	0	5.18635272573482e-06	2.19826328956637e-06	1.02053639976335e-05	6.86554785698789e-06	2.18470562496157e-06	4.12200937257229e-06	8.99222863445208e-05	7.35171246746775e-08	5.85664571158831e-06	4.97124384000748e-07	1.86569868478289e-05
Bifidobacterium	0.0067037940394645	0.00379699655079584	0.00313713417046261	0.00506320896595109	0.000610184902019038	0.00648150779717933	0.0154111973025115	0.00143578254559323	0.00174684758882383	0.119136683514224	0.00391149845667004	0.00708095936342412	0.000567130786921308	0.00126384442453256	0.00588220736216361	0.0982770521485997	0.000738179606043365	0.00070561105115199	0.00163255926358228	0.000932129030797977	0.0133166668338263	0.128171499100907	0.00497855202849477	0.102401522053199	0.136179876069596	0.138480447800303	0.0512484200250943	0.00634066494273046	0.00243441810845166	0.0181351652772235
Gardnerella	0	0	0	0	0	0	0	0	0	0	0	0	0	2.29164900187228e-07	4.94968643736419e-07	0	0	0	0	0	0	0	0	0	0	0	0	0	0	0
Parascardovia	7.75722522502256e-07	3.15601076452152e-07	2.68878009039006e-06	9.27384266307666e-07	0	2.18622720584859e-07	0	7.62323863709997e-07	0	6.2490938813872e-07	0	0	0	0	0	8.33630661602638e-07	0	0	0	0	2.74782911195796e-07	0	6.86554785698789e-07	1.56050401782969e-07	8.77023270760062e-08	1.26829740965474e-07	0	0	0	0
Corynebacterium	0.0064807738142451	0.00605733146034614	0.00709232968342639	0.000681318307647365	0.00229001085150116	0.000197416316688128	0.00330838432948089	0.00348382005715469	6.04399058104508e-05	5.20757823448933e-06	3.17023894955573e-06	9.37417975927106e-06	0.000743675632436756	7.28744382595384e-05	5.44465508110061e-06	1.11706508654754e-05	1.29841531460821e-05	5.21189980964538e-06	1.32503295772275e-05	4.9506094200196e-06	0.00364925445213577	8.16429119810682e-06	1.71638696424697e-05	3.43310883922533e-06	5.43754427871238e-06	2.79025430124042e-06	2.9406849869871e-07	0.000130928568574619	6.95974137601047e-06	2.15272925167256e-06
Dietzia	0	6.31202152904303e-07	4.47009690027348e-05	1.23651235507689e-06	0	0	0	6.53420454608569e-07	1.07448721440801e-06	0	0	0	0	0	0	0	0	0	0	0	0	0	3.43277392849395e-07	0	0	0	0	0	0	1.43515283444838e-07
Gordonia	0	0	6.72195022597516e-07	0	0	0	0	0	0	4.16606258759147e-07	0	9.86755764133796e-07	0	0	0	0	0	0	0	0	0	0	0	0	0	1.26829740965474e-07	0	0	0	0
Mycobacterium	1.55144504500451e-06	2.52480861161721e-06	3.36097511298758e-07	1.54564044384611e-06	0	2.18622720584859e-07	3.38540223021835e-06	4.46503977315856e-06	3.22346164322404e-06	2.08303129379573e-07	5.76407081737406e-07	8.88080187720417e-06	3.12468753124688e-06	4.81246290393178e-06	6.92956101230987e-06	6.66904529282111e-07	1.56855541362066e-06	0	2.76872558330126e-06	2.35743305715219e-07	1.64869746717478e-06	1.45790914251907e-06	3.43277392849395e-07	2.0286552231786e-06	8.77023270760062e-07	7.60978445792842e-07	2.20551374024033e-07	0	0	1.00460698411386e-06
Mycobacteroides	1.93930630625564e-06	0	0	0	0	0	0	0	0	0	0	0	0	1.37498940112337e-06	0	0	0	0	0	0	0	0	0	0	0	0	0	0	0	0
Mycolicibacterium	0	9.46803229356455e-07	6.72195022597516e-07	3.09128088769222e-07	0	0	1.69270111510918e-06	5.44517045507141e-07	4.56657066123406e-06	0	2.88203540868703e-07	0	3.90585941405859e-07	3.20830860262119e-06	9.89937287472839e-06	0	0	0	0	0	1.23652310038108e-06	0	2.74621914279516e-06	3.12100803565939e-07	0	0	0	2.6029536495948e-07	0	0
Nocardia	1.93930630625564e-07	0	0	0	4.84658381270086e-07	0	8.46350557554589e-07	3.26710227304284e-07	0	0	0	0	1.17175782421758e-06	4.58329800374455e-07	0	0	0	0	0	0	2.19826328956637e-06	0	0	0	8.77023270760062e-08	0	0	0	0	0
Rhodococcus	0	0	2.01658506779255e-06	0	0	2.18622720584859e-07	0	4.35613636405713e-07	0	0	0	1.97351152826759e-06	0	0	0	3.33452264641055e-07	0	0	3.95532226185895e-07	0	1.37391455597898e-07	0	0	0	0	0	1.47034249349355e-07	0	4.97124384000748e-07	0
Tsukamurella	0	3.15601076452152e-07	0	0	0	0	0	0	0	0	0	0	0	0	0	0	0	0	0	0	0	0	0	0	0	0	0	0	0	0
Frankia	0	0	0	0	0	0	0	0	0	0	0	0	7.81171882811719e-07	0	0	1.66726132320528e-07	0	0	0	0	2.74782911195796e-07	0	0	0	0	1.26829740965474e-07	0	0	0	0
Blastococcus	0	0	0	0	0	0	0	0	0	0	0	0	3.90585941405859e-07	0	0	0	0	0	0	0	0	0	0	0	0	0	0	0	0	0
Geodermatophilus	0	0	0	0	0	0	0	0	0	0	0	0	0	0	0	0	0	0	0	0	1.37391455597898e-07	0	0	0	0	0	0	0	0	0
Modestobacter	0	0	0	0	0	0	0	0	0	0	0	0	0	0	0	0	0	0	0	0	0	0	0	1.56050401782969e-07	0	0	0	0	0	0
Stackebrandtia	0	0	0	0	0	0	0	0	0	0	0	0	0	0	0	1.66726132320528e-07	0	0	0	0	0	0	0	0	0	0	0	0	0	0
Jiangella	0	0	0	0	0	0	0	0	0	0	0	0	0	0	0	0	0	0	0	0	0	0	0	0	8.77023270760062e-08	0	0	0	0	0
Brevibacterium	3.87861261251128e-06	1.26240430580861e-06	6.55390147032578e-05	1.23651235507689e-06	0	0	2.96222695144106e-06	1.19793750011571e-06	1.34310901801002e-06	0	0	4.93377882066898e-07	5.07761723827617e-06	2.29164900187228e-06	0	0	0	0	9.88830565464736e-07	2.35743305715219e-07	2.47304620076217e-06	0	0	0	2.63106981228019e-07	1.26829740965474e-07	0	0	0	0
Cellulomonas	0	0	1.68048755649379e-06	0	0	0	0	3.26710227304284e-07	0	4.16606258759147e-07	0	0	0	1.83331920149782e-06	0	0	0	0	7.91064452371789e-07	0	0	0	3.43277392849395e-07	0	0	0	0	0	0	0
Brachybacterium	6.84575126108241e-05	4.32373474739448e-05	0.000249384353383679	4.32779324276911e-06	0	8.74490882339438e-07	3.17381459082971e-05	8.71227272811425e-07	0	0	0	4.93377882066898e-07	0	0	0	0	0	0	2.59073608151761e-05	0	3.57217784554535e-06	0	0	0	0	0	0	0	0	0
Janibacter	1.93930630625564e-07	0	2.35268257909131e-06	0	0	0	0	0	0	0	0	0	4.29644535546445e-06	0	0	0	0	0	0	0	1.37391455597898e-07	0	0	0	0	0	0	0	0	0
Kytococcus	0	0	3.02487760168882e-06	0	0	0	0	0	0	0	0	0	0	0	0	0	0	0	3.16425780948716e-06	0	0	0	0	0	0	0	0	0	0	0
Agrococcus	0	0	4.0331701355851e-06	0	0	0	4.23175278777294e-07	0	0	0	0	0	0	0	0	0	0	0	0	0	0	0	0	0	8.77023270760062e-08	0	0	0	0	0
Clavibacter	0	0	0	0	0	0	0	0	8.0586541080601e-07	0	0	0	0	0	1.97987457494568e-06	0	0	0	0	0	5.49565822391592e-07	0	0	0	0	0	0	0	0	0
Curtobacterium	5.81791891876692e-07	0	3.02487760168882e-06	4.01866515399989e-06	0	0	2.11587639388647e-06	2.17806818202856e-06	0	0	0	2.46688941033449e-06	2.34351564843516e-06	4.58329800374455e-07	1.48490593120926e-06	0	2.61425902270109e-07	0	1.18659667855768e-06	1.65020314000653e-06	1.09913164478318e-06	1.45790914251907e-06	1.37310957139758e-06	0	0	6.34148704827368e-07	0	3.90443047439221e-07	2.98274630400449e-06	0
Frigoribacterium	0	0	2.68878009039006e-06	0	0	0	0	0	0	0	0	0	0	0	0	3.33452264641055e-07	0	0	0	0	0	0	0	0	0	0	0	0	0	0
Leucobacter	1.74537567563008e-06	1.57800538226076e-06	8.40243778246895e-06	0	0	0	4.23175278777294e-06	0	0	0	0	0	0	0	4.94968643736419e-07	0	0	0	0	0	8.24348733587388e-07	0	0	7.80252008914847e-07	0	0	0	0	0	0
Microbacterium	5.33309234220301e-05	5.33365819204136e-05	1.27717054293528e-05	0	5.52510554647898e-05	0	1.26952583633188e-06	5.88078409147712e-06	0	2.70794068193445e-06	0	5.42715670273588e-06	0	3.43747350280842e-06	2.4748432186821e-06	1.66726132320528e-07	5.22851804540218e-06	0	1.77989501783653e-06	1.65020314000653e-06	9.89218480304866e-06	8.74745485511445e-07	1.71638696424697e-06	0	4.38511635380031e-07	1.26829740965474e-07	0	0	1.98849753600299e-06	0
Pseudoclavibacter	1.93930630625564e-07	0	0	0	0	0	0	0	0	0	0	0	0	0	0	0	0	0	0	0	0	0	0	0	0	0	0	0	0	0
Arthrobacter	7.95115585564812e-06	0	3.46180436637721e-05	0	0	0	3.89321256475111e-05	0	0	0	0	0	1.28893360663934e-05	0	0	0	0	0	7.91064452371789e-07	0	0	0	0	0	8.77023270760062e-08	0	0	0	0	0
Auritidibacter	9.30867027002707e-06	9.46803229356455e-07	2.68878009039006e-06	0	4.84658381270086e-07	4.37245441169719e-07	1.22720830845415e-05	1.08903409101428e-07	0	0	0	0	0	0	0	0	0	0	0	0	1.37391455597898e-07	0	0	0	0	0	0	0	0	0
Glutamicibacter	1.72598261256752e-05	3.44005173332845e-05	0.000143177539813271	6.80081795292288e-06	1.45397514381026e-06	0	4.23175278777294e-07	0	0	0	0	0	0	1.14582450093614e-06	0	0	0	0	0	1.1787165285761e-06	1.45634942933772e-05	0	0	0	0	0	0	0	0	0
Kocuria	7.75722522502256e-07	2.52480861161721e-06	9.41073031636523e-06	9.27384266307666e-07	0	0	5.07810334532753e-06	3.15819886394142e-06	0	0	2.30562832694962e-06	1.48013364620069e-05	2.2263398660134e-05	9.39576090767634e-06	4.94968643736419e-07	0	0	2.40549221983633e-06	5.93298339278842e-07	0	3.57217784554535e-06	0	0	9.36302410697817e-07	0	2.79025430124042e-06	0	0	4.97124384000748e-06	0
Micrococcus	7.75722522502256e-07	1.57800538226076e-06	4.0331701355851e-06	0	0	0	0	0	0	0	0	0	0	0	0	0	0	0	0	0	1.64869746717478e-06	0	0	0	1.14013025198808e-06	5.07318963861895e-07	5.8813699739742e-07	1.56177218975688e-06	0	7.17576417224188e-07
Paenarthrobacter	0	0	0	0	0	0	0	0	0	0	0	0	0	0	0	0	0	0	1.52279907081569e-05	0	0	0	0	0	0	0	0	0	0	0
Pseudarthrobacter	0	0	0	0	0	0	0	0	0	0	0	0	0	3.43747350280842e-06	0	1.33380905856422e-06	0	0	0	0	0	0	0	0	0	0	0	0	0	0
Rothia	0.000178028318914268	0.000276782144048537	0.000186870216282109	0.000170638705000611	0.000117771986648631	6.05584936020061e-05	0.000161652956492926	0.000144297017059392	0.000159829973143192	0	5.47586727650536e-06	2.56556498674787e-05	0.0055193699380062	5.27079270430624e-05	1.43540906683562e-05	2.90103470237718e-05	1.22870174066951e-05	6.41464591956355e-06	9.73009276417301e-05	5.35137303973548e-05	2.08835012508805e-05	1.74949097102289e-06	5.83571567843971e-06	1.71655441961266e-06	3.50809308304025e-07	1.21756551326855e-05	7.35171246746775e-07	1.18434391056564e-05	1.49137315200224e-05	2.87030566889675e-07
Ornithinimicrobium	0	3.15601076452152e-07	0	0	0	0	0	0	0	0	0	0	0	0	0	0	0	0	0	0	0	0	0	0	0	0	0	0	0	0
Cellulosimicrobium	0	0	3.69707262428634e-06	0	0	0	0	0	0	0	0	0	0	0	0	0	0	0	0	0	9.61740189185287e-07	0	0	0	1.75404654152012e-07	0	0	0	0	0
Sanguibacter	0	0	7.73024275987144e-06	0	0	0	0	0	0	0	0	9.86755764133796e-07	0	0	0	0	0	0	0	0	0	0	0	0	0	0	0	0	0	0
Luteimicrobium	0	0	0	0	0	0	0	0	0	0	0	0	0	0	0	0	0	0	0	0	0	0	0	3.12100803565939e-07	0	0	0	0	0	0
Actinoplanes	0	0	0	0	0	0	0	0	0	0	0	2.46688941033449e-06	0	0	0	0	0	0	0	0	0	0	0	0	0	0	0	0	0	0
Micromonospora	1.93930630625564e-06	0	0	0	2.90795028762052e-06	0	0	0	2.14897442881603e-06	0	0	1.18410691696056e-05	0	2.29164900187228e-07	6.43459236857345e-06	1.00035679392317e-06	0	0	0	0	4.25913512353484e-06	0	0	0	8.77023270760062e-08	0	0	0	0	0
Phytohabitans	0	0	0	0	0	0	0	0	0	0	0	0	0	0	0	0	0	0	0	0	0	0	0	1.56050401782969e-07	0	0	0	0	0	0
Friedmanniella	0	0	0	0	0	0	0	5.44517045507141e-07	0	0	0	0	0	0	0	0	0	0	0	0	0	0	0	0	2.63106981228019e-07	0	0	0	0	0
Marmoricola	0	0	0	0	0	0	0	0	0	0	0	0	0	0	0	0	0	0	0	0	1.37391455597898e-07	0	0	0	0	0	0	0	0	0
Nocardioides	0	0	0	1.23651235507689e-06	0	0	0	0	0	0	0	0	0	0	0	0	0	0	0	0	9.61740189185287e-07	0	0	0	0	0	0	0	4.97124384000748e-07	0
Pimelobacter	0	0	0	6.18256177538444e-07	0	0	0	0	0	0	0	0	0	0	0	0	0	0	0	0	0	0	0	0	0	0	0	0	0	0
Acidipropionibacterium	3.87861261251128e-07	3.15601076452152e-07	0	0	0	0	0	0	0	0	0	0	0	0	0	5.00178396961583e-07	0	0	3.95532226185895e-07	0	0	0	0	0	8.77023270760062e-08	0	0	0	9.94248768001495e-07	0
Brevilactibacter	1.93930630625564e-07	0	6.72195022597516e-07	0	0	0	0	0	0	0	0	0	0	2.29164900187228e-07	0	0	0	0	0	0	6.8695727798949e-07	0	0	0	0	0	0	0	0	0
Cutibacterium	3.49075135126015e-06	3.47161184097367e-06	2.41990208135106e-05	3.09128088769222e-07	5.37970803209795e-05	6.9959270587155e-06	8.46350557554589e-06	1.41574431831857e-06	2.68621803602003e-06	1.24981877627744e-06	0	9.37417975927106e-06	3.90585941405859e-06	8.2499364067402e-06	9.89937287472839e-07	3.33452264641055e-07	3.48567869693479e-07	4.41006906969994e-06	1.97766113092947e-06	2.59317636286741e-06	3.5034821177464e-05	9.91378216912971e-06	7.55210264268668e-06	1.40445361604673e-06	1.14013025198808e-06	2.409765078344e-06	0	3.90443047439221e-07	9.94248768001495e-06	2.87030566889675e-07
Propionibacterium	3.87861261251128e-07	0	0	0	0	0	0	0	0	0	0	0	0	0	4.94968643736419e-07	0	0	0	0	0	0	0	0	0	0	0	0	0	0	0
Propionimicrobium	0	2.20920753516506e-06	3.69707262428634e-06	1.85476853261533e-06	2.90795028762052e-06	2.18622720584859e-07	0	0	1.88035262521402e-06	0	0	1.48013364620069e-06	1.9529297070293e-06	4.58329800374455e-07	4.94968643736419e-07	6.66904529282111e-07	0	8.01830739945443e-07	0	0	0	2.91581828503815e-07	0	0	0	0	0	1.17132914231766e-06	0	0
Tessaracoccus	1.35751441437895e-06	0	8.06634027117019e-06	0	0	0	8.46350557554589e-07	0	0	0	0	0	0	0	0	0	0	0	0	0	0	0	0	0	0	0	0	0	9.94248768001495e-07	0
Amycolatopsis	0	0	0	0	4.84658381270086e-07	0	0	1.08903409101428e-07	0	0	0	0	0	0	0	0	0	0	0	0	0	0	0	0	0	0	0	0	0	0
Prauserella	0	0	0	0	0	0	0	0	0	0	0	0	0	0	0	0	0	0	0	0	0	0	0	0	8.77023270760062e-08	0	0	0	0	0
Pseudonocardia	0	0	3.36097511298758e-07	0	0	0	0	0	0	0	0	0	0	0	0	0	0	0	0	0	0	0	0	0	8.77023270760062e-08	0	0	0	0	0
Saccharomonospora	0	6.31202152904303e-07	0	0	0	0	0	0	0	0	0	0	0	0	0	0	0	0	0	0	0	0	0	0	0	0	0	0	0	0
Saccharopolyspora	0	0	0	0	0	0	0	0	0	0	0	0	0	0	0	0	0	0	5.93298339278842e-07	0	0	0	0	7.80252008914847e-07	0	0	0	0	0	0
Kitasatospora	0	0	0	0	0	0	0	0	0	0	0	0	0	0	0	0	0	0	0	0	0	0	0	0	8.77023270760062e-08	0	0	0	0	0
Streptomyces	1.93930630625564e-07	1.26240430580861e-06	1.68048755649379e-06	1.23651235507689e-06	0	0	2.96222695144106e-06	2.17806818202856e-07	0	6.2490938813872e-07	5.76407081737406e-07	1.48013364620069e-06	5.46820317968203e-06	6.87494700561683e-07	0	0	2.61425902270109e-07	0	0	0	8.24348733587388e-07	0	0	3.12100803565939e-07	8.77023270760062e-08	2.53659481930947e-07	0	0	4.97124384000748e-07	0
Nocardiopsis	0	0	1.00829253389627e-06	0	0	0	0	1.08903409101428e-07	0	0	0	9.86755764133796e-07	0	2.29164900187228e-07	0	0	0	0	0	0	0	0	0	0	0	0	0	1.3014768247974e-07	0	0
Thermobifida	0	0	0	0	0	0	0	0	0	0	0	0	0	0	0	0	0	0	0	0	0	0	0	3.12100803565939e-07	0	0	0	0	0	0
Thermobispora	0	0	6.72195022597516e-07	0	0	0	0	0	0	0	0	0	0	0	0	0	0	0	1.97766113092947e-07	0	0	0	0	0	0	0	0	0	0	0
Actinomadura	0	0	0	0	0	0	0	0	0	0	0	0	0	0	0	0	0	0	0	0	0	0	0	0	0	5.07318963861895e-07	0	0	0	0
Atopobium	0	0	0	3.09128088769222e-07	0	0	0	0	0	0	0	0	0	0	0	0	0	0	0	0	0	0	0	0	0	0	0	0	0	0
Olsenella	7.75722522502256e-07	0	0	0	0	2.18622720584859e-07	0	6.53420454608569e-07	0.000133505036390196	0	0	9.86755764133796e-07	4.06209379062094e-05	6.53119965533599e-05	0	3.66797491105161e-06	0	0	1.20637328986698e-05	9.12326593117899e-05	1.37391455597898e-07	2.91581828503815e-06	0	0	7.54240012853653e-06	0.00010311257940493	9.70426045705744e-06	3.51398742695299e-06	0	3.3582576326092e-05
Parafannyhessea	0	0	0	0	0	0	0	0	0	0	0	0	0	0	0	0	0	0	0	0	0	0	0	0	0	3.80489222896421e-07	0	0	0	0
Parolsenella	2.36595369363188e-05	4.98649700794399e-05	5.2767309273905e-05	5.16243908244601e-05	3.05334780200154e-05	2.86395763966166e-05	5.28969098471618e-05	6.9698181824914e-06	0.0001474733701775	1.89555847735412e-05	9.5107168486672e-06	3.79900969191512e-05	0.000157796720327967	0.000102895040184065	3.76176169239679e-05	4.78503999759914e-05	3.13711082724131e-06	3.24741449677905e-05	2.84783202853844e-05	9.40615789803725e-05	1.31895797373982e-05	6.99796388409156e-06	2.33428627137588e-05	1.45126873658162e-05	2.52582701978898e-05	0.000115288234537616	1.24979111946952e-06	3.67016464592867e-05	0.00010638461817616	5.55404146931521e-05
Thermophilibacter	0	0	3.36097511298758e-07	0	1.45397514381026e-06	0	0	0	0	2.08303129379573e-07	0	0	0	0	0	1.66726132320528e-07	0	0	0	0	0	0	0	0	4.38511635380031e-07	2.53659481930947e-07	1.47034249349355e-07	0	0	1.43515283444838e-07
Collinsella	3.80104036026105e-05	0.000150541713467676	3.76429212654609e-05	3.83318830073835e-05	7.75453410032138e-06	6.25260980872698e-05	9.85998399551096e-05	3.08196647757042e-05	0.000936146985552982	1.74974628678842e-05	1.15281416347481e-06	6.90729034893657e-06	0.00036129199580042	0.000442059092461162	1.33641533808833e-05	0.00303624959568913	0.000297154108913691	4.41006906969994e-06	9.31478392667782e-05	0.00124802506045637	7.69392151348229e-06	0.00713500734348835	1.61340374639215e-05	2.34075602674454e-06	0.00282515506209939	0.000284098619762661	3.56558054672186e-05	0.0006411074838952	6.1146299232092e-05	6.70216373687391e-05
Coriobacterium	0	0	0	0	0	0	0	0	0	0	0	0	0	0	4.94968643736419e-07	0	0	0	0	2.35743305715219e-07	0	1.45790914251907e-06	0	0	8.77023270760062e-08	3.80489222896421e-07	0	1.3014768247974e-07	0	1.43515283444838e-06
Enorma	0	0	0	0	0	0	0	0	0	0	0	0	0	0	0	0	0	0	0	0	0	0	0	0	0	3.03123080907482e-05	0	0	0	5.16655020401415e-06
Parvibacter	0	0	0	0	0	3.71658624994261e-06	0	2.7225852275357e-06	1.61173082161202e-06	0	6.05227435824277e-06	2.46688941033449e-06	0	2.29164900187228e-07	7.42452965604629e-06	2.16743972016686e-06	0	0	5.93298339278842e-07	1.1787165285761e-06	1.37391455597898e-07	0	0	3.12100803565939e-07	0	0	0	0	1.44166071360217e-05	0
Adlercreutzia	0.0829088353437799	0.160047933491492	0.176922066045178	0.193739228818157	0.0818180892924908	0.149106379629609	0.110956981270685	0.133624482967452	0.113585923787696	0.141923796049573	0.0313435760871758	0.085491532648788	0.156585903909609	0.105962412373071	0.117635237807685	0.037652929544871	0.00795719447133016	0.0619430283222654	0.0714184853568037	0.0841193408051388	0.104497193298649	0.00842117478901868	0.251029488901155	0.0483548698492834	0.011260803391905	0.014689927917585	0.00252398992433103	0.0192092773432797	0.0347962212581323	0.00808866489023449
Arabia	5.81791891876692e-07	3.15601076452152e-07	1.00829253389627e-06	0	4.84658381270086e-07	1.31173632350916e-06	0	2.17806818202856e-07	0	0	0	4.93377882066898e-07	3.90585941405859e-07	6.87494700561683e-07	0	0	0	0	3.95532226185895e-07	0	4.12174366793694e-07	0	6.86554785698789e-07	0	0	0	0	0	0	0
Berryella	8.72687837815038e-06	4.26061453210405e-05	1.88214606327305e-05	2.56576313678454e-05	5.81590057524103e-06	4.37245441169719e-06	2.96222695144106e-06	6.20749431878141e-06	2.39073405205783e-05	5.18674792155138e-05	3.45844249042444e-06	4.93377882066898e-06	9.37406259374063e-06	4.23955065346371e-05	4.45471779362777e-06	8.33630661602638e-07	1.04570360908044e-06	1.24283764691544e-05	3.28291747734292e-05	1.34373684257675e-05	6.32000695750331e-05	1.74949097102289e-06	8.44462386409511e-05	9.36302410697817e-06	2.36796283105217e-06	4.18538145186063e-06	1.10275687012016e-06	1.04118145983792e-06	0	5.45358077090383e-06
Denitrobacterium	8.82384369346316e-05	1.6726857051964e-05	1.57965830310416e-05	8.25371997013823e-05	1.64783849631829e-05	4.28500532346325e-05	3.38540223021835e-05	3.26710227304285e-06	5.34557389167987e-05	3.74945632883232e-06	5.18766373563666e-06	2.46688941033449e-06	0.000107411133886611	8.2499364067402e-06	3.95974914989135e-06	1.03370202038727e-05	2.61425902270109e-07	1.60366147989089e-05	1.44369262557852e-05	6.1293259485957e-06	1.23652310038108e-06	4.08214559905341e-06	5.38945506773549e-05	9.36302410697817e-06	2.63106981228019e-07	2.53659481930947e-06	2.20551374024033e-07	0	0	4.30545850334513e-07
Eggerthella	9.6965315312782e-07	2.68260914984329e-05	6.28502346128678e-05	7.60455098372286e-05	1.01778260066718e-05	7.87041794105494e-06	4.7395631223057e-05	1.96026136382571e-06	5.10381426843807e-06	1.45812190565701e-06	0	4.93377882066898e-07	4.29644535546445e-06	1.21457397099231e-05	9.89937287472839e-07	2.16743972016686e-06	1.7428393484674e-07	2.40549221983633e-06	2.17542724402242e-06	2.12168975143697e-06	2.19826328956637e-06	1.45790914251907e-06	4.46260610704213e-06	6.55411687488472e-06	4.38511635380031e-07	9.25857109047958e-06	1.91144524154162e-06	2.6029536495948e-07	2.48562192000374e-06	9.90255455769379e-06
Enterorhabdus	0	0	0	6.18256177538444e-07	3.87726705016069e-06	4.37245441169719e-07	0	0	0	0	2.30562832694962e-06	0	0	6.87494700561683e-07	9.89937287472839e-07	2.66761811712844e-06	5.22851804540219e-07	0	1.77989501783653e-06	0	0	0	6.86554785698789e-07	0	1.31553490614009e-06	5.07318963861895e-07	2.9406849869871e-07	0	0	0
Gordonibacter	0.000168913579274866	4.26061453210405e-05	0.000124019981669242	0.000208661459919225	6.2036272802571e-05	0.000168339494850342	6.26299412590396e-05	0.000291752232982726	0.000145593017552286	1.33314002802927e-05	3.74664603129314e-06	9.86755764133796e-07	7.06960553944606e-05	3.39164052277097e-05	8.41446694351913e-06	9.38668124964571e-05	8.62705477491361e-06	1.20274610991817e-05	0.000139820641956714	3.70116989972894e-05	4.90487496484496e-05	0.000277002737078624	8.54760708194993e-05	4.36941124992315e-06	0.0001089262902284	8.49759264468674e-06	8.08688371421453e-06	1.62684603099675e-05	9.94248768001495e-06	1.60737117458218e-05
Phoenicibacter	0.000805587839618593	0.000996352598359443	0.00239536696302625	0.000991992036860433	0.000203071861752166	0.000883454413883417	0.000659307084335024	0.000603433789831014	0.000873558105313715	0.000884663390475048	7.98323808206308e-05	0.000444040093860208	0.00133228864613539	0.00125169868482264	0.000562779347928309	7.76943776613659e-05	2.63168741618577e-05	0.000315921311538505	0.000918228063090554	0.000366580840387166	0.00132912494145407	6.18153476428088e-05	0.00254608842276396	0.000272307951111282	1.77158700693532e-05	2.20683749279924e-05	4.41102748048065e-06	4.94561193423013e-05	0.000572687290368861	1.07636462583628e-05
Slackia	0	3.15601076452152e-07	3.36097511298758e-07	0	0	2.18622720584859e-07	0	1.08903409101428e-07	0	0	0	0	0	0	9.89937287472839e-07	0	0	0	0	0	0	0	0	0	1.75404654152012e-07	3.80489222896421e-07	0	0	0	2.87030566889675e-07
Egicoccus	0	0	0	0	0	0	0	0	0	0	0	0	0	0	0	0	0	0	1.97766113092947e-07	0	0	0	0	0	0	0	0	0	0	0
Rubrobacter	0	0	0	0	0	0	0	0	0	0	0	0	0	0	0	0	0	0	0	0	6.8695727798949e-07	0	0	0	0	0	0	0	0	0
Chthonomonas	0	0	0	0	0	0	0	1.08903409101428e-07	0	0	0	0	0	0	0	0	0	0	0	0	0	0	0	0	0	0	0	0	0	0
Bacteroides	0.0244366169732354	0.0815800378531931	0.0604696559403387	0.0202781843670834	0.129007337243234	0.0831393785430545	0.0675777066185037	0.000599077653466956	0.0392010542868548	0.0497179992234459	0.222460566550521	0.0783410070039924	0.00953342165783422	0.00663340720081949	0.16474140363208	0.0102299820269229	0.064200885937526	0.0575914928965815	0.0124262381839692	0.0148341475121302	0.00115422561847794	0.000643812677336423	0.0160070248285673	0.035380371293842	0.00939783056015652	0.0392675024408384	0.0161168651739309	0.121122851733548	0.157360746760365	0.198359936043849
Phocaeicola	0.00924525495381251	0.00598663681922086	0.065132000617075	0.0175343634511678	0.0124915851188552	0.0399834721223238	0.0543014285974236	0.000257229852297573	0.00848012171791165	0.023040617443804	0.0269167696994325	0.00580853780557359	0.00112293458154185	0.000560079016057585	0.0152950260600991	0.000627890614319107	0.0914821602528581	0.0121216762111252	0.00339188660565714	0.0116457193023318	0.00314131824079034	0.000209647334694243	0.00140331798196833	0.00847291261520811	0.013875472869022	0.00848592430851791	0.0280793511496204	0.181445521676812	0.0049175544065354	0.0684193327142084
Barnesiella	1.93930630625564e-07	2.01984688929377e-05	2.01658506779255e-06	0.000355188173995836	4.84658381270086e-06	3.93520897052747e-06	8.88668085432318e-06	0	6.44692328644808e-06	2.91624381131403e-06	1.00871239304046e-05	1.97351152826759e-06	4.29644535546445e-06	1.14582450093614e-06	5.93962372483703e-06	1.66726132320528e-07	1.34198629831989e-05	1.48338686889907e-05	1.77989501783653e-06	3.13538596601242e-05	4.12174366793694e-07	0	2.74621914279516e-06	2.65285683031048e-06	4.38511635380031e-06	3.55123274703326e-06	2.72013361296307e-06	1.79603801822042e-05	1.24281096000187e-05	8.1229650429778e-05
Coprobacter	8.33901711689925e-06	8.52122906420809e-06	1.74770705875354e-05	4.01866515399989e-06	8.23919248159146e-06	7.65179522047008e-06	1.81965369874237e-05	0	4.83519246483606e-06	6.45739701076677e-06	2.88203540868703e-06	1.08543134054718e-05	2.34351564843516e-06	0	2.1283651680666e-05	5.00178396961583e-07	1.91712328331413e-06	2.08475992385815e-05	4.94415282732368e-06	1.29658818143371e-05	4.12174366793694e-07	0	0	3.43310883922533e-06	1.84174886859613e-06	4.3122111928261e-06	3.30827061036049e-06	4.94561193423013e-06	2.68447167360404e-05	1.43515283444838e-05
Fermentimonas	0	0	0	0	0	0	0	0	0	0	0	0	0	0	0	0	0	0	0	0	0	0	0	1.56050401782969e-07	0	0	0	0	0	0
Petrimonas	0	0	0	0	0	0	0	0	8.0586541080601e-07	0	2.88203540868703e-07	9.86755764133796e-07	0	0	0	0	0	0	0	0	0	0	0	0	5.78835358701641e-06	0	0	0	0	0
Proteiniphilum	1.93930630625564e-07	9.46803229356455e-07	1.00829253389627e-06	1.23651235507689e-06	4.84658381270086e-07	0	0	0	2.68621803602003e-07	2.08303129379573e-07	3.66018496903253e-05	4.93377882066898e-07	3.90585941405859e-07	0	9.89937287472839e-07	0	0	2.40549221983633e-06	5.93298339278842e-07	0	0	0	0	4.68151205348908e-07	1.75404654152012e-07	0	0	0	3.97699507200598e-06	0
Duncaniella	0.00200407913688458	0.00210695278639456	0.00541789188213598	0.00168382069952595	0.00458583760357755	0.000945106021088348	0.00439213621842954	5.09667954594684e-05	0.00255808543570188	0.000827380029895665	0.00915420906861262	0.0116634531320615	0.000630015123487651	0.000166373717535927	0.0150257631179065	7.50267595442374e-05	0.00277085313816089	0.0236279473293424	0.000932862755459432	0.00384096568001807	0.00038236042092895	0.000244345572286197	0.000787135061803662	0.00209591294634706	0.000358527113086713	0.00127311693981142	0.000364865489760425	0.0119480778423701	0.00772779854929162	0.00248826798436659
Muribaculum	0.00795755556645877	0.0252092671837685	0.0747228791994964	0.00645088495643612	0.130289258661693	0.00702478525783271	0.0355738066351345	0.000151049028423681	0.0111016018992636	0.00769867535873965	0.0370087930900319	0.0573344569192301	0.00226461728827117	0.00203910928186595	0.0970455321655373	0.00086880987552227	0.00162310628522769	0.193169444475627	0.0100392011989373	0.11806472662499	0.00109418555238166	0.000780272973076209	0.00805980990671093	0.0105895802649923	0.000887547550009182	0.00911360469655604	0.00193394148169207	0.21504171428445	0.212105078175295	0.0609121917524924
Sodaliphilus	9.67713846821564e-05	0.000261002090225929	0.000459445297945402	0.000140962408478765	0.000578682107236483	0.00013226674595384	0.000601755246421312	1.30684090921714e-06	0.000106105612422791	5.16591760861342e-05	0.000632606772206803	0.000794831768009773	3.59339066093391e-05	1.60415430131059e-05	0.00115624675176828	6.16886689585952e-06	1.21998754392718e-05	0.00154552875124484	3.48068359043587e-05	4.85631209773352e-05	2.37687218184364e-05	1.19548549686564e-05	2.88353009993491e-05	0.000129209732676299	2.21009864231536e-05	9.05564350493482e-05	8.23391796356388e-06	9.05827870058992e-05	0.00049215314016074	0.000189727204714075
Butyricimonas	0.00215709040444815	0.00651305941474305	0.0111073505534014	0.00357599373088236	0.00787715267078271	0.00249995080988787	0.0123457155830488	0.000188185090927268	0.00451016008247764	0.00204137066791982	0.00117298841133562	0.00478675221181305	0.000708522897710229	0.000299289359644519	0.00625937346869076	0.000159223456366104	0.000932070483560363	0.000934934642776387	0.000829431078311821	0.000818736500748956	9.75479334745076e-06	4.69446743891142e-05	0.00894615213504807	0.000219562915308638	0.000366420322523554	0.00147325427105494	0.00092227232904383	0.00280624432962816	0.000153611434656231	0.00274415573474874
Odoribacter	1.53205198194196e-05	9.46803229356455e-06	5.04146266948137e-05	3.92592672736912e-05	6.34902479463813e-05	5.24694529403663e-06	8.25191793615724e-05	3.26710227304284e-07	3.51894562718625e-05	4.66599009810244e-05	2.85321505460016e-05	3.10828065702146e-05	7.03054694530547e-06	6.87494700561683e-07	4.20723347175956e-05	1.66726132320528e-07	3.15453922072599e-05	4.41006906969994e-06	2.2545336892596e-05	6.69510988231223e-05	2.33565474516427e-06	0	1.20147087497288e-05	2.48120138834921e-05	6.31456754947244e-06	5.07318963861895e-06	3.74202164594109e-05	0.000161773569322317	2.13763485120322e-05	0.000756899604888073
Porphyromonas	1.55144504500451e-06	2.84040968806936e-06	4.0331701355851e-06	1.54564044384611e-06	4.84658381270086e-06	6.55868161754579e-07	9.73303141187777e-06	0	5.37243607204007e-07	1.29147940215335e-05	2.27680797286275e-05	1.48013364620069e-06	0	6.87494700561683e-07	3.46478050615494e-06	2.13409449370275e-05	0.000246001774036173	0	1.58212890474358e-06	9.42973222860877e-07	0	2.91581828503815e-07	3.43277392849395e-07	1.40445361604673e-05	9.64725597836068e-07	1.10341874639962e-05	0.000290539676714326	9.76107618598052e-06	3.47987068800523e-06	5.75496286613799e-05
Paraprevotella	1.93930630625564e-06	4.73401614678227e-06	7.39414524857268e-06	3.09128088769222e-06	1.93863352508034e-05	4.37245441169719e-06	1.86197122662009e-05	0	1.04762503404781e-05	8.54042830456251e-06	2.1327062024284e-05	5.42715670273588e-06	1.9529297070293e-06	2.97914370243396e-06	1.97987457494568e-05	0	1.56855541362066e-06	2.48567529383087e-05	3.95532226185895e-07	5.18635272573482e-06	0	0	4.46260610704213e-06	1.07674777230249e-05	6.92848383900449e-06	8.87808186758316e-06	1.47034249349355e-07	0.000363892920213354	3.47987068800523e-06	5.88412662123834e-06
Prevotella	7.58268765745955e-05	0.000491706477112452	0.000384159455414481	0.00015085450731938	0.000498713474326919	0.000191294880511752	0.00166646424782498	5.33626704596998e-06	0.000660003771450123	0.0171489717324321	0.0277372851802857	0.000901401390536223	0.000146079142085791	0.00208746307580546	0.000943410234961615	0.0240264027503143	0.53972022374223	0.0006246261464175	3.55979003567305e-05	0.000403121052773025	2.89895971311565e-05	0.000593660602833767	0.000305173602243112	0.0182953491050353	0.251067556576333	0.0618260743176623	0.541269830417313	0.0157010164143559	0.000932108220001402	0.177148377150702
Prevotellamassilia	4.26647387376241e-06	2.46168839632678e-05	4.70536515818261e-06	9.27384266307666e-07	3.53800618327163e-05	9.61939970573382e-06	7.57483749011357e-05	0	7.25278869725409e-06	1.47895221859497e-05	1.23927522573542e-05	1.48013364620069e-06	1.9529297070293e-06	6.87494700561683e-07	4.94968643736419e-06	8.33630661602638e-07	5.62937109554969e-05	3.20732295978177e-06	1.58212890474358e-06	1.88594644572175e-06	0	0	3.43277392849395e-07	4.05731044635721e-06	2.00838329004054e-05	1.02732090182034e-05	2.41871340179689e-05	6.03885246705995e-05	5.96549260800897e-06	2.25318995008395e-05
Pseudoprevotella	3.87861261251128e-07	3.15601076452152e-06	3.36097511298758e-07	9.27384266307666e-07	4.36192543143077e-06	4.37245441169719e-07	8.46350557554589e-07	0	1.07448721440801e-06	1.04151564689787e-06	1.44101770434352e-06	1.48013364620069e-06	0	2.29164900187228e-07	0	0	0	8.01830739945443e-07	3.95532226185895e-07	2.35743305715219e-07	0	0	0	1.56050401782969e-07	1.75404654152012e-07	1.26829740965474e-07	0	3.90443047439221e-07	0	2.87030566889675e-07
Alistipes	0.00222709936210398	0.0472009813931073	0.0121929455148963	0.00897955272256836	0.00726066720980716	0.0108721078946851	0.0243727801811783	0.000168364670470808	0.00339081302686809	0.00341492150304872	0.0100168022664326	0.0169095401520788	0.00342348577642236	0.000448246544766217	0.0215415303440527	0.000253590447259523	0.0106269629272799	0.00397226948568973	0.000874917284323199	0.0101640726259117	7.04818167217217e-05	0.000132669731969236	0.00227695894677003	0.00105614911926714	0.0211177556343045	0.0011795165909789	0.0107053431437525	0.00812811321390722	0.00300064278182851	0.00324961656304146
Mucinivorans	0	0	0	0	0	0	0	0	0	0	0	0	0	0	0	0	0	1.20274610991817e-06	0	0	0	0	0	0	0	0	0	0	0	0
Salinivirga	0	0	0	0	0	0	0	0	0	0	0	4.93377882066898e-07	0	0	0	0	0	0	0	0	0	0	0	0	0	1.26829740965474e-07	0	0	0	0
Parabacteroides	0.00337594441792982	0.00540908684931343	0.019814292681107	0.00881076878610037	0.0210283578465465	0.00665684321908839	0.0211913484353306	8.39645284172011e-05	0.00203051221342754	0.00176849356843258	0.0145107600791983	0.00521253732403678	0.000810856414358564	0.000588724628580988	0.00875055065261616	0.000700583208010857	0.00807649182473276	0.00967649336966161	0.00299694767781052	0.0227966134059674	0.000122965352760119	0.000512017690852699	0.00128591711361383	0.00215443184701568	0.00533309080716486	0.00814627426221237	0.0135876555337479	0.0169477010648293	0.0012646844328979	0.0564138487081974
Tannerella	1.14419072069083e-05	9.46803229356455e-07	1.00829253389627e-06	0	4.84658381270086e-07	0	0	0	8.0586541080601e-07	0	0	3.45364517446829e-06	0	0	1.48490593120926e-06	1.66726132320528e-07	1.7428393484674e-07	4.00915369972722e-07	0	9.42973222860877e-07	0	0	0	6.24201607131878e-07	5.26213962456037e-07	0	0	1.3014768247974e-07	2.98274630400449e-06	2.87030566889675e-07
Labilibaculum	0	0	0	0	0	4.37245441169719e-07	0	0	0	0	0	0	0	0	0	0	0	0	0	0	0	0	0	0	0	0	0	0	0	0
Alkalitalea	0	0	0	0	0	0	0	0	0	0	0	0	0	0	0	0	0	0	0	0	0	0	0	0	8.77023270760062e-08	0	0	0	0	0
Chitinophaga	0	0	0	0	0	2.18622720584859e-07	0	0	0	0	0	0	0	0	0	0	0	0	0	0	0	0	0	0	0	0	0	0	0	0
Paraflavitalea	0	0	0	0	0	2.18622720584859e-07	0	0	0	0	0	0	0	0	0	0	0	0	0	0	0	0	0	0	8.77023270760062e-08	0	0	0	0	0
Pseudocnuella	0	0	0	0	0	0	0	0	0	0	0	0	0	0	0	0	0	0	0	0	0	0	0	0	8.77023270760062e-08	0	0	0	0	0
Candidatus_Amoebophilus	0	0	0	0	0	0	0	0	0	0	0	0	0	0	0	5.00178396961583e-07	0	0	0	0	0	0	0	0	0	0	1.47034249349355e-07	0	0	0
Cytophaga	0	3.15601076452152e-07	0	0	0	0	0	0	0	0	0	0	0	0	0	0	0	0	0	0	0	0	0	0	0	0	0	0	0	0
Spirosoma	0	0	0	0	0	0	0	0	0	0	0	0	0	0	0	0	0	0	0	0	0	0	0	0	8.77023270760062e-08	0	0	0	0	0
Chryseolinea	0	0	0	0	0	0	0	0	0	0	0	0	0	0	0	0	0	0	0	0	0	0	0	0	0	0	0	0	4.97124384000748e-07	0
Hymenobacter	0	0	0	0	0	0	0	0	2.68621803602003e-07	0	0	0	0	0	0	0	0	0	0	0	0	2.91581828503815e-07	3.43277392849395e-07	0	2.63106981228019e-07	0	0	0	0	0
Pontibacter	0	0	0	0	0	0	0	2.17806818202856e-07	0	0	0	0	0	0	0	0	0	0	0	0	0	0	0	0	0	2.53659481930947e-07	0	0	0	0
Marivirga	0	0	0	0	0	0	0	0	0	0	0	0	0	0	0	0	0	0	0	0	0	0	0	0	0	0	0	0	2.98274630400449e-06	0
Dyadobacter	3.87861261251128e-07	0	6.72195022597516e-07	0	0	0	0	0	0	0	0	0	0	0	0	0	0	0	0	0	0	0	0	0	0	0	0	0	0	0
Leadbetterella	0	0	0	0	0	0	0	0	0	0	0	0	0	0	0	0	0	0	0	0	0	0	0	0	0	0	0	0	0	4.30545850334513e-07
Runella	0	0	0	0	0	0	0	0	0	0	0	0	0	0	0	0	0	0	0	0	0	0	0	0	8.77023270760062e-08	0	0	0	0	0
Aequorivita	0	0	0	0	0	0	0	0	0	0	0	0	0	2.29164900187228e-07	0	0	0	0	0	0	0	0	0	0	8.77023270760062e-08	0	0	0	0	0
Capnocytophaga	0	0	0	0	0	0	2.53905167266377e-06	0	0	0	2.88203540868703e-07	0	0	0	0	0	0	0	0	0	0	0	0	0	0	3.80489222896421e-07	0	0	0	0
Flavobacterium	0	0	0	0	0	0	0	0	2.68621803602003e-07	0	0	4.93377882066898e-07	3.90585941405859e-07	0	0	0	0	4.00915369972722e-07	0	0	0	0	3.43277392849395e-07	0	4.38511635380031e-07	0	0	1.3014768247974e-07	0	0
Formosa	0	0	0	0	0	0	0	0	2.68621803602003e-07	0	0	0	0	0	0	0	0	0	0	0	0	0	0	0	0	0	0	0	0	0
Gramella	0	0	3.36097511298758e-07	0	0	0	0	0	0	0	0	0	0	0	0	0	0	0	0	0	0	0	0	0	0	0	0	0	0	0
Sinomicrobium	0	0	0	0	0	0	0	0	0	0	0	0	0	0	0	0	0	0	0	0	0	0	0	0	8.77023270760062e-08	0	0	0	0	0
Wenyingzhuangia	0	0	0	0	0	0	0	0	0	0	0	0	0	0	0	0	0	0	0	0	0	0	0	0	8.77023270760062e-08	0	0	0	0	0
Chryseobacterium	1.93930630625564e-07	0	6.72195022597516e-07	0	0	0	0	0	0	0	0	0	0	0	0	0	0	0	0	0	0	0	0	3.12100803565939e-07	5.26213962456037e-07	0	0	0	9.94248768001495e-07	0
Cruoricaptor	0	0	3.36097511298758e-07	0	0	0	0	0	0	0	0	0	0	0	0	0	0	0	0	0	0	0	0	0	0	0	0	0	0	2.87030566889675e-07
Empedobacter	0	0	0	0	0	0	0	0	0	0	0	0	0	0	0	0	3.48567869693479e-07	0	0	0	0	0	0	0	0	0	0	0	0	0
Epilithonimonas	3.87861261251128e-07	0	0	0	0	0	0	0	0	0	0	0	0	0	0	0	0	0	0	0	0	0	0	0	0	0	0	0	0	0
Kaistella	0	0	6.72195022597516e-07	0	0	0	0	0	0	0	0	4.93377882066898e-07	0	0	0	3.33452264641055e-07	0	0	0	0	0	0	6.86554785698789e-07	0	0	0	0	0	0	0
Ornithobacterium	0	0	0	0	0	0	8.46350557554589e-07	0	0	0	0	0	0	0	0	0	0	0	0	0	0	0	0	0	0	0	0	0	0	0
Olivibacter	0	0	0	0	0	0	0	0	0	0	0	0	0	0	0	0	0	0	0	0	0	0	0	0	1.84174886859613e-06	0	0	0	0	0
Pedobacter	0	0	0	0	0	0	0	0	0	0	0	0	0	0	0	0	0	0	0	0	0	0	0	0	8.77023270760062e-08	0	0	0	0	0
Sphingobacterium	0	0	3.36097511298758e-07	0	0	0	0	0	0	0	0	0	0	0	0	0	0	0	0	0	1.37391455597898e-07	0	0	0	0	0	0	0	0	0
Rhodocaloribacter	0	0	0	0	0	0	0	0	0	0	0	0	0	0	0	0	0	0	0	0	0	0	0	0	8.77023270760062e-08	0	0	0	0	0
Caldithrix	0	0	0	0	0	0	0	0	0	0	2.88203540868703e-07	0	0	0	0	0	0	0	0	0	0	0	0	0	0	0	0	0	0	0
Simkania	0	0	0	0	0	0	0	0	0	0	0	0	0	0	0	0	0	0	0	0	0	0	0	0	1.75404654152012e-07	0	0	0	0	0
Chlorobium	0	0	0	0	0	0	0	0	0	0	0	0	0	0	0	0	0	0	0	0	0	0	0	0	8.77023270760062e-08	0	0	0	0	0
Pelodictyon	0	0	0	0	0	0	0	0	0	0	0	0	0	0	0	1.66726132320528e-07	0	0	0	0	0	0	0	0	0	0	0	0	0	0
Prosthecochloris	0	0	0	0	0	0	0	0	0	0	0	0	0	0	0	0	0	0	0	0	0	0	0	0	0	1.26829740965474e-07	0	0	0	0
Dehalococcoides	0	0	0	0	9.69316762540172e-07	0	0	2.17806818202856e-07	0	0	0	1.48013364620069e-06	2.73410158984102e-06	0	0	0	0	0	0	0	0	0	0	0	0	1.26829740965474e-07	0	1.3014768247974e-07	0	0
Dehalogenimonas	0	0	0	0	0	0	0	0	0	0	0	0	0	0	0	0	0	0	0	0	0	0	0	0	8.77023270760062e-08	0	0	0	0	0
Thermoflexus	0	0	0	0	0	0	0	0	0	0	0	0	0	0	0	0	0	0	1.97766113092947e-07	0	0	0	0	0	0	0	0	0	0	0
Anthocerotibacter	0	0	0	0	0	0	0	0	0	0	0	0	0	0	0	0	0	0	0	0	0	0	0	0	8.77023270760062e-08	0	0	0	0	0
Chondrocystis	0	0	0	0	0	0	0	0	0	0	0	0	0	0	0	0	0	0	0	0	2.74782911195796e-07	0	0	0	0	0	0	0	0	0
Gloeocapsa	0	0	0	0	0	0	0	0	0	0	0	0	0	0	0	0	0	0	0	0	1.37391455597898e-07	0	0	0	0	0	0	0	0	0
Microcystis	1.93930630625564e-07	0	0	0	0	0	0	0	0	0	0	0	0	0	0	0	0	0	0	0	0	0	0	0	0	0	0	0	0	0
Crinalium	0	0	0	6.18256177538444e-07	0	0	0	0	0	0	0	0	0	0	0	0	0	0	1.58212890474358e-06	0	0	0	0	0	0	0	0	0	0	0
Chroococcidiopsis	0	0	0	0	0	0	0	0	0	0	0	0	7.81171882811719e-07	0	0	0	0	0	5.93298339278842e-07	0	3.98435221233904e-06	0	0	0	8.77023270760062e-08	0	0	0	0	0
Anabaenopsis	0	0	0	0	0	0	0	0	0	0	0	0	0	0	0	0	0	0	0	0	0	0	0	0	8.77023270760062e-08	0	0	0	0	0
Cylindrospermum	0	0	0	0	0	0	0	0	0	0	0	0	0	0	0	0	0	0	0	0	6.8695727798949e-07	0	0	0	0	0	0	0	0	0
Nostoc	0	3.15601076452152e-07	0	0	0	0	0	0	0	0	0	9.86755764133796e-07	0	0	0	0	0	0	0	0	2.74782911195796e-07	0	0	0	0	0	0	0	0	0
Scytonema	0	0	0	0	0	0	0	0	0	0	0	0	0	0	0	0	0	0	0	0	1.37391455597898e-07	0	0	0	0	0	0	0	0	0
Acaryochloris	0	0	0	0	0	0	0	0	0	0	0	0	0	0	0	0	0	0	0	0	1.37391455597898e-07	0	0	0	0	0	0	0	0	0
Synechococcus	0	0	1.34439004519503e-06	9.27384266307666e-07	0	0	0	0	0	0	0	0	0	0	0	0	0	0	0	0	0	0	0	0	0	0	0	0	0	0
Mucispirillum	0	3.78721291742582e-06	2.35268257909131e-06	0	0	8.74490882339438e-07	0	0	0	0	0	0	0	0	0	0	0	0	0	0	0	0	0	0	0	0	0	0	0	0
Deinococcus	1.93930630625564e-07	0	0	3.09128088769222e-07	0	0	0	0	0	0	0	0	0	0	0	0	0	8.01830739945443e-07	0	0	0	0	0	0	0	0	0	0	0	0
Thermus	0	0	0	0	4.84658381270086e-07	0	0	0	0	0	0	0	0	0	0	0	8.71419674233698e-08	0	0	0	0	0	0	0	0	0	0	0	0	0
Elusimicrobium	0	0	0	0	0	0	0	0	0	0	0	0	0	0	0	0	0	0	0	0	0	0	3.43277392849395e-07	1.56050401782969e-07	0	0	0	0	0	1.63607423127115e-05
Fibrobacter	0	0	0	0	0	0	0	0	0	0	0	0	0	0	4.94968643736419e-07	0	0	0	0	0	0	0	0	0	0	0	0	0	0	0
Alicyclobacillus	1.93930630625564e-07	0	0	0	0	0	0	0	0	0	0	0	0	0	0	0	0	0	0	0	0	0	0	0	0	0	0	0	0	0
Alkalihalobacillus	5.81791891876692e-07	0	0	6.18256177538444e-07	0	2.18622720584859e-07	1.26952583633188e-06	2.17806818202856e-07	5.37243607204007e-07	0	0	0	1.17175782421758e-06	2.29164900187228e-07	9.89937287472839e-07	5.00178396961583e-07	0	0	3.95532226185895e-07	0	0	2.91581828503815e-07	3.43277392849395e-07	1.56050401782969e-07	0	0	0	0	9.94248768001495e-07	0
Amphibacillus	9.6965315312782e-07	0	0	0	0	1.31173632350916e-06	2.53905167266377e-06	1.08903409101428e-07	0	0	0	0	0	0	0	0	0	0	0	0	0	0	0	0	0	0	0	0	0	0
Bacillus	2.03627162156842e-05	0	6.28502346128678e-05	1.76203010598457e-05	8.72385086286155e-06	3.43237671318229e-05	7.53251996223584e-05	1.43752500013885e-05	4.56657066123406e-06	0	2.88203540868703e-07	0	0	0	0	0	0	0	4.54862060113779e-06	0	6.8695727798949e-07	0	0	9.36302410697817e-07	0	1.64878663255116e-06	0	0	0	1.43515283444838e-07
Caldibacillus	0	0	0	0	0	0	0	0	0	0	0	0	0	0	0	0	0	0	0	0	0	0	0	0	0	3.80489222896421e-07	0	0	0	0
Cytobacillus	5.81791891876692e-07	0	0	0	0	0	0	0	0	0	0	0	0	0	0	0	0	0	0	0	0	0	0	0	0	0	0	0	0	0
Evansella	1.93930630625564e-07	3.15601076452152e-07	0	0	0	0	4.23175278777294e-07	0	0	0	0	0	0	0	0	0	0	0	0	0	0	0	0	0	0	0	0	0	0	0
Fictibacillus	0	0	0	1.23651235507689e-06	0	0	0	0	0	0	0	0	0	0	0	0	0	0	0	0	0	0	0	0	0	0	0	0	0	0
Heyndrickxia	0	0	0	6.18256177538444e-07	0	0	0	2.17806818202856e-07	0	0	0	0	0	0	0	0	0	0	0	0	0	2.91581828503815e-07	0	0	0	0	0	0	0	0
Lysinibacillus	0	0	0	0	0	0	0	0	0	0	0	0	0	0	0	0	0	4.00915369972722e-07	3.95532226185895e-07	0	0	0	0	0	0	0	0	0	0	0
Niallia	0	0	0	0	0	0	0	0	5.37243607204007e-07	0	0	0	0	0	0	0	0	0	1.97766113092947e-07	0	0	0	0	0	0	0	0	0	0	0
Oceanobacillus	1.93930630625564e-07	0	0	0	0	0	0	0	0	0	0	0	0	0	0	0	0	0	0	0	2.74782911195796e-07	0	0	0	0	0	0	0	0	0
Pradoshia	5.81791891876692e-07	3.15601076452152e-07	3.36097511298758e-07	6.18256177538444e-07	0	4.37245441169719e-07	0	1.08903409101428e-06	5.37243607204007e-07	0	0	3.45364517446829e-06	0	4.58329800374455e-07	9.89937287472839e-07	0	3.48567869693479e-07	0	0	0	0	0	1.37310957139758e-06	0	8.77023270760062e-08	3.80489222896421e-07	0	1.3014768247974e-07	4.97124384000748e-07	1.43515283444838e-07
Priestia	0	0	6.04975520337765e-06	0	1.45397514381026e-06	4.37245441169719e-07	0	0	0	6.2490938813872e-07	0	0	0	0	0	0	0	0	7.91064452371789e-07	0	0	2.91581828503815e-07	0	0	0	0	0	0	0	0
Rossellomorea	0	0	0	0	0	0	0	0	0	0	0	0	0	0	0	0	0	0	0	0	0	0	0	0	0	2.53659481930947e-07	0	0	0	0
Virgibacillus	2.1332369368812e-06	0	0	0	0	0	4.23175278777294e-07	0	0	0	0	0	0	0	0	0	0	0	0	0	0	0	0	0	0	0	0	0	0	0
Weizmannia	7.75722522502256e-07	3.15601076452152e-07	4.70536515818261e-06	1.85476853261533e-05	0	4.37245441169719e-07	0	5.44517045507141e-07	0	0	0	4.93377882066898e-07	0	2.29164900187228e-07	1.48490593120926e-06	0	0	0	0	0	0	2.91581828503815e-07	0	0	0	0	7.35171246746775e-08	0	0	0
Listeria	3.49075135126015e-06	2.20920753516506e-06	1.68048755649379e-06	3.09128088769222e-07	0	2.18622720584859e-07	2.53905167266377e-06	7.62323863709997e-07	0	2.08303129379573e-07	2.88203540868703e-07	0	0	9.16659600748911e-07	0	3.33452264641055e-07	0	0	0	0	1.37391455597898e-07	2.33265462803052e-06	0	0	0	0	0	0	0	0
Brevibacillus	1.93930630625564e-07	0	0	0	0	0	0	0	0	0	0	0	0	0	0	0	0	0	0	0	0	0	0	0	0	0	1.47034249349355e-07	0	0	0
Cohnella	1.93930630625564e-07	3.15601076452152e-07	0	0	4.84658381270086e-07	0	0	0	0	0	0	9.86755764133796e-07	0	0	1.48490593120926e-06	0	0	0	0	0	0	0	0	0	0	0	0	0	3.97699507200598e-06	0
Paenibacillus	9.6965315312782e-07	0	3.36097511298758e-07	2.16389662138455e-06	2.42329190635043e-06	0	1.69270111510918e-06	1.08903409101428e-07	0	2.08303129379573e-07	0	0	3.12468753124688e-06	0	1.48490593120926e-06	0	0	0	5.93298339278842e-07	0	0	0	3.43277392849395e-07	1.56050401782969e-07	8.77023270760062e-08	0	0	0	0	0
Thermobacillus	1.93930630625564e-07	9.46803229356455e-07	0	0	0	0	0	2.17806818202856e-07	0	0	0	0	0	0	0	0	0	0	0	0	0	0	0	1.56050401782969e-07	1.75404654152012e-07	0	0	0	0	0
Kurthia	3.87861261251128e-07	0	0	0	0	0	0	0	0	0	0	0	0	0	0	0	0	0	0	0	4.25913512353484e-06	0	0	0	0	0	0	0	0	0
Metalysinibacillus	0	0	0	0	0	0	0	0	0	0	0	0	0	0	0	0	0	0	0	0	2.74782911195796e-07	0	0	0	0	0	0	0	0	0
Planococcus	0	0	0	0	0	0	0	0	0	0	0	0	0	0	0	0	0	0	2.57095947020831e-06	0	1.37391455597898e-07	0	0	0	0	0	0	0	0	0
Savagea	3.68468198188572e-06	0	0	0	0	0	0	0	0	0	0	0	0	0	0	0	0	0	0	0	0	0	0	0	0	0	0	0	0	0
Solibacillus	0	0	1.00829253389627e-06	0	0	0	0	0	0	0	0	0	0	2.29164900187228e-07	0	0	0	0	0	0	0	0	0	0	0	0	0	0	0	0
Sporosarcina	3.68468198188572e-06	0	0	0	0	0	4.23175278777294e-06	5.44517045507141e-07	0	0	0	0	3.90585941405859e-07	0	9.89937287472839e-07	0	0	0	0	0	0	0	0	0	0	0	0	0	0	0
Ureibacillus	0	6.31202152904303e-07	0	0	0	0	0	0	0	0	0	0	0	4.58329800374455e-07	0	0	0	0	0	0	0	0	0	0	0	2.53659481930947e-07	0	0	0	0
Abyssicoccus	5.81791891876692e-07	0	6.72195022597516e-07	0	0	0	0	1.08903409101428e-07	0	0	0	0	0	0	0	0	0	0	0	0	0	0	0	0	0	0	0	0	0	0
Jeotgalicoccus	0.000272860397290169	0.000136655266103782	9.57877907201461e-05	2.07115819475379e-05	8.14226080533745e-05	1.02752678674884e-05	0.000215396216897643	0.000123169755693715	0	0	0	0	0	0	0	0	0	0	0	2.35743305715219e-07	3.9156564845401e-05	0	0	0	0	0	0	0	0	0
Macrococcus	1.74537567563008e-06	0	0	0	4.84658381270086e-07	0	0	0	2.68621803602003e-07	0	0	0	0	2.29164900187228e-07	0	0	0	0	0	0	5.49565822391592e-07	0	0	0	0	0	0	0	0	0
Mammaliicoccus	0.000493941316203311	0.000756180179179355	0.000597581375089192	0.000191659415036918	0.0003353835998389	9.51008834544139e-05	0.000518389716502185	0.000143970306832088	1.34310901801002e-05	2.08303129379573e-07	1.44101770434352e-06	0	0.000723755749425057	6.41661720524238e-06	4.94968643736419e-07	3.50124877873108e-06	2.61425902270109e-07	0	4.74638671423074e-06	7.07229917145658e-07	0.000124751441682891	1.16632731401526e-06	2.40294174994576e-06	4.68151205348908e-07	0	6.34148704827368e-07	1.47034249349355e-07	2.73310133207454e-05	1.73993534400262e-05	1.43515283444838e-07
Nosocomiicoccus	7.75722522502256e-07	0	3.36097511298758e-07	3.09128088769222e-07	0	0	0	0	0	0	0	0	0	0	0	0	0	0	0	0	2.88522056755586e-06	0	0	0	0	0	0	0	0	0
Salinicoccus	2.90895945938346e-06	3.15601076452152e-07	2.01658506779255e-06	0	0	0	4.23175278777294e-07	0	0	0	0	0	0	0	0	0	0	0	0	0	6.8695727798949e-07	0	0	0	0	0	0	0	0	0
Staphylococcus	0.00125589476393115	0.000546621064415127	0.000290052152250828	0.000217317046404763	0.000303396146675074	0.000230209724775857	0.000221320670800525	0.000760908119391679	0.000293872253140592	8.31129486224497e-05	6.16755577459025e-05	0.000167255102020678	0.00987401259874013	0.00019593598966008	0.000113842788059376	8.83648501298797e-05	1.86483810286011e-05	0.000161568894099007	0.000408584789650029	0.000105848744266133	0.000563167576495784	8.83492940366559e-05	0.000145549614568143	3.85444492403935e-05	2.8503256299702e-05	1.86439719219246e-05	1.02188803297802e-05	8.78496856738247e-05	0.000283858023264427	8.32388643980058e-06
Kroppenstedtia	0	0	6.72195022597516e-07	3.09128088769222e-07	0	0	0	0	4.56657066123406e-06	0	0	0	0	2.29164900187228e-07	0	0	0	0	0	0	5.49565822391592e-07	0	0	0	0	0	0	0	0	0
Laceyella	0	0	0	0	0	0	0	0	0	0	0	0	0	2.29164900187228e-07	0	0	0	0	0	0	0	0	0	0	0	0	0	0	0	0
Thermoactinomyces	2.32716756750677e-06	0	0	6.18256177538444e-07	9.69316762540172e-07	0	0	4.35613636405713e-07	0	0	2.88203540868703e-07	0	7.81171882811719e-07	9.16659600748911e-07	0	0	0	0	1.97766113092947e-07	0	0	1.16632731401526e-06	6.86554785698789e-07	3.12100803565939e-07	2.63106981228019e-07	0	0	0	0	0
Exiguobacterium	3.87861261251128e-07	0	8.73853529376771e-06	0	0	0	0	0	5.37243607204007e-07	0	8.64610622606109e-07	0	0	0	0	1.66726132320528e-07	0	0	3.3620239225801e-06	0	0	0	0	3.12100803565939e-07	0	0	2.9406849869871e-07	0	0	0
Gemella	0	0	0	0	0	0	0	0	2.68621803602003e-07	0	0	0	0	0	0	8.33630661602638e-07	0	0	0	0	0	0	0	0	0	0	0	0	0	0
Aerococcus	0.000405508948638054	0.000413437410152319	0.000243334598180301	5.564305597846e-06	0.000154606023625157	5.46556801462149e-06	7.15166221133627e-05	1.43752500013885e-05	1.34310901801002e-06	0	0	0	8.59289071092891e-06	0	0	0	7.46806660818279e-05	0	0	0	0.000265440292215139	0	3.43277392849395e-07	0	7.89320943684056e-07	0	1.02923974544549e-06	0	4.97124384000748e-07	4.5924890702348e-06
Suicoccus	1.93930630625564e-07	0	0	0	0	0	0	0	0	0	0	0	0	0	0	0	0	0	0	0	0	0	0	0	0	0	0	0	0	0
Atopostipes	1.55144504500451e-06	0	0	0	0	0	0	0	0	0	0	0	0	0	0	0	0	0	0	0	0	0	0	0	0	0	0	0	0	0
Carnobacterium	1.93930630625564e-07	0	0	0	0	0	0	0	0	0	0	0	0	0	0	1.66726132320528e-07	0	0	3.95532226185895e-07	0	5.49565822391592e-07	0	0	0	0	0	0	0	0	0
Dolosigranulum	9.6965315312782e-07	3.15601076452152e-07	0	0	0	0	0	0	0	0	0	0	0	2.29164900187228e-07	0	0	1.7428393484674e-07	0	0	4.71486611430439e-07	1.37391455597898e-06	8.74745485511445e-07	0	1.24840321426376e-06	0	0	0	0	0	0
Jeotgalibaca	0.000463300276564472	0.000160956548990597	0.0001895589963725	3.09128088769222e-06	1.1147142769212e-05	2.84209536760317e-06	3.00454447931879e-05	2.06916477292714e-06	0	0	0	4.44040093860208e-06	0	0	1.97987457494568e-06	0	3.48567869693479e-07	2.80640758980905e-06	0	0	2.52800278300132e-05	0	0	0	0	1.26829740965474e-07	0	0	1.49137315200224e-06	1.43515283444838e-07
Marinilactibacillus	1.93930630625564e-07	0	0	0	0	0	0	1.08903409101428e-07	0	0	0	0	0	0	0	0	0	0	0	0	0	0	0	0	0	0	0	0	0	0
Enterococcus	0.0332709329207524	0.00220415791794183	0.0109006505839526	0.00265200987355116	0.000539424778353606	0.000259723792054813	0.00150523446661084	0.000250042227296879	0.00539876100879307	0.000918825103693298	0.00117471763258083	0.00299924414508467	0.0104520797920208	0.0033838489161646	0.00243574069582692	0.0610949572014018	0.000537055945230228	0.00203063634891184	0.00107268339741615	0.0481029500445791	0.0258771310960417	0.0016506447311601	0.00107205529786866	0.000368278948207808	0.000504200678359959	0.000364001356570909	0.00362711438007457	0.0172246553331462	0.00152219486381029	0.000344580195551055
Tetragenococcus	1.16358378375338e-06	0	0	3.09128088769222e-07	0	2.18622720584859e-07	0	0	5.37243607204007e-07	0	0	0	3.90585941405859e-07	2.29164900187228e-07	0	5.00178396961583e-07	0	4.00915369972722e-07	1.97766113092947e-07	0	0	0	0	0	0	0	7.35171246746775e-08	0	4.97124384000748e-07	1.43515283444838e-07
Vagococcus	4.13072243232451e-05	0.000565241527925803	1.27717054293528e-05	6.18256177538444e-07	5.33124219397095e-06	1.96760448526374e-06	1.26952583633188e-06	1.08903409101428e-07	2.68621803602003e-07	0	0	4.93377882066898e-07	0	2.29164900187228e-07	0	0	7.84277706810328e-07	0	0	2.35743305715219e-07	2.81652483975691e-05	0	0	0	0	0	0	4.03457815687195e-06	0	2.58327510200708e-06
Amylolactobacillus	0	0	0	0	0	0	8.46350557554589e-07	1.08903409101428e-07	0	0	0	0	0	0	0	0	0	0	0	0	0	0	0	0	0	0	0	0	0	0
Apilactobacillus	0	0	0	0	0	0	0	1.08903409101428e-07	0	0	0	0	0	0	0	0	0	0	0	0	0	0	0	0	0	0	0	0	0	0
Companilactobacillus	1.93930630625564e-07	0	0	0	0	0	0	0	0	0	0	0	0	0	0	0	0	0	0	0	0	0	0	0	0	0	0	0	0	0
Lacticaseibacillus	0	0	0	3.09128088769222e-07	0	0	0	0	0	0	0	0	0	0	0	0	0	0	0	0	0	0	0	0	0	0	0	0	0	0
Lactiplantibacillus	0.000361292764855426	6.94322368194733e-06	0	4.14231638950757e-05	1.45397514381026e-06	1.53035904409402e-05	1.05793819694324e-05	6.53420454608569e-07	1.36997119837022e-05	1.24981877627744e-06	2.01742478608092e-06	3.05894286881477e-05	8.59289071092891e-06	3.29997456269608e-05	2.57383694742938e-05	6.66904529282111e-07	4.6185242734386e-06	2.00457684986361e-06	4.68705688030285e-05	1.22586518971914e-05	8.24348733587388e-07	8.28092392950834e-05	0	7.95857049093144e-06	0	3.80489222896421e-07	1.11010858258763e-05	5.72649802910857e-06	2.68447167360404e-05	3.30085151923126e-06
Lactobacillus	0.102408948114442	0.0492751116675509	0.00981001415978815	0.125537535105359	0.153750601582216	0.0418446073426627	0.083013871262463	0.0950586276057727	0.143481918797778	0.0332882981967615	0.165373497378789	0.143272989929171	0.115677494750525	0.0473901555342178	0.0861760207490855	0.113833100472502	0.0127306571628475	0.270807507701584	0.382902684437666	0.0758671463885776	0.204199836971299	0.162619851065834	0.0175613848633893	0.0865070083795945	0.107262840190749	0.38665149952071	0.0552733355667836	0.0099507013593535	0.0875301816641636	0.0596004620618066
Latilactobacillus	0	0	3.36097511298758e-07	0	0	0	0	0	0	0	2.88203540868703e-07	0	0	4.58329800374455e-07	0	6.66904529282111e-07	0	0	0	2.35743305715219e-07	1.37391455597898e-07	0	0	0	0	0	0	0	0	0
Lentilactobacillus	0	0	0	0	0	0	0	2.17806818202856e-07	2.68621803602003e-07	0	0	0	0	0	0	0	0	0	0	0	1.37391455597898e-07	2.91581828503815e-07	0	0	0	0	0	0	0	0
Leuconostoc	9.6965315312782e-07	0	6.72195022597516e-07	3.09128088769222e-07	0	0	8.46350557554589e-07	4.35613636405713e-07	0.000220269878953643	0	1.15281416347481e-06	6.90729034893657e-06	0	4.58329800374455e-07	0	0	2.5445454487624e-05	0	0	0	0	4.43204379325799e-05	0	4.68151205348908e-07	2.63106981228019e-07	0	2.20551374024033e-07	1.04118145983792e-06	9.94248768001495e-07	2.61197815869604e-05
Levilactobacillus	0	0	0	0	0	0	0	0	0	0	0	0	0	6.87494700561683e-07	0	0	0	0	0	0	0	0	0	0	0	0	0	0	0	0
Ligilactobacillus	0.402109538613819	0.10358879452066	0.0111345744518166	0.21584837885502	0.0830273119537597	0.0988865544840613	0.179384847024253	0.465752001454078	0.360296515491688	0.0185393951210408	0.0442862207005075	0.0262718788421803	0.0641416327117288	0.487610887166078	0.0294070770616681	0.0335194552723805	0.00677859936192909	0.0742691713720767	0.276456853960405	0.0186772348818997	0.345451442905675	0.0813889442084414	0.00432151909858103	0.0951336306405588	0.0349377129302873	0.0219099645815265	0.0230586461542126	0.0613317049255301	0.0693692336678483	0.0149874445654278
Limosilactobacillus	0.124406499546299	0.0587254703008341	0.017364141823739	0.167322997120472	0.147549397593865	0.130000502832257	0.158487605407672	0.117211759085185	0.0882624091185283	0.0223165557660806	0.0619951754727259	0.0314395187789489	0.0654536108889111	0.0227070332999516	0.0220434285488014	0.0458445178780432	0.00257914080982947	0.0248218733011211	0.150565868179393	0.0505303988635287	0.0852869825854956	0.0520009948771989	0.0837555645265381	0.056191096825217	0.0174111921850912	0.0203647978473442	0.0049982087552573	0.00493363834744199	0.0403734597222367	0.0104005525912474
Oenococcus	0	0	0	1.54564044384611e-06	0	2.18622720584859e-07	0	0	0	0	5.76407081737406e-07	3.94702305653518e-06	1.17175782421758e-06	0	9.89937287472839e-07	0	0	0	0	0	0	0	0	1.56050401782969e-07	0	0	0	0	0	0
Pediococcus	0	0	0	0	9.69316762540172e-07	0	0	3.26710227304284e-07	1.07448721440801e-06	0	0	9.86755764133796e-07	3.90585941405859e-07	1.60415430131059e-06	0	1.66726132320528e-07	0	0	9.88830565464736e-07	0	2.74782911195796e-07	0	0	0	0	3.80489222896421e-07	0	1.3014768247974e-07	9.94248768001495e-07	0
Weissella	5.43005765751579e-06	4.10281399387797e-06	1.1091217872859e-05	3.09128088769222e-07	9.69316762540172e-07	6.55868161754579e-07	1.69270111510918e-06	1.19793750011571e-06	0.00224836449614877	1.66642503503659e-06	4.61125665389925e-06	1.48013364620069e-06	1.9529297070293e-06	1.83331920149782e-06	5.93962372483703e-06	7.33594982210322e-06	1.82998131589076e-06	4.00915369972722e-07	3.95532226185895e-07	1.24943952029066e-05	0.000159786262860355	0.000275544827936105	4.18798419276261e-05	1.24840321426376e-06	1.4032372332161e-06	1.64878663255116e-06	5.14619872722743e-07	1.41860973902917e-05	1.04396120640157e-05	1.09071615418077e-05
Lactococcus	1.80355486481774e-05	0.000159694144684789	1.44521929858466e-05	0.00124331317302981	3.82880121203368e-05	2.09877811761465e-05	0.000431215609074063	3.7136062503587e-05	0.000262174880315555	1.04151564689787e-06	0.000219322894601083	0.000200311420119161	0.000226149260073993	2.68122933219056e-05	0.000137601282958725	1.30046383210012e-05	0.000112325996008724	0.00126889714596366	0.000113715515028445	4.00763619715873e-06	0.00388666688740894	0.000608531276087462	3.22680749278431e-05	6.00794046864432e-05	2.74508283747899e-05	0.00023564965871385	0.000698633235783461	0.00022541578605491	0.000425041348320639	0.000144663405712396
Streptococcus	0.00130011094771378	0.00164712201800378	0.000993504243399129	0.0016210676975058	0.00129743048666002	0.000199602543893977	0.00211376051749258	0.000822547448943087	0.00127031250923387	0.000184764875759682	0.000490810630099401	0.00175839877168642	0.00596229439556044	0.000764952436824966	0.00152994807778927	0.000683577142514163	0.000636136362190599	0.00101832503973071	0.000752302294205572	0.00189820509761895	0.00106478378088371	0.000857250575801216	0.000917923748479281	0.00063325253043529	0.00374708192432236	0.00104520389529647	0.00627549527935515	0.000747828583528587	0.00102009923596953	0.00331477250172541
Christensenella	6.6712136935194e-05	0.000790896297589092	0.000353910679397592	0.000276051383270915	0.000141520247330865	8.11090293369829e-05	0.000335577996070394	5.43428011416127e-05	0.000512799023076225	0.000752599206448398	0.000103465071171864	0.000745493979803083	8.63194930506949e-05	0.000463829757978949	0.000697410819024615	0.00175962760051085	0.000170449688280111	0.000843125023052634	0.000222684643342659	0.000812842918106076	0.000239610698562734	0.000735660953315125	0.00039099295045546	0.000342530631913618	0.00022925388297668	0.000586207062742419	8.84411009836371e-05	0.000288016821327665	0.000134720708064203	0.000308414344122956
Butyricicoccus	0	0	0	0	0	0	0	0	0	0	0	0	0	0	0	0	4.35709837116849e-07	0	0	0	0	0	0	0	0	0	0	0	0	0
Candidatus_Arthromitus	2.07505774769353e-05	0	0.000144521929858466	0.000251939392346916	1.45397514381026e-06	1.11497587498278e-05	0.000156151677868822	3.70271590944856e-06	5.72164441672267e-05	0	6.77278321041452e-05	0.000390755282596983	0.006159149710029	0.000516996014822386	0.000131661659233888	0	2.01297944747984e-05	8.01830739945443e-07	0	0	0	0	0	7.95857049093144e-06	6.45489127279405e-05	0	0	9.63092850350078e-06	5.46836822400822e-06	0
Clostridium	0.000877536103580677	0.00287417900324974	0.00145698271148012	0.00301245322505607	0.0121547475438725	0.00271092173525226	0.00289494208211547	0.000823527579625	0.00116501276222189	0.000763430969176136	0.000858846551788735	0.012485914061467	0.0328955385711429	0.000953784314579242	0.00853573426123455	0.00173345159773653	0.000649556225173798	0.00975026179773659	0.00134164531122255	0.00159315326002345	0.0210088022583858	0.0021093029473966	0.00899352441526129	0.000504823049767906	0.000342214480250576	0.00120830694217807	0.000388905589529044	0.000838541518216966	0.0103705117746396	0.00100360237712975
Geosporobacter	0	0	3.36097511298758e-07	0	0	0	0	0	0	0	0	0	0	0	0	0	0	0	0	0	0	0	0	0	0	0	0	0	0	0
Hungatella	1.93930630625564e-07	9.46803229356455e-07	0	2.56576313678454e-05	3.3926086688906e-06	6.55868161754579e-07	3.80857750899565e-06	1.52464772741999e-06	5.37243607204007e-07	1.1248368986497e-05	2.36326903512337e-05	1.97351152826759e-06	4.68703129687031e-06	9.16659600748911e-07	4.94968643736419e-07	1.16708292624369e-05	1.11541718301913e-05	8.01830739945443e-07	3.757556148766e-06	1.88594644572175e-06	0	1.16632731401526e-06	1.71638696424697e-06	2.18470562496157e-06	4.2974140267243e-06	6.59514653020463e-06	2.42606511426436e-06	2.47280596711506e-06	1.49137315200224e-06	1.34904366438147e-05
Paraclostridium	9.30867027002707e-06	1.19928409051818e-05	1.54604855197429e-05	3.55497302084605e-05	1.35704346755624e-05	1.0931136029243e-05	8.88668085432318e-06	1.73156420471271e-05	2.82052893782104e-05	4.16606258759147e-07	8.64610622606109e-07	4.39106315039539e-05	5.07761723827617e-06	1.71873675140421e-05	2.87081813367123e-05	0	5.14137607797882e-06	0	6.32851561897431e-06	4.24337950287395e-06	5.49565822391592e-07	1.34127641111755e-05	1.132815396403e-05	1.09235281248079e-06	2.01715352274814e-06	3.17074352413684e-06	7.35171246746775e-07	1.17132914231766e-06	1.09367364480164e-05	8.61091700669025e-07
Sarcina	0	9.46803229356455e-07	0	0	1.45397514381026e-06	0	0	1.08903409101428e-06	0	0	0	3.94702305653518e-06	0	0	0	0	2.61425902270109e-07	8.01830739945443e-06	0	0	1.71739319497373e-05	0	3.43277392849395e-07	0	0	1.26829740965474e-07	2.20551374024033e-07	0	3.47987068800523e-06	0
Desulfoscipio	0	0	0	0	0	0	4.23175278777294e-07	0	0	0	0	0	0	0	0	0	0	0	0	0	0	0	0	0	0	0	0	0	0	0
Alkalibacter	0	0	3.36097511298758e-07	0	0	0	0	0	0	0	0	0	0	0	0	0	0	0	0	0	0	0	0	0	0	0	0	0	0	0
Anaerofustis	0	0	2.89043859716932e-05	4.63692133153833e-06	0	0	0	6.53420454608569e-07	5.90967967924408e-06	3.1245469406936e-06	0	0	2.10916408359164e-05	9.16659600748911e-06	0	0	1.21998754392718e-06	0	1.38436279165063e-06	4.00763619715873e-06	4.94609240152433e-06	4.08214559905341e-06	1.75071470353191e-05	1.56050401782969e-06	0	0	0	0	0	0
Eubacterium	0.000125085256753489	0.00201669087852925	0.00104291057756005	0.00101115797836413	0.000685306951115902	7.34572341165128e-05	0.000672002342698343	8.00440056895497e-05	0.000426571424119982	0.00281125903410672	0.000756534294780346	0.000516073264641975	0.00101278934606539	0.000428309198449929	0.000384095667539461	0.0199334429279776	0.00147243782355268	0.00055967785648192	0.000105804870504727	0.0007682874333259	1.58000173937583e-05	0.00240671641247049	0.00204661981616809	0.00131550488703043	0.00454219122159344	0.0101273548160931	0.00166089888065031	0.00540919797922296	0.000253533435840381	0.00231633667479968
Aminipila	3.87861261251128e-06	1.89360645871291e-06	3.02487760168882e-05	6.80081795292288e-06	0.000116318011504821	2.18622720584859e-07	2.11587639388647e-05	5.44517045507141e-07	2.47132059313843e-05	1.66642503503659e-06	2.88203540868703e-07	4.93377882066898e-07	1.36705079492051e-05	9.16659600748911e-07	7.91949829978271e-06	1.66726132320528e-06	5.22851804540219e-07	3.6082383297545e-06	1.18659667855768e-06	2.35743305715219e-06	0	0	6.5222704641385e-06	6.24201607131878e-07	2.63106981228019e-07	5.07318963861895e-07	0	1.17132914231766e-06	5.96549260800897e-06	2.87030566889675e-07
Mogibacterium	0	5.04961722323443e-06	0	7.72820221923055e-06	1.26011179130222e-05	7.65179522047008e-06	1.39647841996507e-05	2.17806818202856e-06	5.64105787564207e-06	3.74945632883232e-06	0	2.07218710468097e-05	1.9529297070293e-05	0	0	0	0	0	1.1074902333205e-05	4.47912280858917e-06	0	0	6.86554785698789e-06	0	1.92945119567214e-06	0	0	4.55516888679091e-06	0	2.72679038545191e-06
Anaerobutyricum	0.000148938724320433	0.00515755279138106	0.0017325826707451	0.000469874694929217	4.99198132708189e-05	0.00145318522372756	0.000258983270611704	0.0002592990170705	0.000952264293769102	0.00454413276741539	0.00350686068529038	0.0035607081748768	0.000464797270272973	0.00399136506656095	0.00278271371508615	0.00353826198010624	0.0006708188652251	0.000460250844728685	0.000110353491105865	0.00301327093365193	3.57217784554535e-05	0.00782284887692885	0.00405959844783694	0.00142676882350169	0.000635403359665665	0.00163090363907503	0.000427208011484551	0.00057629393802029	0.00114487745635372	0.000895391853412341
Anaerocolumna	0	0	0	0	0	0	0	0	0	0	2.88203540868703e-07	0	7.81171882811719e-07	0	0	0	0	0	0	0	0	0	0	0	0	0	0	0	4.97124384000748e-07	2.87030566889675e-07
Anaerostipes	4.24708081069985e-05	0.00109608253851832	0.000298790687544596	0.000137561999502304	4.55578878393881e-05	0.000297982768157163	3.08917953507425e-05	1.05636306828385e-05	0.000250624142760669	0.00114045963335316	0.000687653648512726	0.00918570940832151	0.000279659534046595	0.000682223907857377	0.00613315646453797	0.00118075446909398	0.000149361332163656	0.000241751968093551	9.73009276417301e-05	0.00816119750055518	1.95095866949015e-05	0.00196642785142973	0.000659092594270838	0.000908837539984014	0.0173742695053922	0.000392791707770072	0.0136912411624145	0.000181556017059238	0.000262481674752395	0.000414615653872136
Anaerotignum	1.93930630625564e-07	6.31202152904303e-06	1.34439004519503e-06	1.85476853261533e-06	7.75453410032138e-06	6.55868161754579e-07	5.07810334532753e-06	0	2.68621803602003e-07	3.20786819244543e-05	1.49865841251726e-05	7.40066823100347e-06	2.34351564843516e-06	0	7.91949829978271e-06	1.16708292624369e-05	1.48141344619729e-06	4.00915369972722e-07	1.38436279165063e-06	1.67377747057806e-05	0	8.74745485511445e-06	2.02533661781143e-05	4.21336084814018e-06	5.26213962456037e-07	4.05855171089516e-06	8.08688371421453e-07	9.76107618598052e-06	4.47411945600673e-06	4.5924890702348e-06
Blautia	0.00127043956122807	0.0350165706345191	0.00846562411459312	0.0061497941979749	0.00164153793736178	0.00587023867042406	0.004469154119167	0.00211512201156794	0.00931607277072108	0.0450174308058665	0.0284811385192678	0.0294240701307057	0.00550413708629137	0.0254233248618709	0.02173060836596	0.0266189941078985	0.00743076984612559	0.00270257050898612	0.00103787656151179	0.0207461181328564	0.000551764085681159	0.0587995167905938	0.0393914241068609	0.0188669617267664	0.00653750686489965	0.0159773766181255	0.00388229231982037	0.00968585082550723	0.007315682434955	0.00802221731399953
Butyrivibrio	1.57083810806707e-05	0	6.88999898162454e-05	0.000331076183071837	0.000440069810193238	3.27934080877289e-06	1.69270111510918e-06	7.36187045525654e-05	0.000102613528975965	0	0	3.94702305653518e-06	0.00710749237576242	1.60415430131059e-06	9.89937287472839e-07	0	8.71419674233698e-08	0	1.97766113092947e-07	7.3080424771718e-06	1.37391455597898e-07	0	2.36861401066082e-05	4.68151205348908e-07	2.63106981228019e-07	2.53659481930947e-07	0	0	4.37469457920658e-05	0
Cellulosilyticum	2.83138720713323e-05	0	0.000199305824200164	2.93671684330761e-05	6.97908069028924e-05	4.37245441169719e-07	0	1.19793750011571e-06	0	0	1.44101770434352e-06	2.46688941033449e-06	0.000130846290370963	8.70826620711465e-06	2.4748432186821e-06	1.00035679392317e-06	8.71419674233698e-08	0	6.52628173206726e-06	2.31028439600915e-05	2.74782911195796e-07	2.91581828503815e-07	1.02983217854818e-06	0	0	0	7.35171246746775e-08	3.90443047439221e-07	3.47987068800523e-06	1.43515283444838e-07
Coprococcus	7.40815008989654e-05	0.00319198928723706	0.00253383913768134	0.000632785197710597	0.000401297139691631	0.00190376665085296	0.000323305912985853	0.000123823176148324	0.000615143930248588	0.00258441692621237	0.00453113606953775	0.00238054828097278	0.00145688556144386	0.00181109020617966	0.00180564561235046	0.00265961526277706	0.000443204046315259	0.000504752450795657	0.000166716833337355	0.00190244847712182	4.41026572469253e-05	0.00461165819961634	0.00210978285645238	0.000908681489582231	0.000579712381972401	0.00120323375253945	0.000376334161209674	0.000483238345047276	0.00110510750563366	0.000855925150465011
Cuneatibacter	0	0	0	0	0	0	0	0	0	0	0	0	0	0	0	0	0	0	0	0	0	0	0	0	0	0	5.14619872722743e-07	0	0	0
Dorea	0	0.000392607739106477	0.000279633129400567	1.51472763496919e-05	0	0.000220371702349538	0	0	3.06228856106284e-05	0.000218718285848552	3.6890053231194e-05	7.20331707817671e-05	0	0.00026124798621344	5.04868016611148e-05	0.000405811406068164	6.6227895241761e-05	1.48338686889907e-05	0	0.000506612363982006	2.61043765636006e-06	0.000383430104482517	0.000682778734377446	6.42927655345834e-05	0.000131992002249389	9.8800368212104e-05	7.64578096616646e-06	0.000163335341512074	0	8.96970521530235e-05
Enterocloster	0.00264521380173269	0.00422211120077688	0.00564946306742082	0.00828185062621623	0.00641542299287213	0.00137338793071409	0.00852275011457471	0.00185016001722416	0.00928652437232486	0.0183860840178174	0.0031742737991279	0.00378815537850964	0.00760080241975802	0.00129203170725559	0.00325441883256696	0.00551780134914786	0.00131784797334362	0.00133023719756949	0.00360962709617247	0.00477993126668179	0.000193584560937438	0.00418536556634376	0.00373073870548722	0.00278674807504027	0.00461226538092716	0.00948978170825963	0.00285422884836968	0.0141026727258222	0.00268994004182805	0.00647928450168408
Faecalicatena	0.000714052581963327	0.00263842499913999	0.00214766309719906	0.00684224111681796	0.000590798566768235	0.00181063337188381	0.00599173877220771	0.000546912920507372	0.00113707609464728	0.00176849356843258	0.000983638684984884	0.00343045641401114	0.00228375599940006	0.00111351225000974	0.0026406577143338	0.00288352845848353	0.000619840814282429	0.000825885662143807	0.000277465856669405	0.00193427382339337	9.05409692390148e-05	0.00255600630866444	0.00229000348769831	0.00100277988185736	0.000357737792143029	0.0012298679981422	0.000364203835638353	0.00117575416352197	0.00250948389043577	0.00139913049830372
Herbinix	1.16358378375338e-06	0	0	0	0	0	0	1.08903409101428e-07	0	0	0	0	0	0	0	0	0	0	0	0	0	0	0	0	0	0	0	1.3014768247974e-07	0	0
Lachnoanaerobaculum	0	0	0	0	0	0	0	0	0	0	0	0	0	0	0	0	0	0	1.97766113092947e-07	0	0	0	0	0	0	0	0	0	0	0
Lachnoclostridium	0.00143780169545793	0.00642248190580128	0.00434338813851385	0.00350953119179698	0.00585564256250518	0.000737195813812146	0.00415007995896893	0.00252046050024345	0.00268380043978762	0.00432833072537815	0.00132717730570038	0.00292425070701051	0.00680869413058694	0.00574218490399137	0.00214964881974727	0.00557282097281364	0.00091777920090293	0.000795817009395853	0.00160862956389803	0.00816638385328091	9.94714138528782e-05	0.00587362435338085	0.00865402307373324	0.00333152002766462	0.00185157152922864	0.00179844572689042	0.000807879683050031	0.00251783706525305	0.00108770815219364	0.00171730388170093
Lachnospira	1.68719648644241e-05	5.93330023730045e-05	2.0838045700523e-05	4.63692133153833e-05	0.000228758755959481	2.55788583084286e-05	0.000155728502590044	9.47459659182425e-06	9.85842019219353e-05	3.95775945821189e-06	3.83310709355375e-05	3.55232075088167e-05	0.000150766173382662	1.55832132127315e-05	3.26679304866037e-05	9.83684180691113e-06	6.09993771963588e-07	2.32530914584179e-05	3.3620239225801e-05	4.52627146973221e-05	1.78608892277268e-06	3.49898194204578e-05	6.89987559627283e-05	3.01177275441131e-05	9.64725597836068e-07	2.79025430124042e-06	6.61654122072098e-07	3.38383974447325e-06	3.38044581120508e-05	5.88412662123834e-06
Lacrimispora	0.000430719930619378	0.00108345849546024	0.00194163532277293	0.000886270230501359	0.00128628334389081	0.000604491822417137	0.00180018763591861	0.000644054761425846	0.00076288592222969	0.000578457790287075	0.00060436282520167	0.000878706007961145	0.000252318518148185	0.000390038660118662	0.000724139125786381	0.00218711340378068	0.000178553891250485	0.000149541432999825	0.000449720141173362	0.000576863869085142	1.22278395482129e-05	0.000968634834289673	0.000703718655341259	0.000572548924141715	0.000239778162225801	0.000481826185927834	0.00012431745782488	0.000344240620158913	0.000256516182144386	0.00054736729105861
Mediterraneibacter	0.000758656627007206	0.00761008875649073	0.00279330641640398	0.00289282065470238	0.00123442489709491	0.000580006077711632	0.00219204794406638	0.000261041471616123	0.00183065759154765	0.0046082901312643	0.00529545185992155	0.00477441776476137	0.0132525809919008	0.00395286536332949	0.00365534343399346	0.0101029367140947	0.00225009274083883	0.000446619722149612	0.000331851537769966	0.00573374868160556	7.58400834900397e-05	0.0130246686974369	0.00403968835905168	0.00102696769413372	0.0026108982770527	0.00551430347769686	0.00307867663000147	0.00126893990417747	0.00130097451292996	0.00255930804967179
Murimonas	0	0	0	0	0	0	0	0	0	6.2490938813872e-07	0	0	0	0	0	0	0	0	0	0	0	0	0	0	0	0	0	0	0	4.01842793645545e-06
Novisyntrophococcus	1.93930630625564e-05	1.23084419816339e-05	6.3858527146764e-05	0	6.49442230901915e-05	5.02832257345177e-06	8.46350557554589e-07	1.85135795472428e-06	8.0586541080601e-07	5.83248762262805e-06	0.000106347106580551	6.21656131404292e-05	1.9529297070293e-06	9.16659600748911e-06	4.40522092925413e-05	3.46790355226698e-05	2.8756849249712e-06	7.61739202948171e-06	1.97766113092947e-07	6.60081256002614e-06	5.08348385712223e-06	3.23655829639235e-05	1.81937018210179e-05	3.47992395976022e-05	5.26213962456037e-07	1.73756745122699e-05	4.41102748048065e-07	1.63986079924473e-05	1.49137315200224e-06	9.04146285702476e-06
Pseudobutyrivibrio	0	0	0	0	0	0	0	0	6.87671817221129e-05	0	0	1.430795857994e-05	5.46820317968203e-06	2.29164900187228e-07	0	0	0	0	0	0	0	0	0	1.56050401782969e-07	0	0	0	0	0.00101761361404953	0
Roseburia	0.000248812999092599	0.00697699299712772	0.00149697831532467	0.00132925078170765	0.00220131836772873	0.00125598752976002	0.000864547094542012	0.00041100146594879	0.00135143629392168	0.00539505105093095	0.00558538462203547	0.00589734582434563	0.015492200779922	0.00369367986121774	0.00433048066404993	0.00581140606816431	0.000991588447310524	0.00086758086062097	0.000492042089375253	0.006818639374507	0.000270798558983457	0.0103068344739529	0.00347087771910023	0.00152617292943744	0.00110145352574756	0.00256601931921346	0.000561156212641814	0.002222662121389	0.00177025993142666	0.00313222106118358
Tyzzerella	0	0	0	0	0	7.43317249988522e-06	0	0	0	0	0	0	0	0	0	0	0	0	0	0	0	0	0	0	0	0	0	0	0	0
Acetivibrio	2.32716756750677e-06	8.52122906420809e-06	0	2.19480943026148e-05	6.15516144213009e-05	0	1.35416089208734e-05	0	1.34310901801002e-06	6.2490938813872e-07	0	2.22020046930104e-05	6.99148835116488e-05	0	3.41528364178129e-05	0	0	0	0	0	7.69392151348229e-06	0	0	0	0	0	0	0	0	0
Acutalibacter	0	0	0.000512548704730606	0	0.00109290464976404	0	0	0	0	0	0	0	0	0	0	0	0	0	0	0	0	0	0	0	0	0	0	0	0	0
Anaerotruncus	0	0	0	0	0	0	0	0	0	0	0	0	0	0	0	0	0	2.40549221983633e-06	0	0	0	0	0	0	0	0	0	0	0	0
Caproicibacter	0	3.15601076452152e-07	0	0	0	0	0	0	0	0	0	0	0	0	0	0	0	0	0	0	0	0	0	0	0	1.26829740965474e-07	0	0	0	0
Caproicibacterium	0	0	3.36097511298758e-07	3.09128088769222e-07	0	0	0	0	0	0	0	0	0	0	0	0	0	0	0	0	0	0	0	0	0	0	0	0	0	0
Caproiciproducens	1.00843927925293e-05	5.04961722323443e-05	6.92360873275442e-05	1.76203010598457e-05	4.21652791704975e-05	4.59107713228205e-06	2.11587639388647e-05	8.21131704624768e-05	0.000137534363444226	7.49891265766464e-06	2.73793363825268e-05	2.26953825750773e-05	2.2263398660134e-05	1.26040695102975e-05	2.07886830369296e-05	6.002140763539e-06	8.71419674233697e-07	6.81556128953627e-06	4.23219482018907e-05	7.26089381602875e-05	4.06678708569778e-05	0	2.71189140351022e-05	1.26400825444205e-05	4.38511635380031e-06	2.05464180364067e-05	7.35171246746775e-08	8.98019009110208e-06	1.69022290560254e-05	2.87030566889675e-06
Dysosmobacter	0.000866869918896271	0.00214671852202754	0.00244712597976626	0.00170082274440826	0.00440554468574508	0.000371877247714846	0.00573994948133522	0.000178383784108139	0.00271952713966668	0.000413273408689073	0.00115454338472002	0.00380690373802819	0.00361096702829717	0.000574058074969005	0.00302722822509194	0.00382903235487324	0.000434664133507768	0.00242874531129475	0.00211728400677309	0.00208255636268825	0.000140414067621052	0.000176407006244808	0.0026068485212983	0.00241940542924316	0.00162073900436459	0.00198995863574828	0.00140417708128634	0.00398902646800404	0.00343314099590916	0.00297880322318105
Ethanoligenens	0	0	0	0	0	0	0	0	2.68621803602003e-07	2.08303129379573e-07	0	4.93377882066898e-07	0	0	0	6.66904529282111e-07	8.71419674233698e-08	0	0	0	0	0	0	0	8.77023270760062e-08	5.07318963861895e-07	7.35171246746775e-08	1.3014768247974e-07	0	0
Faecalibacterium	0.000149326585581684	0.0194605935761926	0.00159847976373689	0.00067544487396075	0.000586921299718074	0.000114995551027636	0.000472686786394238	0.0003355314034415	0.0016625003424928	0.0305647347801235	0.0109180147387291	0.00224289585187612	0.000863194930506949	0.0332222647450426	0.00159181915825632	0.0244760631291827	0.00386596624277038	0.00125486510801462	0.000117670837290304	0.0121909935684511	1.73113234053352e-05	0.011271095580815	0.0150860115835523	0.00274196160972856	0.00387293476367643	0.00681633759844842	0.00142623221868874	0.00577348134248376	0.000605994624096911	0.00664992417369999
Flavonifractor	0.000376613284674845	0.000806045149258795	0.000729667697029604	0.00135923620631827	0.00139193887100769	0.000623511999108019	0.00156490218091843	0.000792599011440194	0.000804522301788	0.00224863228165249	0.000293967611686077	0.00109727240971678	0.00142173282671733	0.0002314565491891	0.000766706429147713	0.00547228511502436	0.00247030049251769	0.000617810585127964	0.00068644617854562	0.000652773213525442	1.67617575829436e-05	0.000577623602266057	0.000616182920164663	0.00121173136984476	0.000839925186406911	0.00092636442801182	0.00305471004735753	0.00154029782214773	0.00123038285040185	0.00861019943027303
Mageeibacillus	1.0666184684406e-05	4.41841507033012e-06	0	2.72032718116915e-05	0.000255899625310605	0	0.000130761161142184	2.7225852275357e-06	7.5214105008561e-06	2.08303129379573e-07	0	5.92053458480278e-06	6.28843365663434e-05	4.35413310355733e-06	2.4748432186821e-06	5.00178396961583e-07	8.71419674233698e-08	0	2.94671508508491e-05	8.25101570003267e-06	0	0	6.86554785698789e-07	0	0	6.34148704827368e-07	7.35171246746775e-08	1.3014768247974e-06	8.45111452801271e-06	0
Oscillibacter	8.43598243221203e-05	0.000363256838996426	0.00163377000242326	0.00261584188716516	0.00120292210231235	8.02345384546434e-05	0.000515427489550744	0.000102260301146241	0.000511187292254613	0.000348074529193267	0.000874121339454777	0.000508179218528905	0.000464016098390161	0.000285539465633286	0.000423198190394638	0.00105754385730911	0.000152759868893167	0.00105761474598804	5.6165576118397e-05	0.000213347691672273	1.92348037837057e-05	6.96880570124118e-05	0.000608287540129127	0.000191785943791269	0.000390889271777759	0.000265835137063633	0.00114414701131201	0.000369228975195023	0.00248611904438774	0.000788616482529382
Pseudoclostridium	5.41066459445323e-05	7.32194497368992e-05	5.71365769207889e-06	1.6692916793538e-05	2.2294285538424e-05	0	4.78188065018343e-05	3.92052272765141e-06	3.92187833258925e-05	6.2490938813872e-07	0	6.70993919610981e-05	2.4997500249975e-05	6.87494700561683e-07	3.95974914989135e-05	7.8361282190648e-06	7.40706723098643e-06	0	2.41274657973396e-05	9.42973222860877e-06	4.39652657913274e-06	0	0	1.56050401782969e-06	1.4909395602921e-06	2.409765078344e-06	0	1.002137155094e-05	6.16434236160927e-05	0
Pseudoflavonifractor	4.26647387376241e-06	2.87196979571458e-05	2.75599959264982e-05	8.34645839676899e-06	7.80299993844839e-05	1.0931136029243e-06	3.17381459082971e-05	0	8.59589771526411e-06	0	0	2.51622719854118e-05	3.51527347265273e-06	5.72912250468069e-06	2.67283067617666e-05	1.00035679392317e-06	4.35709837116849e-07	8.82013813939988e-06	1.44369262557852e-05	0	0	0	1.37310957139758e-06	5.46176406240393e-06	7.01618616608049e-07	1.52195689158568e-06	0	5.85664571158831e-06	6.21405480000935e-05	2.00921396822773e-06
Pusillimonas_(ex_Kitahara_et_al._2021)	3.97557792782406e-05	0.00053683743104511	0.000490702366496187	0.00017465737015461	0.000315512606206826	0.000106032019483657	0.000279718859271792	0.000285653642073046	0.000117656349977678	0.00014622879682446	0.000149865841251726	0.000801739058358709	0.00085460203979602	9.71659176793846e-05	0.000475664866630699	0.00506864114867636	9.94289848300649e-05	0.000314317650058614	5.35946166481887e-05	0.000385440304844383	7.96870442467809e-06	0.000328612720723799	0.000744911942483186	0.000655099586684906	0.000633210801488765	0.000833905546847989	0.000436324134944211	0.00042102775282196	0.000328599217824494	0.00103488870892072
Ruminiclostridium	5.81791891876692e-07	0	0	0	0	0	8.46350557554589e-07	0	2.68621803602003e-07	0	2.88203540868703e-07	0	0	0	0	1.66726132320528e-07	1.7428393484674e-07	4.00915369972722e-07	0	0	0	0	0	0	0	1.26829740965474e-07	0	0	0	0
Ruminococcus	6.70999981964451e-05	0.0177815958494671	0.000394914575776041	0.00118179668336474	0.00039451192235385	0.000501083275580498	0.000281411560386901	0.000182957727290399	0.00610792257030236	0.0174185159818493	0.0169440625747528	0.0239362279484756	0.000341372112788721	0.0123258633214702	0.0159528393876248	0.0153184635853454	0.00285398657508278	0.00149140517629852	8.46438964037814e-05	0.0126438564587301	8.64192255710779e-05	0.0338357385432397	0.00575607532329865	0.00481087783656717	0.00360500415445923	0.0110945584206958	0.00235401833208317	0.00305430581243454	0.00373638687014962	0.0056586641109465
Ruthenibacterium	0.00360788545215799	0.00242318506499962	0.0154574606421412	0.00444711668503403	0.00825373223302957	0.00642357277622434	0.00142229211197049	0.000866108812583658	0.0038071768224512	0.00551461704719482	0.00979430913288201	0.00484053040095834	0.00144907384261574	0.0185039198656177	0.00359693713403256	0.0120928131033402	0.00611649469344632	0.00355170926258834	0.00306596805127996	0.00327895363919298	0.000220238503323431	0.00250060576124872	0.015157413281265	0.00314269904150722	0.00391704903419566	0.00378421898118684	0.00186799662085888	0.00171183246765602	0.000624388226304939	0.00341508968485335
Solibaculum	8.33901711689925e-06	4.44997517797534e-05	7.19248674179342e-05	1.02012269293843e-05	2.61715525885846e-05	2.57974810290134e-05	6.72848693255898e-05	9.80130681912854e-07	5.64105787564207e-06	3.54115319945275e-06	9.5107168486672e-06	7.69669496024361e-05	1.64046095390461e-05	4.81246290393178e-06	9.70138541723382e-05	3.61795707135545e-05	2.35283312043098e-05	0	9.88830565464736e-07	1.22586518971914e-05	0	7.872709369603e-06	2.40294174994576e-05	3.12100803565939e-06	2.48197585625097e-05	3.33562218739196e-05	5.37410181371893e-05	3.57906126819286e-05	1.04396120640157e-05	0.000117682532424767
Vescimonas	0.000202463578373089	0.000758704987790972	0.000906791085484049	0.000280997432691223	0.000520523101484072	0.000344549407641739	0.000485805220036334	0.00088832510804035	0.000585326910048766	0.000159351893975374	0.000149289434169988	0.000455881163029814	0.000294111213878612	0.000164998728134804	0.000380630887033306	0.000360962076473942	6.95392900038491e-05	0.000284649912680632	6.94159056956245e-05	0.000223484653818028	0.00074122690295066	0.000136168713911282	0.00155538986700061	0.000219875016112204	9.55078341857707e-05	0.000209903221297859	1.05129488284789e-05	0.000402807077274796	0.000542362702944816	0.000174227554102033
Candidatus_Formimonas	0	3.15601076452152e-07	0	0	0	0	0	0	0	0	0	0	3.90585941405859e-07	0	0	0	0	0	0	0	0	0	0	0	0	0	0	0	0	0
Dehalobacter	0	0	0	0	0	0	0	0	0	6.2490938813872e-07	0	0	0	0	0	0	8.71419674233698e-08	0	0	0	0	0	0	0	2.63106981228019e-07	1.26829740965474e-07	4.41102748048065e-07	1.3014768247974e-07	0	4.30545850334513e-07
Dehalobacterium	0	0	0	0	3.87726705016069e-06	0	0	0	0	0	0	0	0	0	0	0	0	0	0	0	0	0	0	0	0	0	0	0	0	0
Desulfitobacterium	0	3.15601076452152e-07	0	0	1.45397514381026e-06	0	8.46350557554589e-07	0	0	0	0	0	3.90585941405859e-07	0	0	0	0	0	0	0	0	0	0	0	0	0	0	0	0	0
Desulfosporosinus	0	0	0	0	0	0	0	0	0	0	0	0	0	0	0	0	0	0	0	0	0	5.8316365700763e-07	3.43277392849395e-07	0	8.77023270760062e-08	0	0	0	0	2.87030566889675e-07
Pelotomaculum	1.93930630625564e-07	0	0	0	0	0	0	0	0	0	0	0	0	0	0	0	0	0	0	0	0	0	0	0	0	0	0	0	0	0
Peptococcus	0	0	0	0	9.69316762540172e-07	0	0	0	0	0	0	0	0	0	0	0	0	0	0	0	0	0	0	0	0	0	0	0	0	0
Syntrophobotulus	5.43005765751579e-06	0	1.47882904971454e-05	2.38028628352301e-05	8.72385086286155e-06	0	4.23175278777294e-06	1.97115170473585e-05	5.37243607204007e-07	0	0	0	0	0	4.94968643736419e-07	0	0	0	1.97766113092947e-07	0	0	0	0	0	0	0	0	0	0	0
Clostridioides	0.000699701715297035	0.01495254780015	0.00409904524779965	0.00338835298099944	0.00202296408342134	0.00511642752984747	0.00388813446140578	0.000970111568275522	0.00296988266062375	0.00947216820227734	0.005246169054433	0.00591954782903864	0.00793631574342566	0.0083576439098282	0.00462993669351047	0.0113085333769044	0.00172950662745162	0.00317565064555393	0.000283003307836008	0.009885659781862	0.000898265336699058	0.0145738429522777	0.0112811249612097	0.00452499350050077	0.00184727411520192	0.00365574045358881	0.00119979947469074	0.00341221193925383	0.00240359639664362	0.0035112449247614
Filifactor	1.16358378375338e-06	0	0	0	2.90795028762052e-06	0	0	3.26710227304284e-07	0	0	0	0	1.05458204179582e-05	0	0	5.00178396961583e-07	0	0	0	0	0	0	0	0	0	0	0	0	0	0
Intestinibacter	3.87861261251128e-06	0	2.68878009039006e-06	0	0	0	0	0	1.34310901801002e-06	0	0	0	8.20230476952305e-06	0	3.46478050615494e-06	0	0	0	0	0	0	0	0	0	0	6.34148704827368e-07	0	0	0	0
Paeniclostridium	5.83731198182948e-05	3.1244506568763e-05	5.81448694546851e-05	5.10061346469216e-05	2.61715525885846e-05	1.66153267644493e-05	1.77733617086464e-05	3.59381250034713e-05	3.27718600394444e-05	4.16606258759147e-07	2.01742478608092e-06	3.84834748012181e-05	7.03054694530547e-06	4.10205171335138e-05	3.16779931991308e-05	0	6.36136362190599e-06	0	1.34480956903204e-05	6.1293259485957e-06	2.74782911195796e-07	2.27433826232976e-05	2.47159722851564e-05	4.21336084814018e-06	3.68349773719226e-06	6.46831678923916e-06	1.10275687012016e-06	6.50738412398701e-07	1.83936022080277e-05	1.86569868478289e-06
Peptacetobacter	1.93930630625564e-07	0	3.36097511298758e-07	0	0	0	0	2.17806818202856e-07	0	0	0	0	0	0	0	1.66726132320528e-07	0	0	0	2.35743305715219e-07	0	0	0	1.56050401782969e-06	0	0	0	0	9.94248768001495e-07	0
Romboutsia	0.115437401810498	0.0604230884910702	0.149818826636534	0.0640720515749303	0.0408222907959981	0.0332122892203695	0.0374336619853607	0.0777127104109154	0.0354330962477295	0.000652197098087444	0.00224885222939849	0.053344016609073	0.0075793201929807	0.0327247477467361	0.0302292199789143	6.26890257525184e-05	0.00662679805467758	0.00149260792240844	0.00930766434660647	0.00793606264359714	0.00820103337609413	0.0232113714580462	0.0241763402235972	0.00286352487271749	0.00456902813367869	0.00861351502792918	0.00153187632684626	0.00182206755471636	0.0355339538439894	0.00307079651986919
Terrisporobacter	5.04219639626466e-06	1.57800538226076e-06	1.2435607918054e-05	6.18256177538444e-07	1.45397514381026e-06	2.40484992643345e-06	8.46350557554589e-07	5.11846022776712e-06	0	0	0	4.93377882066898e-07	3.90585941405859e-07	2.29164900187228e-07	0	0	0	0	1.97766113092947e-07	0	0	1.45790914251907e-06	3.43277392849395e-07	0	0	0	0	0	4.97124384000748e-07	0
Candidatus_Syntrophocurvum	0	0	0	0	0	0	0	0	0	0	0	0	0	0	0	0	0	0	0	0	0	0	0	0	8.77023270760062e-08	0	0	0	0	0
Syntrophomonas	0	0	0	0	0	0	0	0	0	0	0	0	0	2.29164900187228e-07	0	0	0	0	0	0	0	0	0	0	0	0	0	0	0	0
Flintibacter	7.56329459439699e-06	2.80884958042415e-05	5.54560893642951e-05	3.40040897646144e-05	3.44107450701761e-05	4.59107713228205e-06	1.90428875449782e-05	8.71227272811425e-07	1.10134939476821e-05	1.24981877627744e-06	1.44101770434352e-06	2.96026729240139e-05	8.59289071092891e-05	1.60415430131059e-06	9.40440423099197e-06	3.30117741994645e-05	1.91712328331413e-06	7.61739202948171e-06	5.33968505350958e-06	2.02739242915089e-05	4.12174366793694e-07	2.0410727995267e-06	8.23865742838547e-06	1.42005865622502e-05	2.15747724606975e-05	6.97563575310105e-06	6.91060971941969e-06	1.58780172625283e-05	3.08217118080464e-05	2.13837772332808e-05
Intestinimonas	0.00094211500357899	0.00587365163385099	0.00318620440711223	0.00244860359114101	0.00600007076012367	0.00190136180092652	0.00235454725111687	6.16393295514083e-05	0.00183468691860168	0.00537797019432182	0.00430633730766016	0.00171695502959281	0.000420270472952705	0.00637880499671148	0.00216895259685299	0.00561850393306946	0.000949934586882154	0.014315084200246	0.000318205675966552	0.00503924890296853	2.39061132740343e-05	0.00221456398748647	0.00643164523242626	0.00590447905226222	0.00296460176215024	0.00371484311287872	0.000425664151866383	0.00342678847969156	0.00892686256350143	0.00270024005801462
Massilistercora	6.59364144126917e-06	4.76557625442749e-05	9.20907180958597e-05	6.61534109966135e-05	0.000128919129417843	7.43317249988522e-06	6.64385187680352e-05	1.26327954557657e-05	4.00246487366985e-05	2.29133442317531e-05	1.78686195338596e-05	4.39106315039539e-05	0.00015662496250375	2.15415006175994e-05	6.1376111823316e-05	4.13480808154909e-05	6.18707968705925e-06	5.21189980964538e-06	3.757556148766e-06	6.01145429573809e-05	9.61740189185287e-07	2.97413465073891e-05	4.05067323562286e-05	1.66973929907777e-05	6.31456754947244e-06	9.639060313376e-06	1.30125310674179e-05	1.34052112954132e-05	4.3249821408065e-05	1.60737117458218e-05
Halobacteroides	0	0	0	0	0	0	0	0	0	0	0	0	0	0	0	0	0	0	0	0	0	0	0	0	0	1.26829740965474e-07	0	0	0	0
Koleobacter	0	0	0	3.09128088769222e-07	0	0	0	0	0	0	0	4.93377882066898e-07	0	0	0	0	0	0	0	0	0	0	0	0	0	0	0	0	0	0
Thermacetogenium	0	0	0	0	0	0	0	0	0	0	0	4.93377882066898e-07	0	0	0	0	0	0	0	0	0	0	0	0	0	0	0	0	0	0
Thermoanaerobacter	0	0	0	0	0	0	0	0	0	0	2.88203540868703e-07	0	0	0	0	0	0	0	0	0	0	0	0	0	0	0	0	3.90443047439221e-07	0	0
Caldicellulosiruptor	0	0	0	0	0	0	0	0	0	0	0	0	0	0	0	0	0	0	0	0	0	0	0	0	0	1.26829740965474e-07	0	0	0	0
Catenibacterium	0	0.000172633788819327	2.35268257909131e-06	4.01866515399989e-06	0	1.74898176467888e-06	2.96222695144106e-06	0	5.42616043276047e-05	0.000144978978048183	0.000127385965063967	0.000158867678025541	1.17175782421758e-05	0.000126728189803537	0.000149975499052135	9.08657421146876e-05	2.3092621367193e-05	4.00915369972722e-07	4.74638671423074e-06	8.76965097260616e-05	1.23652310038108e-06	0.000244928735943205	5.18348863202586e-05	2.29394090620965e-05	1.72773584339732e-05	6.73465924526665e-05	1.38212194388394e-05	1.22338821530956e-05	3.38044581120508e-05	2.35365064849534e-05
Coprobacillus	0	0	3.66346287315646e-05	1.97841976812302e-05	0	0	0.000103677943300437	4.79175000046284e-06	5.53360915420127e-05	0	0	0	0	1.21457397099231e-05	0	0	0	1.08247149892635e-05	8.70170897608968e-06	0	0	0	0.000143489950211047	0	8.77023270760062e-07	0	0	1.3014768247974e-05	3.13188361920471e-05	0
Absiella	0	0	2.01658506779255e-06	0	0	0	0	0	0	0	0	0	0	0	0	0	0	0	0	0	0	0	0	0	0	0	0	0	0	0
Amedibacterium	0.000133424273870388	3.15601076452152e-05	0.000156621440265221	0.000176512138687226	5.47663970835197e-05	3.93520897052747e-06	2.75063931205241e-05	1.60088011379099e-05	6.50064764716848e-05	0.000108317627277378	3.6890053231194e-05	0.000116437180167788	6.28843365663434e-05	5.6374565446058e-05	9.55289482411289e-05	9.80349658044703e-05	1.92583748005647e-05	0.000119873695621844	2.31386352318748e-05	6.50651523774005e-05	1.27774053706045e-05	5.13184018166714e-05	9.71475021763787e-05	4.35380620974485e-05	0.00173834782497352	2.57464374159912e-05	1.08070173271776e-05	2.51185027185899e-05	0.000207300868128312	3.8892641813551e-05
Bulleidia	0	0	0	0	0	0	0	0	0	0	0	0	3.90585941405859e-07	0	0	0	0	0	0	0	0	0	0	0	0	0	0	0	0	0
Erysipelatoclostridium	0.000295938142334611	0.000816775585858168	0.00103148326217589	0.00168505721188103	0.000625693970219681	2.97326899995409e-05	0.00102789275215005	8.33111079625925e-05	0.000649796142913246	0.00141500315787544	0.000809851949841056	0.000921136505818899	0.00401756699330067	0.000230310724688164	0.000744927808823311	0.00373199774586269	0.00086165977388228	0.00080423623216528	0.000208841015426152	0.0049211415068052	0.000289895971311565	0.00153751098170062	0.00117469523833063	0.000815831500521364	0.000232235762097264	0.000795983454299313	0.000173647448481588	0.00228721537189895	0.000519992105664782	0.00276553951198202
Erysipelothrix	0	4.10281399387797e-06	3.36097511298758e-06	0	0	0	4.23175278777294e-07	0	0	0	0	0	0	0	0	0	1.54241282339364e-05	0	0	0	0	0	0	1.56050401782969e-07	8.77023270760062e-08	2.53659481930947e-07	0	0	0	0
Faecalibacillus	9.11473963940151e-06	3.62941237919974e-05	0	0	0.000172538383732151	0	0	0	1.28938465728962e-05	0	1.0663531012142e-05	0	0	0	5.24666762360604e-05	5.66868849889794e-06	0	0	1.20637328986698e-05	1.41445983429132e-05	0	0	3.39844618920901e-05	0	0	0	0	0	0	3.30085151923126e-06
Faecalibaculum	0.00566355013678897	0.00408166872175568	0.0230962848789394	0.00933597740891927	0.000377064220628127	0.00807876539377231	0.00520082417617295	0.0113162621431385	0.0064490722608769	4.04108070996372e-05	9.13605224553789e-05	0.000268397567844393	0.000440580941905809	0.00175379898113285	0.000213826454094133	0.000510515417165456	1.74283934846739e-06	0.00452072171181241	0.000340948778972241	5.02133241173417e-05	0.000991141960683237	1.45790914251907e-05	0.00324603102678388	0.00398240625350138	8.18262711619137e-05	0.000372879438438493	9.63074333238276e-06	1.002137155094e-05	0.00048519339878473	1.29163755100354e-06
Faecalitalea	2.63745657650767e-05	0.000193463459865169	0.000303832150214077	5.47156717121523e-05	5.23431051771693e-05	0.00035001497565636	0	5.77188068237569e-06	0.000110940804887627	0.00030266444698852	0.000255060133668802	0.000269384323608526	4.68703129687031e-05	3.00206019245268e-05	0.000182148460895002	0.000374466893191905	2.67525839989745e-05	0.00021208423071557	1.18659667855768e-06	0.000189773361100752	3.03635116871355e-05	0.000318407356726166	0.00102056368894125	8.03659569182293e-05	0.000108750885574248	0.000191132419634969	0.000299288214550612	5.98679339406805e-05	0.000168525166176253	0.00057822307699925
Holdemania	0	0	0	0	1.45397514381026e-06	0	8.46350557554589e-07	0	1.34310901801002e-06	0	0	0	1.9529297070293e-06	0	0	0	0	0	1.97766113092947e-07	0	0	0	0	0	0	0	0	0	9.44536329601421e-06	0
Intestinibaculum	3.49075135126015e-06	3.78721291742582e-06	1.00829253389627e-06	1.54564044384611e-06	2.90795028762052e-06	0	8.46350557554589e-07	2.17806818202856e-07	1.34310901801002e-06	1.04151564689787e-06	1.72922124521222e-06	4.44040093860208e-06	3.28092190780922e-05	4.58329800374455e-07	4.94968643736419e-06	3.0010703817695e-06	0	0	0	6.60081256002614e-06	1.37391455597898e-07	0	1.71638696424697e-06	1.56050401782969e-07	0	6.34148704827368e-07	0	2.47280596711506e-06	0	4.73600435367964e-06
Longibaculum	0.000195094214409317	1.57800538226076e-05	0.000913513035710024	0.000409903845707988	0.000300972854768723	7.21454977930036e-06	9.09826849371183e-05	7.54700625072897e-05	0.000194750807611453	8.37378580105885e-05	5.61996904693971e-05	6.85795256072988e-05	0.00272316518348165	5.72912250468069e-06	0.000137106314314988	0.000276598653519755	3.180681810953e-05	8.90032121339442e-05	0.00015366426987322	0.00144958558684288	2.59669851080027e-05	0.000124797022599633	0.000193265172174209	0.000136075950354749	1.06996839032728e-05	6.77270816755629e-05	6.02840422332356e-06	0.000131319011622058	0.000371849039232559	0.000110506768252525
Longicatena	0.000159604909004839	0.00106862524486699	0.00296135517205336	0.000988591627883972	0.000596129808962206	0.0636946365287959	0.00116838694470411	0.00118062185806858	0.0123552598566742	0.00122898846333948	0.000798323808206308	0.00318475422874183	0.000378868363163684	0.00170888266069616	0.00221349977478927	0.00191151510705485	0.00154136711978456	0.00159844958008124	0.000290122887907354	0.000806949335463195	6.8695727798949e-06	0.00272162478725461	0.000582541735665423	0.000156518552988318	0.000109013992555476	0.000868022747167702	0.00558811016364691	0.000310272075031701	0.00117023079993776	0.00664504465406287
Massilimicrobiota	7.75722522502256e-07	0	5.37756018078013e-06	0	0	2.18622720584859e-07	0	3.26710227304284e-07	2.14897442881603e-06	0	8.64610622606109e-07	0	0	2.29164900187228e-07	0	0	0	0	1.97766113092947e-06	0	0	0	0	0	0	0	0	0	0	0
Turicibacter	1.26054909906617e-05	0.000449100331791412	0.000331392146140575	1.08194831069228e-05	0.00410893375640779	3.27934080877289e-06	0.000369855193651355	2.94039204573856e-06	6.17830148284608e-05	0.000192055485287967	0.0001933845759229	0.00812790722917008	7.81171882811719e-07	0.000131769817607656	0.00522884875243153	0.0001202095414031	0.000290269893487245	0.000501545127835875	9.88830565464736e-07	0.000132251994506238	0.000297315109913851	0.00107622852900758	0.000330919406706816	4.63469693295419e-05	0.000153917584018391	0.000243259443171778	0.000229667497483693	2.10839245617179e-05	0.00430460004106247	6.9748427754191e-05
Acidaminococcus	0	0	0	0	0	0	0	0	0	0	0	0	0	0	0	0	0	0	0	4.71486611430439e-07	0	0	0	0	0	0	0	0	0	0
Phascolarctobacterium	7.02028882864542e-05	0.000349685992708984	0.000267533618993811	0.0002581219541223	0.000644595647089214	0.000176428535511982	0.00121916797815738	1.96026136382571e-06	0.000427108667727186	0.0028797907636726	0.00717223331805855	0.00126403413385539	0.00855109801519848	0.00310747604653881	0.000808778763865309	0.0726697522116221	0.012243359281016	0.0133681220963704	0	0.00636506925431092	0	2.39097099373128e-05	0.00055542282163032	0.000485160699143252	0.000186630552017741	0.000270147348256459	4.17577268152168e-05	0.0156893031229327	0.000820255233601234	0.000103474519363728
Megamonas	0	6.31202152904303e-07	0	9.27384266307666e-07	0	0	0	0	0	0.00385339959039273	8.64610622606109e-07	4.44040093860208e-06	0	0	0	0.0442606196209982	0.022191921991905	0.00200297318838372	0	0.00397675382411003	0	0.00786716931486143	0	0.0372091259523366	0.0792250201408394	0.0335800763667236	0.0166133998339836	0.00308931553902159	1.09367364480164e-05	0.0217316582803511
Pectinatus	0	0	0	0	0	0	0	0	0	0	0	0	0	0	0	1.66726132320528e-07	0	0	0	0	0	0	0	3.12100803565939e-07	0	0	0	0	0	0
Selenomonas	1.93930630625564e-07	5.04961722323443e-06	3.36097511298758e-07	0	0	0	0	5.44517045507141e-07	5.37243607204007e-07	1.02068533395991e-05	2.88203540868703e-06	0	0	1.32915642108592e-05	0	8.83648501298797e-06	1.65569738104403e-06	4.00915369972722e-07	0	3.06466297429785e-06	0	3.20740011354196e-06	3.43277392849395e-06	2.49680642852751e-06	7.01618616608049e-07	3.04391378317137e-06	1.02923974544549e-06	3.64413510943273e-06	4.97124384000748e-07	8.61091700669025e-07
Sporomusa	0	0	0	0	0	0	0	0	0	0	0	0	0	0	0	0	0	0	0	0	0	0	0	0	1.75404654152012e-07	0	0	0	0	0
Megasphaera	0	7.57442583485164e-06	8.73853529376771e-06	7.10994604169211e-06	0	2.18622720584859e-07	6.77080446043671e-06	0	7.7900323044581e-06	5.83248762262805e-06	0	1.97351152826759e-06	1.56234376562344e-06	0	1.08893101622012e-05	4.16815330801319e-06	3.48567869693479e-07	4.00915369972722e-07	3.95532226185895e-07	2.12168975143697e-06	0	1.74949097102289e-06	3.08949653564455e-06	1.09235281248079e-06	0	0.0349296716403372	7.35171246746775e-08	0.00101515192334197	1.98849753600299e-06	0.0153724960709103
Veillonella	8.53294774752482e-06	3.50317194861888e-05	3.79790187767597e-05	9.27384266307666e-06	0	0	3.80857750899565e-06	0	1.79976608413342e-05	0	0	0	2.14822267773223e-05	0	0	0	1.99555105399517e-05	0	2.76872558330126e-06	0	7.2817471466886e-06	0	0	0	0	0	0	0	0	0
Gottschalkia	0	0	0	0	0	2.18622720584859e-07	0	0	0	0	0	0	0	0	0	0	0	0	0	0	0	0	0	0	0	0	0	0	0	0
Anaerococcus	0	0	0	0	0	0	0	0	0	0	0	0	0	0	0	0	0	0	0	0	0	0	7.38046394626198e-05	0	0	0	0	0	0	0
Finegoldia	0	0	0	0	0	4.37245441169719e-07	0	1.08903409101428e-07	0	0	0	0	0	0	0	0	0	0	0	0	4.12174366793694e-07	0	0	0	0	0	0	0	0	0
Murdochiella	0	0	6.3858527146764e-06	0	9.69316762540172e-07	2.18622720584859e-07	0	0	1.07448721440801e-06	0	0	0	0	0	0	0	8.71419674233698e-08	0	0	1.1787165285761e-06	0	0	6.86554785698789e-07	0	0	0	0	0	0	0
Parvimonas	0	0	0	0	0	0	0	0	2.68621803602003e-07	0	0	0	0	2.29164900187228e-07	0	0	8.71419674233698e-08	0	0	2.35743305715219e-07	1.37391455597898e-07	0	0	3.12100803565939e-07	0	0	0	0	0	0
Peptoniphilus	0	0	0	0	0	0	1.69270111510918e-06	0	0	0	0	0	0	0	0	5.00178396961583e-07	0	0	0	0	2.74782911195796e-07	0	0	0	0	0	7.35171246746775e-08	0	0	0
Schnuerera	3.87861261251128e-07	0	0	0	0	0	0	0	0	0	0	0	0	0	0	0	0	0	0	0	0	0	0	0	0	0	0	0	0	0
Tissierella	2.1332369368812e-06	0.00055293308594417	1.34439004519503e-05	4.35870605164603e-05	2.90795028762052e-06	1.44290995586007e-05	0	5.44517045507141e-07	0.000112015292102035	0.000752599206448398	0.000647593356331976	0.000574785232607936	3.74962503749625e-05	0.000527079270430624	0.00043260259462563	0.000488674293831467	9.89061330255247e-05	1.16265457292089e-05	1.36458618034134e-05	0.000359508541215709	1.78608892277268e-06	0.0012459291531968	0.000159623987674968	0.000104709819596373	0.000161810793455231	0.000310859695106376	0.00010954051576527	5.01068577547e-05	7.90427770561189e-05	0.000154422444986645
Ezakiella	0	0	0	0	0	0	0	0	0	0	0	0	2.73410158984102e-06	0	0	0	0	0	0	0	0	0	0	0	0	0	0	0	0	0
Ndongobacter	0	0	0	0	0	0	0	0	0	0	0	0	0	0	0	0	0	0	1.97766113092947e-07	0	0	0	0	0	0	0	0	0	0	0
Fusobacterium	0	0	0	0	0	0	0	0	8.0586541080601e-07	0	1.44101770434352e-06	4.93377882066898e-07	0	0	0	1.4838625776527e-05	1.82998131589076e-06	0	0	1.41445983429132e-06	0	0	3.43277392849395e-07	1.56050401782969e-06	1.75404654152012e-07	6.34148704827368e-07	0	6.11694107654779e-06	0	8.61091700669025e-07
Melioribacter	0	0	0	0	0	0	4.23175278777294e-07	0	0	0	0	0	0	0	0	0	0	0	0	0	0	0	0	0	0	0	0	0	0	0
Candidatus_Uabimicrobium	0	0	0	0	0	0	0	1.08903409101428e-07	0	0	0	0	0	0	4.94968643736419e-07	0	0	8.01830739945443e-07	0	0	0	0	0	0	0	0	0	0	0	0
Anaerohalosphaera	0	0	0	0	0	0	0	0	0	0	0	0	0	0	0	0	0	0	0	0	0	0	0	0	0	0	0	0	4.97124384000748e-07	0
Humisphaera	0	0	0	0	0	0	0	0	0	0	0	0	0	0	4.94968643736419e-07	0	0	0	0	0	0	0	0	0	0	0	0	0	0	0
Tuwongella	0	0	0	0	0	0	0	0	0	0	0	4.93377882066898e-07	0	0	0	0	0	0	0	0	0	0	0	0	0	0	0	0	0	0
Acidithiobacillus	0	0	0	0	0	0	0	0	0	0	0	0	0	0	0	3.33452264641055e-07	0	0	0	0	0	0	0	0	0	0	0	0	0	0
Asticcacaulis	1.93930630625564e-07	0	0	0	0	0	0	0	0	0	0	0	0	0	0	0	0	0	0	0	0	0	0	0	0	0	0	0	0	0
Brevundimonas	6.39971081064361e-06	2.20920753516506e-06	0.000128053151804827	7.72820221923055e-06	0	5.02832257345177e-06	1.26952583633188e-06	4.35613636405713e-06	8.59589771526411e-06	1.04151564689787e-06	8.64610622606109e-07	2.46688941033449e-06	7.03054694530547e-06	4.1249682033701e-06	0	1.16708292624369e-06	2.8756849249712e-06	0	1.30525634641345e-05	0	2.88522056755586e-06	2.62423645653433e-06	5.83571567843971e-06	1.40445361604673e-06	1.14013025198808e-06	0	3.67585623373388e-07	0	0	0
Caulobacter	0	0	3.36097511298758e-07	0	0	0	0	0	2.68621803602003e-07	0	2.88203540868703e-07	0	1.56234376562344e-06	6.87494700561683e-07	0	0	1.7428393484674e-07	4.00915369972722e-07	3.95532226185895e-07	0	0	0	0	1.56050401782969e-07	0	0	0	0	0	0
Aureimonas	0	0	0	0	0	0	0	4.35613636405713e-07	5.37243607204007e-07	0	0	4.93377882066898e-07	0	0	0	0	0	0	0	0	0	0	0	0	0	0	0	0	0	0
Fulvimarina	0	0	0	0	0	0	0	0	0	0	0	0	0	0	0	0	0	0	0	0	0	0	0	0	8.77023270760062e-08	0	0	0	0	0
Bartonella	0	0	0	0	0	0	0	0	0	0	0	0	0	2.29164900187228e-07	0	0	0	0	0	0	0	0	0	0	0	0	0	0	0	0
Bosea	1.16358378375338e-06	1.89360645871291e-06	0	1.54564044384611e-06	0	0	8.46350557554589e-07	2.39587500023142e-06	0	0	2.88203540868703e-07	0	1.28893360663934e-05	6.87494700561683e-07	9.89937287472839e-07	0	8.71419674233698e-08	1.60366147989089e-06	0	0	4.12174366793694e-07	0	6.86554785698789e-07	0	8.77023270760062e-08	2.53659481930947e-07	0	3.90443047439221e-07	4.97124384000748e-07	0
Bradyrhizobium	5.62398828814136e-06	1.89360645871291e-06	2.89043859716932e-05	5.564305597846e-06	5.81590057524103e-06	2.40484992643345e-06	5.07810334532753e-06	5.0095568186657e-06	5.64105787564207e-06	1.45812190565701e-06	0	3.94702305653518e-06	1.13269923007699e-05	2.5208139020595e-06	4.45471779362777e-06	1.16708292624369e-06	4.35709837116849e-07	6.41464591956355e-06	5.14191894041663e-06	1.65020314000653e-06	4.94609240152433e-06	1.74949097102289e-06	5.14916089274092e-06	3.74520964279127e-06	3.50809308304025e-07	5.07318963861895e-07	3.67585623373388e-07	0	5.46836822400822e-06	0
Rhodopseudomonas	0	0	0	0	0	0	0	4.35613636405713e-07	0	0	0	0	0	4.58329800374455e-07	0	0	0	0	1.97766113092947e-07	0	0	0	0	0	0	0	0	0	0	0
Brucella	7.75722522502256e-07	0	2.2182435745718e-05	0	0	0	0	0	2.68621803602003e-07	0	0	5.92053458480278e-06	1.17175782421758e-06	0	4.94968643736419e-07	0	1.28970111786587e-05	0	2.37319335711537e-06	0	2.06087183396847e-06	0	0	0	8.77023270760062e-08	2.53659481930947e-07	0	0	0	2.87030566889675e-07
Ochrobactrum	0	0	0	0	0	0	0	0	0	0	0	0	0	0	0	0	0	2.40549221983633e-06	0	0	0	0	0	0	0	0	0	0	0	0
Pseudochrobactrum	0	0	1.14273153841578e-05	0	0	0	0	0	0	0	0	0	0	0	0	0	7.40706723098643e-06	0	0	0	0	0	0	0	0	0	0	0	0	0
Devosia	0	0	3.36097511298758e-07	0	0	0	0	0	0	0	0	0	3.90585941405859e-07	0	0	0	0	0	1.97766113092947e-07	0	1.37391455597898e-07	0	0	0	0	0	0	0	0	0
Paradevosia	0	0	0	0	9.69316762540172e-07	0	0	0	0	0	0	0	0	0	0	0	0	0	0	0	0	0	0	0	0	0	0	0	0	0
Hyphomicrobium	0	0	0	0	0	0	0	2.17806818202856e-07	0	0	0	0	0	0	0	0	0	0	0	0	0	0	0	0	0	0	0	0	0	0
Methylobacterium	0	0	0	2.47302471015378e-06	0	3.06071808818803e-06	8.46350557554589e-07	3.4849090912457e-06	1.61173082161202e-06	0	0	0	1.56234376562344e-06	1.37498940112337e-06	0	1.8339874555258e-06	0	1.60366147989089e-06	5.93298339278842e-07	0	2.47304620076217e-06	8.74745485511445e-07	0	3.12100803565939e-07	8.77023270760062e-08	5.07318963861895e-07	7.35171246746775e-08	0	0	0
Methylorubrum	1.93930630625564e-07	3.15601076452152e-07	0	2.47302471015378e-06	0	0	0	5.44517045507141e-07	0	0	0	0	1.83575392460754e-05	4.58329800374455e-07	0	1.66726132320528e-07	8.71419674233698e-08	0	0	0	0	0	0	0	0	0	0	0	0	0
Microvirga	0	0	0	0	0	0	0	3.26710227304284e-07	0	0	0	0	0	0	0	0	0	0	0	0	0	0	0	0	0	0	0	0	0	0
Mesorhizobium	0	0	1.34439004519503e-06	0	0	0	0	0	0	0	0	0	0	0	0	1.66726132320528e-07	0	4.00915369972722e-07	0	4.71486611430439e-07	0	8.74745485511445e-07	0	0	0	0	0	0	4.97124384000748e-07	0
Agrobacterium	0	0	0	0	4.36192543143077e-06	0	0	0	0	0	5.76407081737406e-07	0	1.9529297070293e-06	0	0	0	0	0	0	0	0	0	0	0	0	0	0	0	0	0
Ensifer	0	0	6.72195022597516e-07	0	0	0	0	0	0	0	0	0	0	0	0	0	0	0	0	0	0	0	0	0	0	0	0	0	4.97124384000748e-07	0
Liberibacter	0	0	3.36097511298758e-07	0	0	0	0	0	0	0	0	0	0	0	0	0	0	0	0	0	0	0	0	0	0	0	1.47034249349355e-07	0	0	0
Pararhizobium	0	0	0	0	0	0	0	0	0	0	0	0	0	0	0	0	0	0	0	0	0	0	0	0	8.77023270760062e-08	0	0	0	0	0
Rhizobium	0	0	0	0	0	8.74490882339438e-07	0	0	0	0	0	0	3.90585941405859e-07	0	0	0	0	0	0	0	0	0	0	0	0	0	0	1.3014768247974e-06	0	0
Shinella	2.32716756750677e-06	0	0	0	0	0	0	0	0	0	0	0	5.07761723827617e-06	0	0	0	0	0	0	0	0	0	0	0	0	0	0	0	0	0
Stappia	0	0	0	0	0	0	0	0	0	0	0	0	0	0	0	0	0	0	0	0	0	0	0	0	8.77023270760062e-08	0	0	0	0	0
Ancylobacter	0	0	0	0	0	0	0	0	0	0	0	0	0	0	0	0	8.71419674233698e-08	0	0	0	0	0	0	0	0	0	0	0	0	0
Azorhizobium	0	0	0	0	0	0	0	0	0	0	0	0	0	0	0	0	0	0	0	0	0	0	0	0	0	0	0	0	1.49137315200224e-06	0
Labrys	0	0	0	0	0	0	0	0	0	0	0	0	0	0	0	0	0	0	0	0	0	0	0	0	8.77023270760062e-08	0	0	0	0	0
Xanthobacter	0	0	0	0	0	0	0	0	0	0	0	0	0	0	0	0	0	0	0	0	1.37391455597898e-07	0	0	0	0	0	7.35171246746775e-08	0	0	0
Parvularcula	0	0	0	0	0	2.18622720584859e-07	0	0	0	0	0	0	0	0	0	0	0	0	0	0	0	0	0	0	0	0	0	0	0	0
Brevirhabdus	0	0	0	0	0	0	0	0	0	0	0	0	3.90585941405859e-06	0	0	0	0	0	0	0	0	0	0	0	0	0	0	0	0	0
Haematobacter	0	0	5.04146266948137e-06	0	0	0	0	4.35613636405713e-07	0	0	0	0	1.56234376562344e-06	0	0	0	0	0	0	0	0	0	0	0	0	0	0	0	0	0
Pacificitalea	0	0	0	0	0	0	0	0	0	0	0	0	0	0	0	0	0	0	0	0	2.74782911195796e-07	0	0	0	0	0	0	0	0	0
Paracoccus	0	0	3.36097511298758e-06	0	0	0	8.46350557554589e-07	0	0	0	0	0	0	2.29164900187228e-07	0	0	0	8.01830739945443e-07	5.93298339278842e-07	0	0	0	0	0	0	0	0	0	0	0
Paraoceanicella	0	3.15601076452152e-07	0	0	0	0	0	0	0	0	0	0	0	0	0	0	0	0	0	0	0	0	0	0	0	0	0	0	0	0
Ketogulonicigenium	0	0	3.36097511298758e-07	0	0	0	0	0	0	0	0	0	0	0	0	0	0	0	0	0	0	0	0	0	0	0	0	0	0	0
Phaeobacter	0	0	3.36097511298758e-07	0	0	0	0	0	0	0	0	0	0	0	0	0	0	0	0	0	0	0	0	0	0	0	0	0	0	0
Roseivivax	0	0	6.72195022597516e-07	0	0	0	0	0	0	0	0	0	0	0	0	0	0	0	0	0	0	0	0	0	0	0	0	0	0	0
Roseovarius	0	0	0	0	0	0	0	1.08903409101428e-07	0	0	0	0	0	0	0	0	0	0	0	0	0	0	0	0	0	0	0	0	0	0
Acidibrevibacterium	0	0	3.36097511298758e-07	0	0	0	0	0	0	0	0	0	0	0	0	0	0	0	0	0	0	0	0	0	0	0	0	0	0	0
Acidiphilium	3.29682072063459e-06	3.78721291742582e-06	5.04146266948137e-06	0	0	1.0931136029243e-06	0	1.96026136382571e-06	0	0	0	9.86755764133796e-07	0	7.10411190580406e-06	0	8.33630661602638e-07	8.71419674233698e-08	0	2.17542724402242e-05	0	1.37391455597898e-07	0	2.40294174994576e-06	1.35763849551183e-05	8.77023270760062e-08	0	0	0	0	0
Komagataeibacter	0	4.41841507033012e-06	1.00829253389627e-06	0	0	0	0	0	1.07448721440801e-06	0	4.87063984068108e-05	9.86755764133796e-06	7.81171882811719e-07	9.16659600748911e-07	8.90943558725555e-06	5.83541463121847e-06	1.7428393484674e-07	0	0	8.15671837774659e-05	0	3.79056377054959e-06	0	3.12100803565939e-07	6.79693034839048e-05	9.28393703867267e-05	5.14619872722743e-07	5.07575961670987e-06	0	2.87030566889675e-07
Roseomonas	0	3.15601076452152e-07	0	0	0	0	0	5.44517045507141e-07	0	0	0	0	0	4.58329800374455e-07	0	0	0	0	0	2.35743305715219e-07	0	0	0	0	0	0	0	0	0	0
Azospirillum	0	0	0	0	0	2.18622720584859e-07	0	0	0	0	0	0	0	0	0	0	0	0	0	0	0	0	0	0	0	0	0	0	0	0
Niveispirillum	0	0	0	0	0	2.18622720584859e-07	0	0	0	0	0	0	0	0	0	0	0	0	0	0	0	0	0	0	0	0	0	0	0	0
Rhodospirillum	0	0	0	0	0	0	0	0	0	0	0	0	0	0	0	1.66726132320528e-07	0	0	0	0	0	0	0	0	0	0	0	0	0	0
Stella	0	0	0	0	0	0	0	0	0	0	0	0	0	4.58329800374455e-07	0	0	0	0	0	0	0	0	0	0	0	0	0	0	0	0
Novosphingobium	0	0	0	0	0	0	0	0	0	0	0	9.86755764133796e-07	3.90585941405859e-07	0	0	0	1.7428393484674e-07	0	3.95532226185895e-07	0	0	0	0	0	0	0	0	0	0	0
Sphingobium	0	0	0	0	0	0	0	1.08903409101428e-07	0	0	0	1.97351152826759e-06	0	0	0	0	0	0	7.91064452371789e-07	7.07229917145658e-07	0	0	1.37310957139758e-06	1.56050401782969e-07	0	0	0	0	0	0
Sphingomonas	7.48572234214677e-05	3.15601076452152e-05	0.000173426315830159	7.82094064586132e-05	6.83368317590821e-05	3.60727488965018e-05	3.51235481385154e-05	3.2562119321327e-05	2.82052893782104e-05	9.16533769270122e-06	5.18766373563666e-06	3.25629402164153e-05	4.29644535546445e-05	4.19371767342627e-05	3.21729618428673e-05	1.90067790845402e-05	4.18281443632175e-06	7.17638512251172e-05	0.000139622875843621	1.74450046229262e-05	2.4318287640828e-05	2.12854734807785e-05	6.38495950699874e-05	1.34203345533354e-05	1.14013025198808e-06	4.94635989765347e-06	3.67585623373388e-07	7.80886094878441e-07	2.13763485120322e-05	1.00460698411386e-06
Sphingopyxis	0	0	0	0	0	0	0	0	0	0	0	0	1.9529297070293e-06	0	0	0	0	0	0	0	0	0	0	0	0	0	0	0	0	0
Sphingorhabdus	0	0	0	0	0	0	0	0	0	0	0	0	0	0	0	0	0	4.00915369972722e-07	0	0	0	0	0	0	0	0	0	0	0	0
Sphingosinithalassobacter	0	0	3.36097511298758e-07	0	0	0	0	0	0	0	0	0	0	0	0	0	0	0	1.97766113092947e-07	0	0	0	0	0	0	0	0	0	0	0
Achromobacter	1.35751441437895e-06	0	0	0	0	0	0	1.74245454562285e-06	0	0	0	0	0	2.29164900187228e-07	0	0	0	0	0	0	2.74782911195796e-07	8.74745485511445e-07	1.37310957139758e-06	0	0	0	0	0	0	0
Alcaligenes	3.49075135126015e-06	4.73401614678227e-06	0.000233923867863936	2.782152798923e-06	5.81590057524103e-06	0	8.46350557554589e-07	0	0	2.08303129379573e-07	0	0	0	0	0	0	2.61425902270109e-06	0	0	0	0	0	3.43277392849395e-07	0	1.75404654152012e-07	0	0	0	0	0
Bordetella	0	0	0	0	0	0	0	0	0	0	0	0	0	0	0	0	2.61425902270109e-07	0	0	0	0	0	0	0	0	0	0	0	0	0
Castellaniella	0	0	4.36926764688385e-06	0	0	0	0	0	0	0	2.88203540868703e-07	0	0	0	0	0	0	0	4.74638671423074e-06	0	0	0	0	0	0	0	0	0	0	0
Oligella	0.00361389730170738	8.80527003301503e-05	0.00122104225854839	0.00022257222391384	0.000217611613190269	4.21941850728779e-05	0.00128306744525276	4.04031647766299e-05	0	0	0	0	3.90585941405859e-07	0	0	0	0	0	0	0	5.49565822391592e-07	0	3.43277392849395e-07	0	0	0	0	0	0	0
Paenalcaligenes	7.97054891871068e-05	1.0414835522921e-05	9.81404732992374e-05	3.09128088769222e-07	0.000122618570461332	8.74490882339438e-07	0.00029876174681677	1.63355113652142e-06	0	0	0	0	0	0	0	0	0	0	0	0	1.37391455597898e-06	0	0	0	0	0	0	0	0	0
Cupriavidus	0	0	2.01658506779255e-06	0	0	0	0	0	5.37243607204007e-07	0	0	0	0	0	0	0	0	8.01830739945443e-07	0	0	4.12174366793694e-07	0	0	0	0	0	0	1.3014768247974e-07	0	1.43515283444838e-07
Lautropia	0	0	0	0	0	0	0	0	0	0	0	0	0	0	0	1.66726132320528e-07	0	0	0	0	0	0	0	0	0	0	0	0	0	0
Paraburkholderia	0	0	0	0	0	0	0	0	0	0	0	0	0	0	0	1.66726132320528e-07	0	0	0	0	0	0	0	0	0	1.26829740965474e-07	0	0	0	0
Polynucleobacter	0	0	0	0	0	0	0	0	0	0	0	0	0	0	0	0	0	0	0	0	0	0	0	0	8.77023270760062e-08	0	0	0	0	0
Ralstonia	0	0	5.37756018078013e-06	0	0	1.53035904409402e-06	0	0	0	0	0	1.48013364620069e-06	0	0	0	0	0	0	1.97766113092947e-07	9.42973222860877e-07	1.37391455597898e-07	0	0	0	0	0	0	0	0	0
Acidovorax	0	0	0	2.93671684330761e-05	0	0	0	0	0	0	0	0	0	0	0	0	0	0	1.97766113092947e-07	0	0	0	0	0	0	0	0	0	0	0
Comamonas	0	0	4.70536515818261e-06	0	0	0	4.23175278777294e-07	0	0	0	0	0	0	0	0	0	0	0	0	4.71486611430439e-07	0	0	3.77605132134334e-06	0	0	2.53659481930947e-07	1.47034249349355e-07	0	0	0
Delftia	0	0	0	3.02945526993838e-05	0	0	0	0	0	0	2.88203540868703e-06	0	0	0	0	0	1.7428393484674e-07	0	0	0	0	0	0	0	0	0	0	0	0	0
Kinneretia	5.81791891876692e-07	0	0	0	0	0	0	0	0	0	0	0	3.90585941405859e-07	0	0	0	0	0	0	0	0	0	0	0	0	0	0	0	0	0
Collimonas	1.93930630625564e-07	0	0	0	0	0	0	0	0	0	0	0	0	0	0	0	0	0	0	0	0	0	0	0	0	0	0	0	0	0
Janthinobacterium	0	0	0	0	4.84658381270086e-07	0	0	0	0	0	0	0	0	0	0	0	0	0	0	0	0	0	0	0	0	0	0	0	0	0
Oxalobacter	0	0	0	0	0	0	0	0	0	6.2490938813872e-07	0	1.23344470516725e-05	0	0	4.94968643736419e-06	8.33630661602638e-07	0	0	0	0	0	0	0	2.34075602674454e-06	0	6.34148704827368e-07	2.9406849869871e-07	0	0	5.7406113377935e-07
Parasutterella	4.07254324313684e-06	7.57442583485164e-06	5.64643818981914e-05	1.85476853261533e-06	0	1.18056269115824e-05	1.4387959478428e-05	0	3.25032382358424e-05	1.04151564689787e-05	0	8.19007284231051e-05	7.03054694530547e-06	0	6.88006414793623e-05	0	8.01706100295002e-06	0	3.55979003567305e-06	1.10799353686153e-05	4.05304794013799e-05	3.20740011354196e-06	1.02983217854818e-06	3.60476428118659e-05	1.18398141552608e-05	2.53659481930947e-05	7.79281521551582e-06	1.78302324997244e-05	9.99220011841503e-05	2.87030566889675e-05
Sutterella	1.93930630625564e-07	0	0	0	0	1.0931136029243e-06	0	0	0	0	0	0	0	0	0	0	5.0193773235861e-05	0	0	1.88594644572175e-06	0	2.62423645653433e-06	0	0	3.59579541011625e-06	1.204882539172e-05	4.0802004194446e-05	9.11033777358182e-06	0	0
Turicimonas	0	0	0	0	0	0	0	0	0	4.16606258759147e-07	0	0	0	0	0	0	0	0	0	0	1.37391455597898e-07	0	0	0	0	0	0	0	0	0
Rhizobacter	0	0	0	0	0	0	0	0	0	0	0	0	0	0	0	0	0	0	0	0	0	0	3.43277392849395e-07	0	0	0	0	0	0	0
Rubrivivax	0	0	0	0	0	0	4.23175278777294e-07	0	0	0	0	0	0	0	0	0	0	0	0	0	0	0	0	0	0	0	0	0	0	0
Chromobacterium	0	0	0	3.09128088769222e-07	0	0	0	0	0	0	0	0	0	0	0	0	0	0	0	0	0	0	0	0	0	0	0	0	0	0
Paludibacterium	0	0	0	0	0	0	0	0	0	0	0	0	0	0	0	0	0	0	0	0	0	0	0	0	8.77023270760062e-08	0	0	0	0	0
Conchiformibius	0	0	0	0	0	0	0	0	0	0	0	0	0	0	0	0	0	0	0	0	0	0	0	0	1.75404654152012e-07	0	0	0	0	0
Kingella	0	0	0	0	0	0	0	0	0	0	0	0	0	0	0	0	0	0	0	0	0	0	0	0	0	0	0	1.3014768247974e-07	0	0
Neisseria	1.16358378375338e-06	3.15601076452152e-07	3.36097511298758e-07	0	0	0	4.23175278777294e-07	0	0	0	0	0	2.07010548945105e-05	0	0	0	0	0	1.97766113092947e-07	0	4.12174366793694e-07	2.91581828503815e-07	0	0	0	0	0	0	0	0
Nitrosomonas	0	0	0	0	0	0	0	0	0	0	0	0	0	0	0	1.66726132320528e-07	0	0	0	0	0	0	0	0	0	0	0	0	0	0
Aromatoleum	0	0	0	0	0	0	0	0	2.68621803602003e-07	0	0	0	0	0	0	0	0	0	0	0	0	0	0	0	0	0	0	0	0	0
Thauera	0	3.15601076452152e-07	3.36097511298758e-07	0	0	0	0	0	0	0	0	0	0	0	0	0	0	0	0	0	0	0	0	0	0	0	0	0	4.97124384000748e-07	0
Desulfarculus	0	0	1.81492656101329e-05	6.24438739313828e-05	0	0	0	7.94994886440426e-06	0	4.58266884635061e-06	0	2.02284931647428e-05	2.14822267773223e-05	0	3.86075542114407e-05	0	0	0	1.32503295772275e-05	0	0	0	0	3.12100803565939e-07	0	0	0	0	8.45111452801271e-06	0
Desulfobacter	0	0	0	0	9.69316762540172e-07	0	0	0	0	0	0	0	0	0	0	0	0	0	0	0	0	0	0	0	0	0	0	0	0	0
Desulfobacula	0	0	0	0	0	0	0	0	0	0	8.64610622606109e-07	0	0	0	0	0	0	0	0	0	0	0	0	0	0	0	0	0	0	0
Desulfonema	0	0	0	0	0	2.18622720584859e-07	0	0	0	0	0	0	0	0	0	0	0	0	0	0	0	0	0	0	0	0	0	0	0	0
Desulfosarcina	0	0	0	0	4.84658381270086e-07	0	0	0	0	0	0	0	0	0	0	0	0	0	0	0	0	0	0	0	0	0	0	0	0	0
Desulfomicrobium	0	0	0	0	0	0	0	0	0	0	0	0	0	0	0	8.33630661602638e-07	8.71419674233697e-07	0	0	8.01527239431745e-06	0	0	0	0	2.63106981228019e-07	0	1.47034249349355e-07	0	0	0
Bilophila	0	0	0	0	0	0	0	0	0	0	0	0	0	0	0	2.50089198480791e-06	1.97812266051049e-05	0	0	0	0	0	0	1.56050401782969e-07	0	9.89271979530694e-06	5.36675010125146e-06	4.22979968059156e-05	0	7.31927945568671e-06
Desulfolutivibrio	0	0	5.04146266948137e-06	0	0	0	0	0	0	0	0	0	0	0	0	0	0	0	0	0	0	0	0	0	1.75404654152012e-07	0	0	0	0	0
Desulfovibrio	0.000402599989178671	0.000879264598995694	0.00650214245358577	0.00703884658127518	0.000382880121203368	3.51982580141624e-05	0.00173967357105346	0.00142674356263781	0.00062615742419627	0.00030245614385914	4.4671548834649e-05	0.00118509367272469	0.00162132224277572	6.48536667529854e-05	0.00209371736300505	0.000333618990773376	0.000544027302624097	1.88430223887179e-05	0.00440721783027633	0.000755793038122993	0.000108951424289133	3.52814012489616e-05	0.0012495297099718	0.00284963638695881	5.27090985726797e-05	0.00324810966612578	0.00131522136042998	0.000383024629537876	0.00170215389081856	0.00389974079704657
Lawsonia	0	0.000284040968806936	0	0	0	0	0.000567901224119129	0	0	0	0	0	0	0	0	0	0	0	0	0	0	0	0	0	0	1.6614696066477e-05	0	0	0	3.45871833102058e-05
Mailhella	0	3.15601076452152e-07	2.35268257909131e-06	1.54564044384611e-06	2.42329190635043e-06	1.31173632350916e-06	0.000144302770063057	0	2.68621803602003e-06	0	0	0	1.24987501249875e-05	0	0	0	0	0	9.88830565464736e-07	2.35743305715219e-06	0	0	0	2.51241146870581e-05	0	0	0	0	0	0
Oceanidesulfovibrio	0	0	0	0	0	0	0	6.53420454608569e-07	0	0	0	2.96026729240139e-06	0	0	0	0	0	0	0	5.89358264288048e-06	0	0	0	0	0	0	0	0	0	0
Pseudodesulfovibrio	0	0	3.36097511298758e-06	0	0	0	0	0	0	0	0	0	0	0	0	0	0	0	0	7.07229917145658e-07	0	0	0	0	0	0	0	0	0	0
Desulfuromonas	0	0	0	3.09128088769222e-07	0	0	0	0	0	0	0	0	0	0	0	0	0	0	1.97766113092947e-07	0	0	0	0	0	0	0	0	0	0	0
Geoalkalibacter	0	0	0	0	0	0	0	0	0	0	0	0	0	0	0	0	0	0	0	0	0	0	0	1.56050401782969e-06	0	0	0	0	0	0
Syntrophotalea	0	0	0	0	0	0	0	0	0	0	0	0	0	0	0	0	0	0	0	0	0	0	0	0	0	0	0	0	4.97124384000748e-07	0
Myxococcus	1.93930630625564e-07	0	0	0	0	0	0	0	0	0	0	0	0	0	0	0	0	0	0	0	0	0	0	0	0	0	0	0	0	0
Sorangium	0	0	0	0	0	0	0	0	0	0	0	0	0	0	2.96981186241852e-06	0	0	0	0	0	0	0	0	0	0	0	0	0	0	0
Vulgatibacter	1.93930630625564e-07	0	0	0	0	0	0	0	0	0	0	0	0	0	0	0	0	0	0	0	0	0	0	0	0	0	0	0	0	0
Syntrophobacter	2.05566468463098e-05	4.95493690029878e-05	0.000523639922603465	0.000739743516424748	2.76255277323949e-05	8.30766338222466e-06	0.000207355886600874	0.000106289727282994	3.68011870934745e-05	1.43729159271906e-05	0	0.000201298175883294	0.000367541370862914	2.74997880224673e-06	0.000360337172640113	0	0	3.6082383297545e-06	0.0004066071285191	0	1.47008857489751e-05	0	4.84021123917646e-05	8.42672169628035e-06	0	0	7.35171246746775e-08	5.33605498166935e-06	0.000410127616800617	1.43515283444838e-07
Aliarcobacter	0	0	0	0	0	0	0	1.08903409101428e-07	0	0	0	0	0	0	0	0	0	0	0	0	0	0	0	0	0	0	0	0	0	0
Arcobacter	0	0	0	0	0	2.18622720584859e-07	0	0	0	0	0	0	0	0	0	0	0	0	0	0	0	0	0	0	0	0	0	0	0	0
Poseidonibacter	0	0	0	0	0	0	0	0	0	0	0	0	0	0	0	0	0	0	0	0	0	0	0	0	8.77023270760062e-08	0	0	0	0	0
Campylobacter	6.9815027025203e-05	0.000269207718213685	0.00015426875768613	0.000108503959157997	6.00976392774907e-05	6.07771163225909e-05	7.23629726709173e-05	4.06209715948327e-05	0.000110672183084025	0.000236215748716436	0.000305783956861694	0.000295039973476005	0.000201151759824018	0.000120999067298856	0.000201452238000723	0.000496510422050531	5.07166250404012e-05	6.775469752539e-05	1.32503295772275e-05	0.000250595133975278	1.19530566370171e-05	0.000320448429525693	0.000475439189096412	8.06780577217952e-05	0.00176299217888188	0.000162849387399668	9.99097724328868e-05	5.03671531196595e-05	0.000131240837376197	0.000122705567345336
Helicobacter	3.89800567557384e-05	0.00205645661416222	0.000735045257210384	0.00800919965192177	0.000371248320052886	0.000185392067055961	2.32746403327512e-05	1.99293238655614e-05	2.20269878953643e-05	3.10371662775564e-05	0.000461990276012531	7.30199265459009e-05	4.76514848515148e-05	3.43747350280842e-06	0.000108893101622012	5.41859930041715e-05	0.000127924408177507	1.4432953319018e-05	1.44369262557852e-05	1.01369621457544e-05	2.33565474516427e-06	8.74745485511445e-07	9.64609473906799e-05	0.000481259439098678	0.000127256076587285	0.000144078585736778	0.0094044576226341	0.000342418552604197	1.54108559040232e-05	0.0675011219307283
Sulfurimonas	0	0	0	0	0	0	0	0	0	0	0	0	0	0	0	0	0	0	0	0	0	0	0	0	0	1.26829740965474e-07	0	0	0	0
Aeromonas	0	0	0	0	0	0	0	0	0	0	0	0	0	0	0	0	4.35709837116849e-07	0	0	0	0	0	0	0	0	0	0	0	0	1.43515283444838e-07
Anaerobiospirillum	0	0	0	0	0	0	0	0	0	0	0	0	0	0	0	0	0	0	0	0	0	0	0	0	0	0	0	0	0	7.60631002257639e-06
Succinivibrio	0	0	0	0	0	0	0	0	0	0	0	0	0	0.00023970648559584	0	0	0	0	0	0	0	0	0.000188459288674318	0	1.75404654152012e-07	0	0	0	0	0
Colwellia	0	0	0	0	0	0	0	0	0	0	0	0	0	0	0	0	0	0	0	0	0	0	0	1.40445361604673e-06	9.9980652866647e-06	0	0	0	0	0
Pseudoalteromonas	0	0	0	0	4.84658381270086e-07	2.18622720584859e-07	0	0	0	0	0	0	0	0	0	0	0	0	3.95532226185895e-07	0	0	0	0	0	0	0	0	0	0	0
Aequoribacter	0	0	0	0	0	0	0	0	0	0	0	0	0	0	0	0	0	0	0	0	0	0	0	0	0	1.26829740965474e-07	0	0	0	0
Congregibacter	0	0	0	0	0	0	0	0	2.68621803602003e-07	0	0	0	0	0	0	0	0	0	0	0	0	0	0	0	0	0	0	0	0	0
Oceanicoccus	1.93930630625564e-06	0	0	0	1.01778260066718e-05	0	1.01562066906551e-05	3.92052272765141e-06	2.68621803602003e-07	0	0	0	1.05458204179582e-05	4.58329800374455e-07	0	0	0	2.68613297881724e-05	3.95532226185895e-07	1.65020314000653e-06	0	0	0	0	0	0	0	0	1.59079802880239e-05	0
Rheinheimera	0	0	3.36097511298758e-07	0	0	0	0	0	0	0	0	0	0	0	0	0	0	0	0	0	0	0	0	0	0	0	0	0	0	0
Acidihalobacter	0	0	0	0	0	0	0	0	0	0	0	0	0	0	0	0	0	0	0	0	0	0	3.43277392849395e-07	0	0	0	0	0	0	0
Sulfuriflexus	0	0	0	0	0	0	0	0	0	0	0	0	0	0	0	0	0	0	0	0	0	0	0	0	8.77023270760062e-08	0	0	0	0	0
Wenzhouxiangella	0	0	0	0	0	0	0	0	0	0	0	0	0	0	0	0	0	0	0	0	0	0	0	1.56050401782969e-07	0	0	0	0	0	0
Sodalis	0	0	0	0	0	0	0	0	0	0	0	0	0	0	0	1.66726132320528e-07	0	0	0	0	0	0	0	0	0	0	0	0	0	0
Atlantibacter	0	0	0	0	0	0	0	0	0	0	0	0	0	0	0	0	8.71419674233698e-08	0	0	0	0	0	0	0	0	0	0	0	0	2.87030566889675e-07
Buttiauxella	0	0	0	0	0	0	0	0	0	0	0	0	0	0	0	0	3.48567869693479e-07	0	0	0	0	0	0	0	0	0	7.35171246746775e-08	0	0	0
Candidatus_Riesia	0	0	0	0	0	0	0	0	0	0	2.88203540868703e-07	0	0	0	0	0	0	0	0	0	0	0	0	0	0	0	0	0	0	0
Citrobacter	2.67624270263278e-05	3.78721291742582e-05	0.000706476968749989	0	0	0.000783543830576136	2.03124133813101e-05	0.000223469795476131	0.000230477507490519	0	2.88203540868703e-07	3.89768526832849e-05	0.00143188806119388	0	2.77182440492395e-05	0	8.766481922791e-05	3.32759757077359e-05	0	4.47912280858917e-06	5.09722300268202e-05	6.58974932418622e-05	0.0013051406476134	0	0.000673816978924955	3.44976895426088e-05	7.57226384149179e-05	8.44658459293514e-05	0.000134223583680202	4.57813754189032e-05
Cronobacter	0	0	0	0	0	0	0	0	0	0	0	9.86755764133796e-07	0	0	0	0	0	0	0	0	1.2090448092615e-05	0	0	0	0	0	3.67585623373388e-06	1.04118145983792e-06	0	0
Enterobacter	2.1332369368812e-05	5.71237948378394e-05	0.000168384853160678	0.000114068264755843	0	0.00013991854117431	4.18943525989521e-05	5.77188068237569e-06	0	0.00542025572958588	0.000204048106935042	0.000488937481128296	0.0241495381711829	0.000148269690421136	0.000229170482049962	2.83434424944897e-06	0.000126094426861616	0	8.32595336121308e-05	0	0.0035816578559816	9.68051670632665e-05	2.98651331778973e-05	0	0.000112171276330212	2.91708404220589e-06	4.00668329476993e-05	0.00343238483003819	0.00037880878060857	2.19578383670601e-05
Escherichia	0.012320994755534	0.0224471265626593	0.140763351389612	0.0182907998843861	0.00149177849754932	0.217786707301343	0.0101642470209518	0.0565607279713723	0.00666934213983054	0.168067505211744	0.00703014897241027	0.0752144713653345	0.237163393035696	0.0101332135564788	0.0568803116322581	0.0936192241899611	0.0059706190399796	0.0348287209356403	0.00637499065555116	0.253080339904128	0.124861767021737	0.0188172333024937	0.318622867217558	0.000529166912446049	0.136752572265402	0.0014704640167537	0.0369091989257972	0.0567354093710756	0.0221041386102092	0.00497653596873319
Jejubacter	0	0	0	0	0	0	0	0	0	0	0	0	0	0	0	0	8.71419674233698e-08	0	0	0	0	0	0	0	1.75404654152012e-07	0	0	0	0	0
Klebsiella	5.4688437836409e-05	0.00238026331860213	0.000575398939343474	7.14085885056903e-05	5.33124219397095e-05	0.00199165298452807	0.000318227809640525	0.000191887806836716	0.00163778713656142	0.00155623267959479	0.00228026641535318	0.00652245560092439	0.0473081598090191	0.00520387655345157	0.00499027386615058	0.000299940312044629	0.0450205903397726	0.00705250227319015	0.000831013207216565	0.00023668627893808	0.0106136273363932	0.0119624360961975	0.00399437574319556	0.000483288094321856	0.0151386494858977	0.00043654796840316	0.00250156720130525	0.10088762020928	0.0436644231443217	0.00840640772778136
Kluyvera	0	0	0	0	0	0	0	0	0	0	0	0	3.51527347265273e-06	0	0	0	0	0	0	0	0	0	0	0	0	0	0	5.20590729918961e-07	0	0
Kosakonia	0	0	0	0	0	0	0	0	0	0	0	0	0	0	0	0	8.71419674233698e-08	0	0	0	0	0	0	0	0	0	0	0	1.49137315200224e-06	0
Leclercia	0	0	1.00829253389627e-06	0	0	0	0	0	5.37243607204007e-07	8.33212517518293e-07	0	0	0	4.1249682033701e-06	0	0	2.35283312043098e-06	0	0	0	1.37391455597898e-07	0	0	0	3.50809308304025e-07	0	0	3.90443047439221e-07	0	0
Lelliottia	0	0	0	0	0	0	0	0	0	0	0	0	0	0	0	0	0	0	0	0	0	0	0	0	8.77023270760062e-08	0	0	0	0	0
Plesiomonas	0	0	0	0	0	0	0	0	0	0	0	0	0	0	0	0	0	0	0	0	0	0	0	3.12100803565939e-07	0	0	0	0	0	0
Pluralibacter	0	0	0	0	0	0	0	0	0	0	0	0	0	0	0	0	1.21998754392718e-06	0	0	0	0	0	0	0	8.77023270760062e-08	0	0	0	0	0
Raoultella	0	0	0	0	0	0	0	0	2.95483983962204e-06	0	0	0	6.52278522147785e-05	0	0	0	8.43534244658219e-05	0	1.58212890474358e-06	0	5.22087531272013e-06	1.1080109483145e-05	0	0	4.56052100795232e-06	0	0	5.49223220064504e-05	0	9.47200870735928e-06
Salmonella	3.16106927919669e-05	1.89360645871291e-05	0.000221152162434583	0	0	0.000299950372642427	1.10025572482097e-05	8.22220738715783e-05	8.32727591166211e-06	0.000127689818309678	3.74664603129314e-06	4.93377882066898e-06	0.000135142735726427	2.5208139020595e-06	2.4748432186821e-06	0	6.8580728362192e-05	0.000366436648155068	0	1.46160849543436e-05	9.45253214513539e-05	1.51622550821984e-05	0.000449693384632707	1.56050401782969e-06	0.000314588247221634	5.96099782537726e-06	0.000381700911310926	0.000510569358368021	0.00055180806624083	9.93125761438276e-05
Shigella	0	0	9.98209608557312e-05	5.2860903179537e-05	0	0.000209440566320295	0	6.73023068246826e-05	1.26252247692942e-05	3.99942008408781e-05	1.23927522573542e-05	5.92053458480278e-06	0	0	1.97987457494568e-05	0.000596712827575168	3.09353984352963e-05	0.000147536856149962	0	0.00143567673180569	0.000216803716933483	0	0.000148639111103788	0	5.34107171892878e-05	9.76589005434147e-06	1.97761065374883e-05	0.000186111185946029	0	3.40131221764265e-05
Buchnera	0	0	0	0	0	0	0	0	0	0	0	0	0	0	0	0	0	0	0	2.35743305715219e-07	0	0	0	0	0	0	0	0	0	0
Mixta	0	0	0	0	0	0	0	0	0	0	0	0	0	0	0	0	0	0	0	0	0	5.8316365700763e-07	0	0	0	0	0	2.6029536495948e-07	0	0
Pantoea	0	0	0	0	0	2.18622720584859e-07	0	0	5.37243607204007e-07	0	0	1.48013364620069e-06	3.90585941405859e-07	6.87494700561683e-07	0	8.33630661602638e-07	1.56855541362066e-06	0	0	0	1.37391455597898e-07	0	6.86554785698789e-07	0	3.50809308304025e-07	5.07318963861895e-07	7.35171246746775e-08	0	4.97124384000748e-07	4.30545850334513e-07
Rosenbergiella	0	0	0	0	0	0	0	0	1.34310901801002e-06	0	0	0	0	0	0	0	0	0	0	0	0	0	0	0	0	0	0	0	0	0
Tatumella	0	0	0	0	0	0	0	0	3.22346164322404e-06	0	8.64610622606109e-07	0	0	2.29164900187228e-07	0	0	0	0	0	0	0	2.91581828503815e-07	0	0	0	0	0	0	0	0
Edwardsiella	0	0	0	0	0	0	0	0	0	0	0	0	0	0	0	0	0	0	0	0	0	0	0	0	0	0	0	2.6029536495948e-07	0	0
Hafnia	0	0	0	0	0	0	0	0	0	0	0	0	0	0	0	0	2.61425902270109e-07	0	0	0	0	0	0	0	0	0	0	0	0	0
Morganella	0	2.84040968806936e-05	1.68048755649379e-06	0	0	1.53035904409402e-06	0	0	0	2.49963755255488e-06	0	0	0	1.37498940112337e-06	0	5.00178396961583e-07	8.71419674233698e-08	1.60366147989089e-06	0	0	6.8695727798949e-07	0	3.43277392849395e-06	1.71655441961266e-06	0	0	0	1.45765404377309e-05	6.46261699200972e-06	8.61091700669025e-07
Proteus	4.8482657656391e-06	6.6591827131404e-05	2.01658506779255e-06	0	0	2.60161037495983e-05	0	0	0	0	1.15281416347481e-06	7.79537053665699e-05	0	0	3.76176169239679e-05	2.50089198480791e-06	0.00019938082146467	4.00915369972722e-07	8.89947508918263e-06	0.000162191394332071	9.61740189185287e-06	0	0	0	1.81543817047333e-05	2.53659481930947e-06	9.70426045705744e-06	0.000399943828260242	8.45111452801271e-06	0.000147677226664738
Providencia	1.62901729725474e-05	7.57442583485164e-06	0	0	0	0	8.46350557554589e-07	0	0	0	0	0	0	3.43747350280842e-06	0	0	2.09140721816087e-06	0	0	0	4.12174366793694e-07	0	0	0	0	0	0	1.04118145983792e-06	9.94248768001495e-07	1.29163755100354e-06
Xenorhabdus	0	0	0	0	0	0	0	0	0	0	0	0	0	0	0	0	0	0	0	0	0	0	0	0	8.77023270760062e-08	0	0	0	0	0
Brenneria	0	0	0	0	0	0	0	0	0	0	0	0	0	0	0	0	8.71419674233698e-08	0	0	0	0	0	0	0	0	0	0	0	0	0
Dickeya	1.93930630625564e-07	0	3.69707262428634e-06	1.54564044384611e-06	0	0	2.96222695144106e-06	0	0	4.16606258759147e-07	0	0	0	2.29164900187228e-07	0	0	2.0042652507375e-06	0	6.13074950588137e-06	0	0	0	0	0	4.38511635380031e-07	0	0	1.3014768247974e-06	1.49137315200224e-06	5.7406113377935e-07
Pectobacterium	0	0	0	0	0	0	0	0	0	0	0	2.96026729240139e-06	0	0	0	0	3.13711082724131e-06	4.00915369972722e-07	0	0	9.61740189185287e-07	0	0	0	0	0	0	3.90443047439221e-07	0	5.7406113377935e-07
Serratia	0	0	3.36097511298758e-07	0	0	0	0	0	2.68621803602003e-07	0	0	0	0	2.29164900187228e-06	0	0	4.90609276593572e-05	8.01830739945443e-07	0	0	2.47304620076217e-06	5.8316365700763e-07	3.43277392849395e-07	1.56050401782969e-07	7.01618616608049e-07	0	4.41102748048065e-07	5.20590729918961e-07	4.97124384000748e-07	0
Yersinia	0	0	0	0	0	0	0	0	0	3.06205600187973e-05	0	0	0	0	0	0	8.71419674233698e-08	0	0	0	5.08348385712223e-06	0	0	0	0	0	0	0	0	0
Kangiella	0	0	0	0	0	0	0	0	0	0	0	0	0	2.29164900187228e-07	0	0	0	0	0	0	0	0	0	0	0	0	0	0	0	0
Legionella	0	0	0	0	0	0	0	0	0	0	0	0	0	0	0	0	0	0	0	0	0	0	0	0	0	3.80489222896421e-07	0	0	0	0
Methylomonas	0	0	0	3.09128088769222e-07	0	0	0	0	0	2.08303129379573e-07	0	0	0	0	0	0	0	0	3.95532226185895e-07	0	0	0	0	0	0	0	0	0	0	0
Methylotuvimicrobium	1.93930630625564e-07	0	0	0	0	0	0	0	0	0	0	0	0	0	0	0	0	0	0	0	0	0	0	0	0	0	0	0	0	0
Methylovulum	0	0	0	0	0	0	0	0	0	0	0	0	0	1.37498940112337e-06	0	0	0	0	0	0	0	0	2.05966435709637e-06	0	0	0	0	0	0	0
Acinetobacter	0.000101037858555919	5.27053797675093e-05	0.000215438504742504	0.000124887747862766	4.89504965082787e-05	0.000103408546836639	4.06248267626202e-05	9.71418409184739e-05	8.16610282950091e-05	1.52061284447088e-05	2.16152655651527e-05	8.63411293617072e-05	0.000418708129187081	0.000231227384288913	6.78107041918894e-05	9.65344306135855e-05	2.78854295754783e-05	0.000101832503973071	0.000163552575527867	3.4418522634422e-05	0.000131758405918384	5.8316365700763e-05	0.000215921480102269	1.0143276115893e-05	8.5071257263726e-06	9.76589005434147e-06	2.05847949089097e-06	1.27544728830145e-05	5.17009359360778e-05	5.7406113377935e-06
Moraxella	1.93930630625564e-07	3.15601076452152e-07	2.35268257909131e-06	0	4.84658381270086e-07	0	8.46350557554589e-07	0	2.68621803602003e-07	0	0	0	7.81171882811719e-07	1.37498940112337e-06	0	0	0	8.01830739945443e-07	0	0	1.09913164478318e-06	1.45790914251907e-06	6.86554785698789e-07	1.56050401782969e-07	0	0	0	2.6029536495948e-07	0	0
Psychrobacter	2.79260108100812e-05	3.78721291742582e-06	5.37756018078013e-06	0	4.84658381270086e-06	0	1.26952583633188e-06	8.71227272811425e-07	0	0	0	0	0	0	0	0	0	0	3.3620239225801e-06	0	0	0	0	1.56050401782969e-07	0	0	0	0	1.49137315200224e-06	0
Sinimarinibacterium	0	0	0	0	0	0	0	0	0	0	0	0	0	0	0	0	0	0	0	0	0	0	0	0	0	0	0	0	4.97124384000748e-07	0
Halomonas	5.81791891876692e-07	6.31202152904303e-07	1.34439004519503e-06	3.09128088769222e-07	0	2.18622720584859e-07	0	5.44517045507141e-07	0	0	0	0	1.17175782421758e-06	1.60415430131059e-06	9.89937287472839e-07	0	0	0	1.97766113092947e-07	1.1787165285761e-06	1.37391455597898e-06	0	2.40294174994576e-06	1.56050401782969e-07	8.77023270760062e-08	0	0	0	9.94248768001495e-07	0
Pistricoccus	0	0	3.36097511298758e-07	0	0	0	0	0	0	0	0	0	0	0	0	0	0	0	0	0	0	0	0	0	0	0	0	0	0	0
Marinobacterium	0	0	0	0	0	0	4.23175278777294e-07	0	0	0	0	0	0	0	0	0	0	0	0	0	0	0	0	0	0	0	0	0	0	0
Gilliamella	0	0	0	0	0	0	0	0	0	0	0	0	0	0	0	0	0	0	1.97766113092947e-07	0	0	0	0	0	0	0	0	0	0	0
Actinobacillus	0	0	3.36097511298758e-07	0	0	0	0	0	0	0	0	0	7.73360163983602e-05	0	0	0	0	0	0	0	0	0	0	0	0	0	0	1.3014768247974e-07	0	0
Aggregatibacter	0	0	0	0	0	0	0	0	0	0	0	0	4.68703129687031e-06	0	0	0	0	0	0	0	0	0	0	0	0	0	0	0	0	0
Avibacterium	0	0	0	0	0	0	0	0	0	0	0	0	3.12468753124688e-06	0	0	0	0	0	0	0	0	0	0	0	0	0	0	0	0	0
Gallibacterium	0	0	0	0	0	0	0	0	0	0	0	0	3.90585941405859e-07	0	0	0	0	0	0	0	0	0	0	0	0	0	0	0	0	0
Haemophilus	5.81791891876692e-07	3.15601076452152e-07	1.57965830310416e-05	0	0	0	0	2.17806818202856e-07	0	0	0	0	2.30445705429457e-05	0	0	0	1.82998131589076e-06	0	0	3.06466297429785e-06	1.37391455597898e-07	0	3.43277392849395e-07	0	0	2.91708404220589e-06	1.02923974544549e-06	0	0	3.73139736956578e-06
Mannheimia	1.74537567563008e-06	0	0	0	0	0	0	0	0	0	0	0	0	0	0	0	0	0	0	0	0	0	0	0	0	0	0	0	0	0
Pasteurella	0	0	1.68048755649379e-06	0	0	0	0	0	0	0	0	1.97351152826759e-06	0	4.58329800374455e-07	0	0	0	0	4.35085448804484e-06	0	2.47304620076217e-06	0	0	0	0	0	7.35171246746775e-08	0	0	0
Rodentibacter	1.2023699098785e-05	0.000224707966433932	0.00215909041258322	4.60600852266141e-05	0	2.07691584555617e-05	2.75063931205241e-05	2.4938880684227e-05	1.61173082161202e-06	0	0	0	0.00435151797320268	1.37498940112337e-06	0	1.66726132320528e-07	2.96282689239457e-06	0	0.000121230627325977	8.91109695603529e-05	1.09913164478318e-06	0	0	0	0	5.07318963861895e-07	0	2.6029536495948e-06	1.49137315200224e-06	0
Halopseudomonas	0	0	6.04975520337765e-06	0	0	0	0	0	0	0	0	0	0	0	0	0	0	0	0	0	0	0	0	0	1.75404654152012e-07	0	0	0	0	0
Pseudomonas	1.74537567563008e-06	0	2.95765809942907e-05	0	0	0	8.46350557554589e-07	0	0	0	0	4.93377882066898e-07	7.81171882811719e-07	4.58329800374455e-06	0	1.66726132320528e-07	8.71419674233697e-07	2.40549221983633e-06	0	0	0	2.33265462803052e-06	4.11932871419274e-05	0	8.77023270760062e-08	1.26829740965474e-07	0	0	0	2.87030566889675e-07
Thiopseudomonas	6.59364144126917e-06	0	0	0	0	0	0	0	0	0	0	0	0	0	0	0	0	0	0	0	0	0	0	0	0	0	0	0	0	0
Thiomargarita	0	0	0	0	0	0	0	0	0	0	0	1.48013364620069e-06	0	0	0	0	0	0	0	0	0	0	0	0	0	0	0	0	0	0
Vibrio	0	0	0	0	0	0	0	0	0	0	0	0	0	0	0	0	8.71419674233698e-08	0	0	0	0	0	0	0	0	0	0	0	0	0
Dyella	0	0	0	0	0	0	0	0	0	0	0	0	0	0	0	0	0	0	0	0	0	0	0	1.56050401782969e-07	0	0	0	0	0	0
Rhodanobacter	0	0	0	0	0	0	0	0	0	0	0	0	0	0	0	0	0	0	0	0	0	0	0	0	2.63106981228019e-07	0	0	0	0	0
Luteimonas	1.93930630625564e-07	0	0	1.23651235507689e-06	0	0	0	0	0	0	0	0	0	0	0	0	0	0	0	0	0	0	0	0	0	0	0	0	0	0
Lysobacter	0	0	0	0	0	0	0	0	0	0	0	0	0	0	0	0	0	0	0	0	0	0	0	0	1.75404654152012e-07	0	0	0	0	0
Pseudoxanthomonas	0	0	0	0	0	0	0	0	0	0	0	0	0	0	0	0	0	0	0	0	0	0	0	0	0	3.80489222896421e-07	0	0	0	0
Stenotrophomonas	8.33901711689925e-06	5.99642045259088e-06	7.02443798614404e-05	2.19480943026148e-05	7.75453410032138e-06	6.77730433813064e-06	9.73303141187777e-06	6.42530113698426e-06	5.64105787564207e-06	1.45812190565701e-06	0	7.40066823100347e-06	1.28893360663934e-05	1.0083255608238e-05	0	7.16922368978269e-06	1.65569738104403e-06	8.82013813939988e-06	3.65867309221953e-05	3.06466297429785e-06	8.79305315826548e-06	3.79056377054959e-06	1.132815396403e-05	9.36302410697817e-07	8.77023270760062e-07	2.409765078344e-06	2.20551374024033e-07	2.99339669703403e-06	7.95399014401196e-06	0
Thermomonas	0	3.15601076452152e-07	0	0	0	0	0	0	0	0	0	0	0	0	0	0	0	0	0	0	0	0	0	0	0	0	0	0	0	0
Xanthomonas	0	0	0	0	0	0	0	0	0	0	0	4.93377882066898e-07	0	0	0	0	0	0	0	0	0	0	0	0	0	0	0	0	0	0
Mariprofundus	0	0	0	0	0	0	0	0	0	0	0	0	0	0	0	0	0	0	0	0	0	0	3.43277392849395e-07	0	0	0	0	0	0	0
Roseithermus	0	0	0	0	0	0	0	0	0	0	0	0	0	0	0	0	0	0	0	0	0	0	0	0	6.13916289532043e-07	0	0	0	0	0
Brachyspira	0	0	0	6.18256177538444e-07	3.3926086688906e-06	0	0	0	0.00311278946014002	0	0	0	3.51527347265273e-06	0	0	0	6.97135739386958e-07	0	0	0	0	0	0	0	0.000280296637334916	0	0	0	0	0
Leptonema	3.4713582881976e-05	1.86204635106769e-05	0.000223168747502375	5.31700312683062e-05	0.000265108134554737	8.30766338222466e-06	3.51235481385154e-05	2.28697159112999e-06	2.79366675746084e-05	5.62418449324848e-06	1.44101770434352e-05	0.00024964920832585	1.60140235976402e-05	4.81246290393178e-06	0.000119782411784213	7.85280083229685e-05	7.84277706810328e-07	7.85794125146535e-05	7.1195800713461e-06	5.18635272573482e-06	0	0	2.91785783921985e-05	5.6178144641869e-06	1.31553490614009e-06	1.06536982410998e-05	2.9406849869871e-07	1.78302324997244e-05	0.000102904747488155	8.89794757357993e-06
Treponema	5.81791891876692e-06	5.99642045259088e-06	1.91575581440292e-05	6.49168986415366e-06	2.56868942073146e-05	2.18622720584859e-07	1.86197122662009e-05	6.75201136428855e-06	8.32727591166211e-06	1.45812190565701e-06	8.64610622606109e-06	4.93377882066898e-06	5.46820317968203e-06	3.20830860262119e-06	2.96981186241852e-06	2.06740404077454e-05	1.04570360908044e-06	9.2210535093726e-06	2.76872558330126e-06	2.35743305715219e-06	2.47304620076217e-06	1.8952818852748e-05	9.95504439263244e-06	1.91941994193052e-05	3.50809308304025e-07	1.10341874639962e-05	3.67585623373388e-07	1.10625530107779e-05	8.94823891201346e-06	6.17115718812801e-06
Cloacibacillus	0	0	0	0	0	0	0	0	0	0	0	0	0	0	0	0	0	0	0	0	0	0	0	1.56050401782969e-07	0	5.07318963861895e-07	0	0	0	1.57866811789321e-06
Fretibacterium	0	0	0	6.18256177538444e-07	4.84658381270086e-07	0	0	0	0	0	0	0	0	0	0	0	0	0	0	2.35743305715219e-07	0	0	0	1.56050401782969e-07	0	0	0	0	0	0
Alteracholeplasma	0	0	0	0	0	0	0	3.26710227304284e-07	0	0	0	0	0	0	0	0	0	0	0	0	0	0	0	0	0	0	0	0	0	0
Candidatus_Phytoplasma	0	0	2.01658506779255e-06	0	0	0	0	0	0	0	0	0	0	0	0	0	0	0	0	0	0	0	0	0	0	0	0	0	0	0
Spiroplasma	0	0	0	0	0	0	0	0	0	0	0	0	4.68703129687031e-06	0	0	0	0	0	0	0	0	0	0	0	0	0	0	0	0	0
Mycoplasma	0	0	1.00829253389627e-06	6.18256177538444e-07	1.45397514381026e-06	0	0	3.26710227304284e-07	0	0	3.37198142816383e-05	1.28278249337393e-05	3.71056644335566e-05	0	3.46478050615494e-06	0	1.49012764293962e-05	1.60366147989089e-06	0	1.65020314000653e-06	2.89895971311565e-05	0	2.74621914279516e-06	6.24201607131878e-07	9.9980652866647e-06	0	1.53650790570076e-05	0	9.94248768001495e-07	5.7406113377935e-07
Mycoplasmopsis	1.35751441437895e-06	0	0	0	4.84658381270086e-07	0	0	2.17806818202856e-07	0	0	0	0	0	9.16659600748911e-07	0	0	0	0	1.97766113092947e-06	0	0	0	3.43277392849395e-07	0	8.77023270760062e-08	0	0	0	0	0
Defluviitoga	0	0	0	0	0	0	0	0	0	0	0	0	0	0	0	0	0	0	0	0	0	0	0	0	0	0	0	0	4.97124384000748e-07	0
Tepiditoga	0	0	0	6.18256177538444e-07	0	2.18622720584859e-07	0	0	0	0	0	0	0	0	0	0	0	0	0	0	0	0	0	0	0	1.26829740965474e-07	0	0	0	0
Ruficoccus	0	0	0	0	0	0	0	0	0	0	0	1.48013364620069e-06	0	0	0	0	0	0	0	0	0	0	0	0	0	0	0	0	0	0
Akkermansia	3.70407504494827e-05	0.000326015911975073	0.00164217244020573	5.37882874458446e-05	0.000257353600454416	0.000179270630879585	7.87106018525767e-05	0.0053375738868792	3.08915074142304e-05	0.000606578712753317	4.84181948659421e-05	0.000117423935931922	1.28893360663934e-05	8.02077150655297e-06	0.000175218899882692	0.000554030937701113	5.73394145645773e-05	0.000191637546846961	3.10492797555927e-05	5.23350138687787e-05	2.06087183396847e-06	0.00557737721562097	0.000739419504197596	0.352791726082857	1.01734699408167e-05	0.000131522441381196	0.000431692556089706	0.000286324901455428	0.00254875671677183	6.90308513369669e-05
Verrucomicrobium	0	0	0	0	0	0	0	0	0	0	0	0	0	0	0	0	0	0	0	0	0	0	0	0	8.77023270760062e-08	0	0	0	4.97124384000748e-07	0
Candidatus_Methylomirabilis	0	0	0	0	0	0	0	0	0	0	0	0	0	0	0	0	0	0	0	0	0	0	0	0	8.77023270760062e-08	0	0	0	0	0
Lasiodiplodia	0	0	2.01658506779255e-06	0	0	0	2.96222695144106e-06	0	0	0	0	1.97351152826759e-06	0	0	0	0	0	0	0	0	1.37391455597898e-07	0	0	0	3.50809308304025e-07	0	0	0	0	2.87030566889675e-07
Pseudocercospora	0	0	0	0	0	0	0	0	0	0	0	0	0	0	0	0	0	0	0	0	0	2.91581828503815e-07	6.86554785698789e-07	0	8.77023270760062e-08	0	0	0	0	0
Zymoseptoria	0	3.15601076452152e-07	3.36097511298758e-07	0	0	0	0	0	0	0	0	0	0	0	0	0	0	0	0	0	0	0	0	1.56050401782969e-07	0	0	0	0	0	0
Ascochyta	0	0	3.36097511298758e-07	0	0	0	0	0	0	0	0	0	0	0	0	0	0	1.60366147989089e-06	0	0	0	0	0	0	0	0	0	0	2.98274630400449e-06	0
Paraphaeosphaeria	0	0	0	0	0	0	0	0	0	0	0	0	0	0	0	0	0	0	3.95532226185895e-07	0	0	0	0	0	0	0	0	0	0	0
Leptosphaeria	0	0	0	0	0	0	0	0	0	0	0	0	0	0	0	0	0	0	0	0	0	0	0	0	8.77023270760062e-08	0	0	0	0	0
Parastagonospora	0	0	0	0	0	0	0	0	0	0	0	0	0	0	0	0	0	0	1.97766113092947e-07	0	0	0	0	0	0	0	0	0	0	0
Alternaria	0	0	0	0	0	0	0	2.17806818202856e-07	5.37243607204007e-07	0	0	0	0	0	0	0	0	4.41006906969994e-06	0	0	2.74782911195796e-07	0	0	0	0	0	0	0	0	0
Venturia	0	0	0	0	0	0	0	0	0	0	0	0	0	2.29164900187228e-07	0	0	0	0	0	0	0	0	0	0	0	0	0	0	0	0
Coniosporium	0	0	0	0	0	0	0	0	0	0	0	0	7.81171882811719e-07	0	0	0	0	0	0	0	0	0	0	0	0	0	0	0	0	0
Cyphellophora	0	0	0	0	4.84658381270086e-07	0	0	0	0	0	0	0	0	0	0	0	0	0	0	0	0	0	0	0	0	0	0	0	0	0
Capronia	1.93930630625564e-07	0	0	0	0	0	0	0	0	0	0	0	0	0	0	0	0	0	0	0	0	0	0	0	0	0	0	1.3014768247974e-07	0	0
Cladophialophora	0	0	3.36097511298758e-07	0	0	0	0	0	0	2.08303129379573e-07	0	0	0	2.29164900187228e-07	0	0	0	0	0	0	0	0	3.43277392849395e-07	0	0	0	0	0	0	0
Fonsecaea	0	0	0	0	0	0	0	0	0	0	0	0	0	0	0	0	0	0	0	0	0	0	0	0	1.75404654152012e-07	0	0	0	0	0
Aspergillus	5.23612702689023e-06	5.04961722323443e-06	1.17634128954565e-05	1.23651235507689e-06	2.42329190635043e-06	7.43317249988522e-06	5.07810334532753e-06	5.22736363686855e-06	7.25278869725409e-06	1.24981877627744e-06	2.01742478608092e-06	5.42715670273588e-06	3.12468753124688e-06	6.18745230505515e-06	2.4748432186821e-06	1.33380905856422e-06	2.61425902270109e-07	1.20274610991817e-06	9.88830565464737e-06	1.65020314000653e-06	2.157045852887e-05	8.74745485511445e-07	8.23865742838547e-06	1.09235281248079e-06	1.05242792491207e-06	3.17074352413684e-06	3.67585623373388e-07	0	2.98274630400449e-06	7.17576417224188e-07
Monascus	0	0	0	0	0	0	0	0	2.68621803602003e-07	0	0	0	0	0	0	0	0	0	0	0	0	0	0	0	0	0	0	0	0	0
Penicilliopsis	0	0	0	0	0	0	0	0	0	0	0	0	0	0	0	0	8.71419674233698e-08	0	0	0	0	0	0	0	8.77023270760062e-08	0	0	0	0	0
Penicillium	5.81791891876692e-07	1.26240430580861e-06	4.0331701355851e-06	3.09128088769222e-06	3.73186953577966e-05	0	5.92445390288212e-06	2.50477840933285e-06	6.71554509005009e-06	0	1.15281416347481e-06	2.46688941033449e-06	3.90585941405859e-07	1.26040695102975e-05	4.45471779362777e-06	2.00071358784633e-06	1.7428393484674e-07	1.60366147989089e-06	2.37319335711537e-06	9.42973222860877e-07	5.90783259070962e-06	5.8316365700763e-07	4.46260610704213e-06	6.24201607131878e-07	1.4032372332161e-06	1.01463792772379e-06	7.35171246746775e-08	2.6029536495948e-07	3.97699507200598e-06	2.87030566889675e-07
Talaromyces	7.75722522502256e-07	0	4.36926764688385e-06	1.23651235507689e-06	2.90795028762052e-06	0	7.6171550179913e-06	5.44517045507141e-06	6.44692328644808e-06	2.08303129379573e-07	2.01742478608092e-06	3.45364517446829e-06	7.81171882811719e-07	1.5124883412357e-05	2.96981186241852e-06	1.00035679392317e-06	3.48567869693479e-07	1.20274610991817e-06	3.3620239225801e-06	4.71486611430439e-07	3.16000347875166e-06	0	2.05966435709637e-06	3.43310883922533e-06	7.89320943684056e-07	3.42440300606779e-06	3.67585623373388e-07	5.20590729918961e-07	7.45686576001121e-06	0
Nannizzia	0	0	0	0	0	0	0	0	0	0	0	0	3.90585941405859e-07	0	0	0	0	0	0	0	2.74782911195796e-07	0	0	0	0	0	0	0	0	0
Uncinocarpus	0	0	0	0	0	0	0	1.08903409101428e-07	0	0	0	0	0	0	0	0	0	0	0	0	0	0	0	0	0	0	0	0	0	0
Endocarpon	0	3.15601076452152e-07	6.72195022597516e-07	0	0	0	8.46350557554589e-07	0	0	0	0	0	0	0	9.89937287472839e-07	0	0	2.40549221983633e-06	0	0	0	0	0	0	0	0	0	0	0	0
Letharia	0	0	0	0	0	0	0	0	0	0	0	4.93377882066898e-07	0	0	0	0	0	0	0	0	0	0	0	0	0	0	0	0	0	0
Blumeria	0	0	0	0	0	0	0	0	0	0	0	0	0	0	0	0	0	0	0	0	1.37391455597898e-07	0	0	0	0	0	0	0	0	0
Lachnellula	0	6.31202152904303e-07	0	6.18256177538444e-07	1.93863352508034e-06	2.1862272058486e-06	0	0	0	0	0	0	0	4.58329800374455e-07	0	0	0	0	0	0	0	2.91581828503815e-07	0	7.80252008914847e-07	0	0	0	0	0	2.87030566889675e-07
Botrytis	0	0	0	0	0	2.18622720584859e-07	1.26952583633188e-06	0	0	0	0	0	0	0	0	0	0	0	0	0	0	0	0	0	0	0	0	0	0	0
Pseudogymnoascus	0	0	0	0	0	0	0	0	0	0	0	0	0	0	0	0	0	0	0	0	0	0	0	0	8.77023270760062e-08	0	0	0	0	0
Morchella	5.81791891876692e-07	0	0	0	0	0	0	0	0	0	0	0	0	0	0	0	0	0	0	0	0	0	0	0	0	0	0	0	0	0
Tuber	1.93930630625564e-07	3.15601076452152e-07	0	6.18256177538444e-07	0	0	0	0	0	0	0	0	0	0	0	0	0	0	0	2.35743305715219e-07	0	0	0	0	0	0	0	0	0	0
Candida	6.01184954939248e-06	3.15601076452152e-06	1.54604855197429e-05	0	1.35704346755624e-05	3.71658624994261e-06	0	2.7225852275357e-06	9.99273109399453e-05	8.74873143394208e-06	3.74664603129314e-06	0.000711944283822534	0	2.74997880224673e-06	0.000437552281062995	0.00129963020143851	0.00195232863815318	2.40549221983633e-06	1.00860717677403e-05	5.82285965116592e-05	0.000820364381375049	0.00774528811054684	5.35512732845056e-05	1.07674777230249e-05	0.00163617461392997	0.00183801660607164	0.000744581438705134	3.90443047439221e-06	0.000397699507200598	0.000972459560622219
Debaryomyces	3.87861261251128e-07	0	1.81492656101329e-05	0	0	0	0	3.26710227304284e-07	2.01466352701503e-05	0	0	2.26953825750773e-05	0	0	6.43459236857345e-06	9.55340738196623e-05	3.54667807413115e-05	0	3.95532226185895e-07	1.20229085914762e-05	0.000178608892277268	9.4472512435236e-05	6.86554785698789e-07	0	5.32353125351357e-05	1.07805279820653e-05	5.14619872722743e-07	5.85664571158831e-06	5.96549260800897e-06	8.75443229013509e-06
Hyphopichia	0	0	0	0	0	0	0	0	0	0	0	0	0	0	0	5.00178396961583e-07	0	0	0	0	1.37391455597898e-07	0	0	0	0	0	0	0	0	0
Lodderomyces	0	2.84040968806936e-06	0	0	6.30055895651112e-06	5.02832257345177e-06	0	0	2.68621803602003e-06	0	8.64610622606109e-07	1.28278249337393e-05	0	6.6457821054296e-06	7.42452965604629e-06	5.33523623425689e-05	5.22851804540218e-06	0	3.95532226185895e-07	1.88594644572175e-06	2.47304620076217e-05	2.97413465073891e-05	1.02983217854818e-06	9.36302410697817e-07	8.77023270760062e-07	6.34148704827368e-07	0	0	3.47987068800523e-06	3.01382095234159e-06
Meyerozyma	0	0	0	0	0	0	0	0	0	0	2.88203540868703e-07	4.93377882066898e-07	0	0	0	5.16851010193636e-06	0	0	0	0	1.92348037837057e-06	8.74745485511445e-07	0	0	0	0	0	0	4.97124384000748e-07	2.87030566889675e-07
Millerozyma	0	0	0	0	0	0	0	0	0	0	0	0	0	0	0	0	8.71419674233698e-08	0	0	0	0	0	0	0	0	6.34148704827368e-07	0	0	0	0
Scheffersomyces	0	0	1.34439004519503e-06	0	0	0	0	0	0	0	0	0	2.34351564843516e-06	0	0	0	0	0	0	0	0	0	0	1.24840321426376e-06	0	0	0	0	0	0
Saprochaete	0	0	0	0	0	0	0	0	0	0	2.88203540868703e-07	0	3.90585941405859e-07	2.29164900187228e-07	0	0	0	0	0	0	0	0	0	1.56050401782969e-07	0	0	0	0	0	0
Yarrowia	2.52109819813233e-06	1.57800538226076e-06	1.84853631214317e-05	6.18256177538444e-07	3.3926086688906e-06	0	2.11587639388647e-06	3.26710227304284e-07	1.23566029656922e-05	0	5.76407081737406e-07	4.68708987963553e-05	0	6.87494700561683e-07	2.17786203244024e-05	3.65130229781956e-05	2.03912203770685e-05	4.00915369972722e-06	1.97766113092947e-07	8.25101570003267e-06	4.94609240152433e-06	1.07885276546412e-05	0	9.36302410697817e-07	2.19255817690015e-06	9.1317413495141e-06	1.61737674284291e-06	0	1.98849753600299e-06	1.34904366438147e-05
Clavispora	0	0	3.36097511298758e-07	0	0	0	0	0	5.37243607204007e-07	0	0	9.86755764133796e-07	0	0	4.94968643736419e-07	8.33630661602638e-07	1.48141344619729e-06	4.00915369972722e-07	0	0	1.81356721389225e-05	2.0410727995267e-06	0	0	2.63106981228019e-07	7.60978445792842e-07	7.35171246746775e-08	0	0	2.15272925167256e-06
Wickerhamomyces	0	0	0	0	0	0	0	0	0	0	0	0	0	0	0	0	0	0	0	0	0	0	0	1.56050401782969e-07	0	0	0	0	0	0
Pichia	0	0	0	0	0	0	0	0	0	0	0	0	0	0	0	0	0	0	0	0	0	0	0	0	0	7.60978445792842e-07	0	0	0	0
Kazachstania	0	0	0	0	0	0	0	0	0	0	0	0	0	0	0	0	0	0	0	0	0	0	0	0.000111576037274823	0.000573310112095852	0	0	0	0	0
Kluyveromyces	0	0	0	0	0	0	0	0	0	0	0	0	0	0	0	0	0	0	0	0	0	2.91581828503815e-07	0	0	0	0	0	0	0	1.43515283444838e-07
Nakaseomyces	0	0	0	0	0	0	0	0	0	0	0	0	0	0	0	0	0	0	0	0	0	0	0	0	0	0	0.00021533165817213	0	0	0
Naumovozyma	0	0	0	0	0	0	0	0	0	0	0	0	0	0	0	0	0	0	0	0	0	0	0	0	0	1.26829740965474e-07	0	0	0	0
Saccharomyces	1.57083810806707e-05	0	2.31907282796143e-05	1.3910763994615e-05	0	0	1.69270111510918e-06	2.17806818202856e-06	0	8.33212517518293e-07	0	4.93377882066898e-07	2.85127737226277e-05	4.81246290393178e-06	0	0	0	0	0	9.42973222860877e-07	0	1.45790914251907e-06	8.58193482123486e-06	0	0	0	0	0	0	0
Zygosaccharomyces	0	0	0	0	0	0	0	0	0	0	0	0	0	0	0	0	0	0	0	0	0	0	0	4.68151205348908e-07	0	0	0	0	0	0
Hanseniaspora	0	0	0	0	0	0	0	0	0	0	0	4.44040093860208e-06	0	0	0	0	0	0	0	0	0	8.74745485511445e-07	0	0	0	0	0	0	0	3.15733623578643e-06
Diutina	0	0	0	2.47302471015378e-06	0	0	0	0	0	0	0	0	0	0	0	3.33452264641055e-07	1.48141344619729e-06	0	0	0	1.37391455597898e-06	5.54005474157248e-06	0	0	0	0	0	0	0	4.30545850334513e-07
Colletotrichum	0	0	0	3.70953706523066e-06	0	0	4.23175278777294e-07	0	2.68621803602003e-07	0	0	4.93377882066898e-07	0	9.16659600748911e-07	0	0	0	2.40549221983633e-06	0	1.88594644572175e-06	0	2.91581828503815e-07	3.43277392849395e-06	0	0	0	0	0	0	0
Epichloe	7.75722522502256e-07	3.15601076452152e-07	1.34439004519503e-06	2.47302471015378e-06	1.1147142769212e-05	0	1.26952583633188e-06	6.53420454608569e-07	2.95483983962204e-06	0	0	4.93377882066898e-07	1.56234376562344e-06	0	9.89937287472839e-07	0	0	1.60366147989089e-06	2.57095947020831e-06	1.88594644572175e-06	0	0	2.05966435709637e-06	1.40445361604673e-06	0	0	0	0	4.47411945600673e-06	1.43515283444838e-07
Ustilaginoidea	0	0	0	0	0	0	0	1.08903409101428e-07	0	0	0	0	3.90585941405859e-07	0	0	0	0	0	0	0	0	0	0	0	0	0	0	0	0	0
Trichoderma	1.55144504500451e-06	3.78721291742582e-06	1.51243880084441e-05	4.32779324276911e-06	2.76255277323949e-05	0	2.1581939217642e-05	8.16775568260711e-06	3.81442961114845e-05	4.16606258759147e-07	8.9343097669298e-06	1.67748479902745e-05	8.20230476952305e-06	2.95622721241524e-05	8.41446694351913e-06	6.002140763539e-06	1.74283934846739e-06	0	1.34480956903204e-05	1.88594644572175e-06	7.0069642354928e-06	1.74949097102289e-06	4.46260610704213e-06	1.18598305355057e-05	3.59579541011625e-06	4.18538145186063e-06	8.8220549609613e-07	2.6029536495948e-06	1.64051046720247e-05	0
Fusarium	3.10289009000902e-06	0	3.09209710394857e-05	3.09128088769222e-07	0	0	8.46350557554589e-07	1.08903409101428e-07	3.22346164322404e-06	0	3.45844249042444e-06	0	9.37406259374063e-06	5.95828740486792e-06	0	2.83434424944897e-06	0	0	1.38436279165063e-05	7.07229917145658e-07	2.19826328956637e-06	5.8316365700763e-07	1.02983217854818e-06	3.12100803565939e-07	2.63106981228019e-07	5.07318963861895e-07	0	0	3.47987068800523e-06	2.87030566889675e-07
Purpureocillium	0	0	0	1.54564044384611e-06	0	0	0	0	2.68621803602003e-07	0	0	0	0	0	0	0	0	0	0	0	5.49565822391592e-07	0	0	0	0	0	0	0	0	0
Pyricularia	0	0	3.36097511298758e-07	0	0	0	0	0	0	0	0	0	0	0	0	0	0	0	0	0	0	0	0	0	8.77023270760062e-08	0	0	0	0	0
Scopulariopsis	0	0	0	0	0	0	0	0	0	0	0	0	0	0	0	0	0	0	0	0	7.4191386022865e-06	0	0	0	0	0	0	0	0	0
Chaetomium	0	0	0	0	0	0	4.23175278777294e-07	0	0	0	0	0	0	0	0	0	0	0	0	0	0	0	0	0	0	0	0	0	0	0
Podospora	0	0	0	0	0	0	0	0	0	0	0	0	2.73410158984102e-06	0	0	8.33630661602638e-07	0	0	0	9.42973222860877e-07	0	0	0	0	0	0	0	5.20590729918961e-07	0	1.43515283444838e-07
Phaeoacremonium	0	0	0	0	0	0	0	0	0	0	0	0	0	0	0	0	0	0	0	0	0	0	0	0	8.77023270760062e-08	0	0	0	0	0
Marasmius	0	0	0	0	0	0	0	0	0	0	0	0	0	0	0	1.66726132320528e-07	0	0	0	0	0	0	0	0	0	0	0	0	0	0
Armillaria	0	0	3.36097511298758e-07	0	0	0	0	0	0	0	0	0	0	0	0	3.33452264641055e-07	0	0	0	0	0	0	0	0	0	0	0	0	0	0
Laccaria	0	0	0	0	0	0	0	0	0	0	0	0	0	0	0	0	0	0	0	0	0	0	0	0	8.77023270760062e-08	0	0	0	0	0
Suillus	0	0	0	0	0	0	0	0	0	0	0	0	0	0	0	0	0	0	1.97766113092947e-07	0	0	0	0	0	0	0	0	0	0	0
Heterobasidion	0	6.31202152904303e-07	3.36097511298758e-07	0	0	0	4.23175278777294e-07	0	0	2.70794068193445e-06	5.76407081737406e-07	1.48013364620069e-06	3.90585941405859e-07	2.29164900187228e-07	0	4.00142717569266e-06	1.7428393484674e-07	2.00457684986361e-06	1.97766113092947e-07	2.35743305715219e-07	5.49565822391592e-07	3.20740011354196e-06	3.43277392849395e-07	1.71655441961266e-06	5.26213962456037e-07	7.60978445792842e-07	6.61654122072098e-07	1.56177218975688e-06	4.97124384000748e-07	1.29163755100354e-06
Dacryopinax	0	0	0	0	0	0	0	0	0	0	0	0	0	0	0	0	0	0	0	0	0	0	0	0	8.77023270760062e-08	0	0	0	0	0
Acaromyces	3.87861261251128e-07	0	0	3.09128088769222e-07	0	0	0	0	0	0	0	0	3.90585941405859e-07	0	0	0	0	0	0	0	0	0	0	0	0	0	0	0	0	0
Tilletiaria	0	0	0	0	0	0	0	0	0	0	0	0	0	0	0	0	0	0	0	2.35743305715219e-07	0	0	3.43277392849395e-07	0	0	0	0	0	0	0
Malassezia	0	0	3.36097511298758e-07	0	1.74477017257231e-05	0	0	1.08903409101428e-07	2.68621803602003e-07	0	0	9.86755764133796e-07	0	1.37498940112337e-06	0	0	0	0	3.95532226185895e-07	0	1.78608892277268e-06	5.8316365700763e-07	4.11932871419274e-06	3.12100803565939e-07	0	1.26829740965474e-07	0	0	0	0
Rhodotorula	0	9.46803229356455e-07	0	0	0	0	0	0	0	0	0	0	0	0	0	0	0	0	0	0	0	0	0	0	0	0	0	0	0	0
Puccinia	0	0	6.58751122145566e-05	0	0	0	0	9.80130681912854e-07	0	3.74945632883232e-06	7.49329206258628e-06	9.86755764133796e-07	0	0	2.96981186241852e-06	0	9.58561641657067e-07	0	1.89855468569229e-05	0	0	2.91581828503815e-07	0	1.18598305355057e-05	1.22783257906409e-06	1.26829740965474e-07	1.61737674284291e-06	0	6.46261699200972e-06	2.00921396822773e-06
Kwoniella	0	0	0	0	0	0	0	0	0	0	0	0	0	0	0	0	0	0	0	0	0	0	0	0	8.77023270760062e-08	0	0	0	0	0
Apiotrichum	0	0	0	0	0	0	0	0	0	0	0	0	0	0	0	0	0	0	0	0	0	0	0	0	8.77023270760062e-08	0	0	0	0	0
Cutaneotrichosporon	0	0	0	0	0	0	0	0	0	0	0	0	0	0	0	0	0	0	0	0	6.8695727798949e-07	0	0	0	0	0	0	0	0	0
Trichosporon	0	0	1.81492656101329e-05	0	0	0	0	0	1.12821157512841e-05	0	0	0	0	4.58329800374455e-07	1.48490593120926e-06	6.66904529282111e-07	9.58561641657067e-07	0	0	4.71486611430439e-07	2.77530740307754e-05	6.41480022708393e-06	0	0	8.77023270760062e-08	5.07318963861895e-07	0	0	9.94248768001495e-07	2.72679038545191e-06
Ustilago	3.87861261251128e-07	6.31202152904303e-07	0	0	0	2.18622720584859e-07	0	0	0	0	0	0	0	0	0	0	0	0	0	0	1.37391455597898e-07	0	0	1.56050401782969e-07	4.38511635380031e-07	2.53659481930947e-07	0	0	0	0
Wallemia	0	0	0	0	0	0	4.23175278777294e-07	0	0	0	0	0	0	0	0	0	0	0	0	0	2.74782911195796e-07	0	0	0	0	0	2.20551374024033e-07	0	0	0
Spizellomyces	0	0	0	0	0	0	0	0	0	0	0	0	0	0	0	0	0	0	0	0	0	0	6.86554785698789e-07	0	0	0	0	0	0	0
Synchytrium	0	0	1.00829253389627e-06	0	0	0	0	0	0	0	5.76407081737406e-07	0	0	0	0	0	0	0	5.93298339278842e-07	0	0	0	0	0	0	0	0	0	0	0
Mitosporidium	0	0	0	0	0	0	0	0	0	0	0	0	0	0	0	0	0	0	0	2.35743305715219e-07	0	0	0	0	0	0	0	0	9.94248768001495e-07	0
Rhizophagus	0	0	0	0	4.84658381270086e-07	0	0	0	0	0	0	0	0	0	0	0	0	0	1.97766113092947e-07	0	0	0	0	0	0	0	0	1.3014768247974e-07	0	0
Lichtheimia	3.87861261251128e-07	0	1.00829253389627e-06	0	0	0	4.23175278777294e-07	7.62323863709997e-07	8.0586541080601e-07	0	5.76407081737406e-07	0	1.17175782421758e-06	6.87494700561683e-07	0	1.66726132320528e-07	0	1.20274610991817e-06	9.88830565464736e-07	2.35743305715219e-07	1.37391455597898e-06	2.91581828503815e-07	0	0	8.77023270760062e-08	0	7.35171246746775e-08	0	4.97124384000748e-07	0
Phycomyces	1.93930630625564e-07	6.31202152904303e-07	0	0	4.84658381270086e-07	6.55868161754579e-07	0	0	0	2.08303129379573e-07	0	4.93377882066898e-07	0	0	4.94968643736419e-07	0	0	0	3.95532226185895e-07	0	0	8.74745485511445e-07	3.43277392849395e-07	0	8.77023270760062e-07	0	0	0	0	1.43515283444838e-07
Cytomegalovirus	0	0	0	0	0	0	0	0	0	0	0	0	0	0	0	0	0	0	0	0	1.37391455597898e-07	0	0	0	0	0	0	0	0	0
Lymphocryptovirus	0	0	6.72195022597516e-07	0	0	0	0	0	0	0	0	4.93377882066898e-07	0	0	0	1.66726132320528e-07	0	0	0	0	1.37391455597898e-07	0	0	0	0	0	0	0	0	0
Simplexvirus	0	0	0	0	0	0	0	0	0	0	0	0	0	0	0	0	0	0	0	0	0	0	0	0	0	0	0	1.3014768247974e-07	0	0
Tunavirus	0	0	0	0	0	0	0	0	0	0	0	0.000336483715569624	0.00156117200779922	0	0.000231645325268644	0	2.09140721816087e-06	0	0	0	0	0	6.1789930712891e-06	0	0	1.99122693315794e-05	0	2.25155490689951e-05	0.000154108559040232	0
Schiekvirus	0	0	0	0	0	0	0	0	0	0	0	0	0	0	0	0	0	0	0	0	0	0	0	0	0	0	6.61654122072098e-07	0	0	0
Sciuriunavirus	0	0	3.36097511298758e-07	0	0	0	0	0	0	0	0	0	0	0	0	0	0	0	0	0	0	0	0	0	0	0	0	0	0	0
Alexandravirus	0	0	0	0	0	0	0	0	2.68621803602003e-07	0	0	0	0	0	0	0	1.7428393484674e-07	4.00915369972722e-07	0	0	0	0	0	0	0	0	7.35171246746775e-08	0	0	0
Goslarvirus	1.0666184684406e-05	0	0	0	0	0	1.69270111510918e-05	0	8.62275989562431e-05	0.000272043886969723	0	0.000260010143849255	0	0	0.00017274405666401	0.000483839235994171	8.71419674233697e-07	9.2210535093726e-06	0	1.41445983429132e-06	6.96574679881343e-05	2.91581828503815e-07	0	0	0.000938064090404962	2.66342456027495e-06	0.000222168750766875	2.6029536495948e-06	1.24281096000187e-05	3.15733623578643e-06
Jiaodavirus	0	0	0	0	0	0	0	0	0	0	0	0	0	0	0	0	0	0	0	0	0	0	0	0	0	0	0	5.20590729918961e-07	0	0
Slopekvirus	0	0	0	0	0	0	0	0	0	0	0	0	0	0	0	0	0	0	0	0	0	0	0	0	0	0	0	2.66802749083467e-05	0	0
Delislevirus	0	0	0	0	0	0	0	0	2.68621803602003e-07	0	0	0	3.90585941405859e-07	0	0	0	0	0	9.88830565464736e-07	0	0	0	0	0	0	0	0	0	0	0
Lederbergvirus	2.90895945938346e-06	0	0	0	0	0	0	0	0	1.24981877627744e-05	0	1.38145806978731e-05	0	2.5208139020595e-06	0	0	0	2.24512607184724e-05	0	0	0	0	0	0	9.64725597836068e-07	0	0	0	0	0
Pylasvirus	0	0	0	0	0	0	0	0	0	0	0	0	0	0	0	0	0	0	0	0	0	0	0	0	0	0	0	0	0	1.29163755100354e-06
Efquatrovirus	0	0	0	0	0	0	0	0	0	0	0	0	0	0	0	0	0	0	0	0	0	5.8316365700763e-07	0	0	6.92848383900449e-06	0	1.24979111946952e-06	1.78302324997244e-05	0	0
Gorganvirus	0	0	0	0	0	0	0	0	0	0	0	0	0	0	0	0	0	0	0	0	0	0	3.43277392849395e-07	0	0	0	0	0	0	0
Moineauvirus	0	0	0	0	0	0	0	0	0	0	0	0	0	0	0	0	0	0	0	0	0	0	0	0	7.01618616608049e-07	0	1.39682536881887e-06	0	0	5.7406113377935e-07
Peeveelvirus	0	0	3.36097511298758e-07	0	0	0	0	0	0	0	0	0	3.90585941405859e-07	0	0	0	0	0	0	0	0	0	0	0	0	0	0	0	0	0
Sashavirus	0	0	0	2.07115819475379e-05	0	0	0	0	0	6.2490938813872e-07	2.30562832694962e-06	2.46688941033449e-06	0.000141782696730327	0	4.45471779362777e-06	0	0	0	0	2.35743305715219e-07	2.88522056755586e-06	0	0	0	2.36796283105217e-06	0	0	2.6029536495948e-06	4.97124384000748e-06	0
Deltaretrovirus	0	0	0	0	0	0	0	0	0	0	0	0	0	0	0	0	0	0	3.95532226185895e-07	0	0	5.8316365700763e-07	0	0	0	0	0	0	0	0
Gammaretrovirus	0	0	3.36097511298758e-07	0	0	0	0	0	0	0	0	0	0	0	0	0	0	0	7.91064452371789e-07	4.71486611430439e-07	0	0	3.43277392849395e-07	0	1.75404654152012e-07	0	0	0	0	0
Lentivirus	0	0	6.72195022597516e-06	0	0	0	0	0	0	0	0	9.86755764133796e-07	0	0	0	0	0	0	0	0	0	0	0	1.56050401782969e-07	0	0	0	0	0	0
Betapolyomavirus	7.75722522502256e-07	0	3.36097511298758e-07	0	2.90795028762052e-06	1.0931136029243e-06	0	0	2.68621803602003e-07	8.33212517518293e-07	2.88203540868703e-07	0	0	1.14582450093614e-06	0	1.66726132320528e-07	4.35709837116849e-07	4.00915369972722e-07	9.88830565464736e-07	0	0	2.91581828503815e-06	4.11932871419274e-06	6.24201607131878e-07	7.89320943684056e-07	0	7.35171246746775e-08	0	4.97124384000748e-07	4.30545850334513e-07
Bocaparvovirus	0	0	0	0	0	0	0	5.44517045507141e-07	5.37243607204007e-07	0	0	0	3.90585941405859e-06	0	0	1.2337733791719e-05	0	0	3.95532226185895e-07	0	0	0	3.43277392849395e-07	0	8.77023270760062e-08	0	0	2.6029536495948e-07	0	0
Pandoravirus	0	0	0	0	0	0	0	1.08903409101428e-07	0	0	0	0	0	0	0	0	0	0	0	0	0	0	0	0	0	0	0	0	0	0
unclassified	0.0286243550109639	0.192596503708155	0.104625810877258	0.0489828913059271	0.101944497891494	0.0576044634014635	0.108512720860468	0.00924742408043867	0.0870624755218381	0.203666510022713	0.212152102300729	0.237991675728374	0.0806595121737826	0.127858889421061	0.203667717650087	0.171094023535061	0.112855819170658	0.143314415473409	0.0414940992524836	0.139899271600334	0.0280918813602798	0.288050189396977	0.0930669638075779	0.0674780663357774	0.0768269754116002	0.110821164231071	0.120047436189525	0.0534975953263447	0.201044557755662	0.111182438206983

## Sheet: Processed data
	control1	control2	control3	control4	control5	control6	control7	control8	DHWE1	DHWE2	DHWE3	DHWE4	DHWE5	DHWE6	DHWE7	DHWE8	metform1	metform2	metform3	metform4	metform5	metform6	metform7	model1	model2	model3	model4	model5	model6	model7
Bifidobacterium	0.00670379	0.003797	0.00313713	0.00506321	0.000610185	0.00648151	0.0154112	0.00143578	0.00174685	0.119137	0.0039115	0.00708096	0.000567131	0.00126384	0.00588221	0.0982771	0.00073818	0.000705611	0.00163256	0.000932129	0.0133167	0.128171	0.00497855	0.102402	0.13618	0.13848	0.0512484	0.00634066	0.00243442	0.0181352
Adlercreutzia	0.0829088	0.160048	0.176922	0.193739	0.0818181	0.149106	0.110957	0.133624	0.113586	0.141924	0.0313436	0.0854915	0.156586	0.105962	0.117635	0.0376529	0.00795719	0.061943	0.0714185	0.0841193	0.104497	0.00842117	0.251029	0.0483549	0.0112608	0.0146899	0.00252399	0.0192093	0.0347962	0.00808866
Prevotella	7.58269e-05	0.000491706	0.000384159	0.000150855	0.000498713	0.000191295	0.00166646	5.33627e-06	0.000660004	0.017149	0.0277373	0.000901401	0.000146079	0.00208746	0.00094341	0.0240264	0.53972	0.000624626	3.55979e-05	0.000403121	2.89896e-05	0.000593661	0.000305174	0.0182953	0.251068	0.0618261	0.54127	0.015701	0.000932108	0.177148
Limosilactobacillus	0.124406	0.0587255	0.0173641	0.167323	0.147549	0.130001	0.158488	0.117212	0.0882624	0.0223166	0.0619952	0.0314395	0.0654536	0.022707	0.0220434	0.0458445	0.00257914	0.0248219	0.150566	0.0505304	0.085287	0.052001	0.0837556	0.0561911	0.0174112	0.0203648	0.00499821	0.00493364	0.0403735	0.0104006
Ruminococcus	6.71e-05	0.0177816	0.000394915	0.0011818	0.000394512	0.000501083	0.000281412	0.000182958	0.00610792	0.0174185	0.0169441	0.0239362	0.000341372	0.0123259	0.0159528	0.0153185	0.00285399	0.00149141	8.46439e-05	0.0126439	8.64192e-05	0.0338357	0.00575608	0.00481088	0.003605	0.0110946	0.00235402	0.00305431	0.00373639	0.00565866
Romboutsia	0.115437	0.0604231	0.149819	0.0640721	0.0408223	0.0332123	0.0374337	0.0777127	0.0354331	0.000652197	0.00224885	0.053344	0.00757932	0.0327247	0.0302292	6.2689e-05	0.0066268	0.00149261	0.00930766	0.00793606	0.00820103	0.0232114	0.0241763	0.00286352	0.00456903	0.00861352	0.00153188	0.00182207	0.035534	0.0030708
Megamonas	0	6.31202e-07	0	9.27384e-07	0	0	0	0	0	0.0038534	8.64611e-07	4.4404e-06	0	0	0	0.0442606	0.0221919	0.00200297	0	0.00397675	0	0.00786717	0	0.0372091	0.079225	0.0335801	0.0166134	0.00308932	1.09367e-05	0.0217317
Klebsiella	5.46884e-05	0.00238026	0.000575399	7.14086e-05	5.33124e-05	0.00199165	0.000318228	0.000191888	0.00163779	0.00155623	0.00228027	0.00652246	0.0473082	0.00520388	0.00499027	0.00029994	0.0450206	0.0070525	0.000831013	0.000236686	0.0106136	0.0119624	0.00399438	0.000483288	0.0151386	0.000436548	0.00250157	0.100888	0.0436644	0.00840641
										Average	SD.
Bifidobacterium	CON	0.00670379	0.003797	0.00313713	0.00506321	0.000610185	0.00648151	0.0154112	0.00143578	0.00532998	0.00462162
	MOD	0.102402	0.13618	0.13848	0.0512484	0.00634066	0.00243442	0.0181352		0.0650315	0.0600078
	DHWE	0.00174685	0.119137	0.0039115	0.00708096	0.000567131	0.00126384	0.00588221	0.0982771	0.0297333	0.0491127
	MET	0.00073818	0.000705611	0.00163256	0.000932129	0.0133167	0.128171	0.00497855		0.0214965	0.0472581
Adlercreutzia	CON	0.0829088	0.160048	0.176922	0.193739	0.0818181	0.149106	0.110957	0.133624	0.1365	0.0449783
	MOD	0.0483549	0.0112608	0.0146899	0.00252399	0.0192093	0.0347962	0.00808866		0.0198463	0.0162031
	DHWE	0.113586	0.141924	0.0313436	0.0854915	0.156586	0.105962	0.117635	0.0376529	0.107504	0.0408671
	MET	0.00795719	0.061943	0.0714185	0.0841193	0.104497	0.00842117	0.251029		0.084198	0.082116
Prevotella	CON	7.58269e-05	0.000491706	0.000384159	0.000150855	0.000498713	0.000191295	0.00166646	5.33627e-06	0.000433045	0.000531854
	MOD	0.0182953	0.251068	0.0618261	0.54127	0.015701	0.000932108	0.177148		0.15232	0.195527
	DHWE	0.000660004	0.017149	0.0277373	0.000901401	0.000146079	0.00208746	0.00094341	0.0240264	0.00708923	0.0109405
	MET	0.53972	0.000624626	3.55979e-05	0.000403121	2.89896e-05	0.000593661	0.000305174		0.0773873	0.20387
Limosilactobacillus	CON	0.124406	0.0587255	0.0173641	0.167323	0.147549	0.130001	0.158488	0.117212	0.114837	0.0558289
	MOD	0.0561911	0.0174112	0.0203648	0.00499821	0.00493364	0.0403735	0.0104006		0.0220961	0.019344
	DHWE	0.0882624	0.0223166	0.0619952	0.0314395	0.0654536	0.022707	0.0220434	0.0458445	0.0448882	0.0267742
	MET	0.00257914	0.0248219	0.150566	0.0505304	0.085287	0.052001	0.0837556		0.0642201	0.0482521
Ruminococcus	CON	6.71e-05	0.0177816	0.000394915	0.0011818	0.000394512	0.000501083	0.000281412	0.000182958	0.00259817	0.00614419
	MOD	0.00481088	0.003605	0.0110946	0.00235402	0.00305431	0.00373639	0.00565866		0.00490197	0.0029404
	DHWE	0.00610792	0.0174185	0.0169441	0.0239362	0.000341372	0.0123259	0.0159528	0.0153185	0.0132895	0.00786351
	MET	0.00285399	0.00149141	8.46439e-05	0.0126439	8.64192e-05	0.0338357	0.00575608		0.00810745	0.0121664
Romboutsia	CON	0.115437	0.0604231	0.149819	0.0640721	0.0408223	0.0332123	0.0374337	0.0777127	0.0716028	0.0443654
	MOD	0.00286352	0.00456903	0.00861352	0.00153188	0.00182207	0.035534	0.0030708		0.00828639	0.01225
	DHWE	0.0354331	0.000652197	0.00224885	0.053344	0.00757932	0.0327247	0.0302292	6.2689e-05	0.0231731	0.0199574
	MET	0.0066268	0.00149261	0.00930766	0.00793606	0.00820103	0.0232114	0.0241763		0.0115646	0.00866125
Megamonas	CON	0	6.31202e-07	0	9.27384e-07	0	0	0	0	2.22655e-07	3.8975e-07
	MOD	0.0372091	0.079225	0.0335801	0.0166134	0.00308932	1.09367e-05	0.0217317		0.0273514	0.0268014
	DHWE	0	0.0038534	8.64611e-07	4.4404e-06	0	0	0	0.0442606	0.00601492	0.0155123
	MET	0.0221919	0.00200297	0	0.00397675	0	0.00786717	0		0.0051484	0.00804837
Klebsiella	CON	5.46884e-05	0.00238026	0.000575399	7.14086e-05	5.33124e-05	0.00199165	0.000318228	0.000191888	0.000704605	0.000936612
	MOD	0.000483288	0.0151386	0.000436548	0.00250157	0.100888	0.0436644	0.00840641		0.0245026	0.0369431
	DHWE	0.00163779	0.00155623	0.00228027	0.00652246	0.0473082	0.00520388	0.00499027	0.00029994	0.00872487	0.0157389
	MET	0.0450206	0.0070525	0.000831013	0.000236686	0.0106136	0.0119624	0.00399438		0.0113873	0.0154992

## Sheet: statistical results
Feature	KW_pvalue	DunnTest_comparison	DunnTest_Z	DunnTest_PValue	DunnTest_PValueBonferroniAdjusted
Bifidobacterium	0.136179	CON - DHWE	-0.397573	0.345472	1
Bifidobacterium	0.136179	CON - MET	0.184207	0.426925	1
Bifidobacterium	0.136179	DHWE - MET	0.5683	0.284916	1
Bifidobacterium	0.136179	CON - MOD	-1.97925	0.0238939	0.143363
Bifidobacterium	0.136179	DHWE - MOD	-1.59516	0.0553384	0.33203
Bifidobacterium	0.136179	MET - MOD	-2.09476	0.0180962	0.108577
Feature	KW_pvalue	DunnTest_comparison	DunnTest_Z	DunnTest_PValue	DunnTest_PValueBonferroniAdjusted
Adlercreutzia	0.00232536	CON - DHWE	0.908739	0.181744	1
Adlercreutzia	0.00232536	CON - MET	1.95965	0.0250181	0.150109
Adlercreutzia	0.00232536	DHWE - MET	1.08173	0.139686	0.838119
Adlercreutzia	0.00232536	CON - MOD	3.62144	0.000146483	0.000878898
Adlercreutzia	0.00232536	DHWE - MOD	2.74352	0.00303925	0.0182355
Adlercreutzia	0.00232536	MET - MOD	1.60902	0.0538062	0.322837
Limosilactobacillus	0.00534558	CON - DHWE	2.01626	0.0218862	0.131317
Limosilactobacillus	0.00534558	CON - MET	1.52853	0.0631904	0.379143
Limosilactobacillus	0.00534558	DHWE - MET	-0.419366	0.337474	1
Limosilactobacillus	0.00534558	CON - MOD	3.53522	0.00020372	0.00122232
Limosilactobacillus	0.00534558	DHWE - MOD	1.58732	0.0562201	0.33732
Limosilactobacillus	0.00534558	MET - MOD	1.94297	0.0260102	0.156061
Ruminococcus	0.0246278	CON - DHWE	-3.0386	0.00118842	0.0071305
Ruminococcus	0.0246278	CON - MET	-1.19147	0.116735	0.700407
Ruminococcus	0.0246278	DHWE - MET	1.74409	0.0405715	0.243429
Ruminococcus	0.0246278	CON - MOD	-1.56772	0.0584728	0.350837
Ruminococcus	0.0246278	DHWE - MOD	1.36784	0.0856813	0.514088
Ruminococcus	0.0246278	MET - MOD	-0.364306	0.357815	1
Romboutsia	0.00152922	CON - DHWE	2.89661	0.00188612	0.0113167
Romboutsia	0.00152922	CON - MET	2.9238	0.00172891	0.0103734
Romboutsia	0.00152922	DHWE - MET	0.125418	0.450096	1
Romboutsia	0.00152922	CON - MOD	3.51954	0.000216148	0.00129689
Romboutsia	0.00152922	DHWE - MOD	0.721153	0.235408	1
Romboutsia	0.00152922	MET - MOD	0.576818	0.282031	1
Megamonas	0.00398092	CON - DHWE	-1.18491	0.118026	0.708156
Megamonas	0.00398092	CON - MET	-1.59854	0.0549614	0.329769
Megamonas	0.00398092	DHWE - MET	-0.453805	0.324984	1
Megamonas	0.00398092	CON - MOD	-3.59365	0.00016304	0.000978238
Megamonas	0.00398092	DHWE - MOD	-2.44891	0.00716438	0.0429863
Megamonas	0.00398092	MET - MOD	-1.93176	0.0266948	0.160169
Prevotella	0.00273497	CON - DHWE	-2.18665	0.0143839	0.0863036
Prevotella	0.00273497	CON - MET	-0.615332	0.269168	1
Prevotella	0.00273497	DHWE - MET	1.49718	0.0671737	0.403042
Prevotella	0.00273497	CON - MOD	-3.43723	0.000293844	0.00176306
Prevotella	0.00273497	DHWE - MOD	-1.32473	0.0926309	0.555786
Prevotella	0.00273497	MET - MOD	-2.7323	0.00314474	0.0188684
Klebsiella	0.0179971	CON - DHWE	-2.18665	0.0143839	0.0863036
Klebsiella	0.0179971	CON - MET	-2.54755	0.0054241	0.0325446
Klebsiella	0.0179971	DHWE - MET	-0.435043	0.331765	1
Klebsiella	0.0179971	CON - MOD	-2.79839	0.00256793	0.0154076
Klebsiella	0.0179971	DHWE - MOD	-0.685879	0.246395	1
Klebsiella	0.0179971	MET - MOD	-0.242871	0.404053	1
