# Supplementary material for: Metagenomic Insights into Gut Microbiota Alterations Following Dendrobium huoshanense Water Extract Intervention in Streptozotocin-Induced Type 1 Diabetic Rats
Source: Int J Mol Sci. 2026 Jun 11;27(12):5308. doi: 10.3390/ijms27125308 (PMC13299921; doi:10.3390/ijms27125308)
Supplement: Supplementary file 1 [file ijms-27-05308-s001.zip › Table S4-relative abundance at species level.xls]

## Sheet: Raw data of relative abundance 
	control1	control2	control3	control4	control5	control6	control7	control8	DHWE1	DHWE2	DHWE3	DHWE4	DHWE5	DHWE6	DHWE7	DHWE8	metform1	metform2	metform3	metform4	metform5	metform6	metform7	model1	model2	model3	model4	model5	model6	model7
Holophagales_bacterium	0	0	0	0	0	0	0	0	0	0	0	0	0	0	0	0	0	0	0	0	0	0	0	0	0	0	0	0	5.5279495895221e-07	0
Luteitalea_pratensis	0	0	0	3.18531493368015e-07	0	0	0	0	0	0	0	0	0	0	0	0	0	0	0	0	0	0	0	0	0	0	0	0	0	0
Acidobacteriota_bacterium	0	0	0	0	0	2.27000739114407e-07	0	0	0	0	0	0	4.12291565998809e-07	0	0	0	0	0	0	0	0	0	0	0	0	0	0	0	0	0
Iamia_sp._SCSIO_61187	0	0	0	0	0	0	0	0	0	0	0	0	0	0	0	0	0	0	0	0	0	0	0	0	9.11721557318886e-08	0	0	0	0	0
Acidothermus_cellulolyticus	1.97443423574192e-07	0	0	0	0	0	0	0	0	0	0	0	0	0	0	0	0	0	0	0	0	0	0	0	0	0	0	0	0	0
Actinomyces_sp._oral_taxon_171	0	0	0	0	0	0	0	0	0	0	0	0	0	2.51007040245465e-07	0	0	0	0	0	0	0	0	0	0	0	0	0	0	0	0
Actinomyces_sp._oral_taxon_848	0	0	0	0	0	0	0	0	0	0	0	0	0	2.51007040245465e-07	0	0	0	0	0	0	0	0	0	0	0	0	0	0	0	0
Fannyhessea_vaginae	1.97443423574192e-07	0	0	0	0	0	0	0	0	0	0	0	0	0	0	0	0	0	0	0	0	0	0	0	0	0	0	0	0	0
Flaviflexus_ciconiae	2.5667645064645e-06	0	1.06933229821967e-06	0	0	0	0	0	0	0	0	0	0	0	0	0	0	0	0	0	0	0	0	0	0	0	0	0	0	0
Schaalia_odontolytica	0	0	0	0	0	0	0	0	0	0	0	0	0	0	0	0	0	0	0	0	0	0	0	0	0	0	0	0	0	9.11368086532577e-07
Schaalia_sp._ZJ405	5.13352901292899e-06	3.60247417926632e-07	1.06933229821967e-06	3.31272753102736e-05	6.26222111589649e-06	0	9.02596725649858e-06	0	3.10467583938439e-06	4.69165284583933e-07	3.28014361780816e-07	5.76336986541379e-07	4.04045734678833e-05	0	1.68964870513771e-06	0	0	0	6.14062523027345e-07	0	0	3.62415878744345e-07	6.15483315514488e-06	0	0	0	1.54818293639213e-07	4.02190544205366e-07	2.21117983580884e-06	0
Schaalia_turicensis	0	0	0	0	0	0	0	0	0	0	0	0	0	0	0	1.304782456417e-06	0	0	0	0	0	3.98657466618779e-06	0	0	1.09406586878266e-06	1.08451635992929e-06	0	0	0	0
Trueperella_pecoris	1.97443423574192e-07	0	7.12888198813112e-07	0	0	0	0	0	0	0	0	0	0	0	0	0	0	0	0	0	1.38940007233217e-07	0	0	0	0	0	0	0	0	0
Trueperella_pyogenes	1.18466054144515e-06	7.20494835853264e-07	5.34666149109834e-06	6.3706298673603e-07	0	2.27000739114407e-07	8.57466889367365e-06	7.65500929044735e-07	5.64486516251708e-06	0	0	1.15267397308276e-06	2.06145782999405e-06	7.02819712687301e-06	1.12643247009181e-06	2.23676992528629e-06	8.20430618507146e-07	4.34588744325357e-07	0	5.66646954221108e-06	2.08410010849825e-06	1.26845557560521e-05	7.24098018252339e-06	2.2781156078582e-06	4.28509131939876e-06	9.61152623987333e-05	7.74091468196065e-08	6.03285816308049e-06	5.5279495895221e-07	1.97463085415392e-05
Bifidobacterium_adolescentis	0	3.60247417926632e-07	0	0	0	0	0	0	0	0	0	0	0	0	0	0	0	0	0	0	0	0	0	0	0	0	8.51500615015672e-07	0	0	0
Bifidobacterium_angulatum	0	7.20494835853264e-07	0	3.18531493368015e-07	5.21851759658041e-07	2.27000739114407e-07	9.02596725649858e-07	2.18714551155638e-07	5.64486516251708e-07	0	0	0	0	5.0201408049093e-07	0	1.86397493773858e-07	0	0	0	1.03026718949292e-06	0	0	0	3.25445086836885e-07	9.11721557318886e-08	0	2.32227440458819e-07	0	0	0
Bifidobacterium_animalis	0.000443260485924061	9.72668028401906e-05	2.88719720519311e-05	4.45944090715221e-05	4.17481407726433e-06	3.45041123453898e-05	8.03311085828374e-05	6.2333647079357e-06	5.36262190439122e-06	0.00171902160271553	1.11524883005478e-05	0.00158435037600225	2.06145782999405e-06	6.77719008662755e-06	0.00137255796480687	0.000176704824097617	0.000155790658558746	3.91129869892822e-06	3.43875012895313e-05	6.49068329380542e-05	0.00194807784141693	0.00177909954875599	3.11362147848506e-05	0.000640964098525246	0.0164132673356332	0.0462565206546141	0.00800480246346869	0.00209326771907419	1.87950286043752e-05	0.00157378079076067
Bifidobacterium_bifidum	3.94886847148384e-07	0	7.12888198813112e-07	0	0	0	0	1.09357275577819e-07	0	2.34582642291966e-07	0	0	0	0	0	2.05037243151243e-06	7.29271660895241e-07	0	0	2.57566797373231e-07	0	6.52348581739821e-06	0	0	1.82344311463777e-06	1.35564544991161e-07	0	2.68127029470244e-07	0	0
Bifidobacterium_breve	2.3693210828903e-06	0.000351961727314319	2.92284161513376e-05	1.43339172015607e-05	5.21851759658041e-07	3.10991012586737e-05	5.77661904415909e-05	1.30135157937605e-05	7.9310355533365e-05	0.000655423902563754	0.000235514311758626	0.000341767833019038	0.00024572577333529	0.000346138708498496	0.00025851625188607	0.0008199625751112	6.85515361241527e-05	1.56451947957129e-05	5.5265627072461e-06	0.000573086124155438	9.72580050632517e-07	0.0011597308119819	0.000165094348161533	0.000275163820920587	0.00021771910788775	0.000248760940058781	8.25955596565201e-05	0.000224288260151859	0.00011995650609263	0.000199437716269546
Bifidobacterium_catenulatum	0	3.96272159719295e-06	0	0	1.04370351931608e-06	0	4.51298362824929e-06	0	0	1.64207849604376e-06	4.92021542671224e-06	1.72901095962414e-05	1.44302048099583e-05	6.77719008662755e-06	6.19537858550495e-06	1.37934145392655e-05	1.45854332179048e-06	2.60753246595215e-06	0	1.05602386923025e-05	4.1682002169965e-07	1.81207939372172e-06	1.08614702737851e-06	0	4.55860778659443e-07	1.35564544991161e-06	2.16745611094898e-06	5.09441355993464e-06	0	4.1011563893966e-06
Bifidobacterium_choerinum	4.14631189505803e-06	3.24222676133969e-06	1.42577639762622e-06	2.54825194694412e-06	5.21851759658041e-07	5.22101699963135e-06	7.6720721680238e-06	6.56143653466915e-07	1.97570280688098e-06	9.64134659819981e-05	3.28014361780816e-06	1.26794137039103e-05	4.12291565998809e-07	2.51007040245465e-07	7.32181105559676e-06	9.97226591690139e-05	6.38112703283336e-07	0	1.22812504605469e-06	2.57566797373231e-07	5.41866028209545e-06	9.56777919885071e-05	4.34458810951403e-06	6.11836763253344e-05	8.39695554290694e-05	6.71044497706248e-05	5.83664967019833e-05	2.81533380943756e-06	0	1.35186266168999e-05
Bifidobacterium_longum	1.18466054144515e-06	7.60122051825193e-05	1.81786490697344e-05	2.22972045357611e-06	1.04370351931608e-06	6.35602069520338e-06	1.35389508847479e-05	7.65500929044735e-07	1.43944061644186e-05	4.8793189596729e-05	1.86968186215065e-05	2.36298164481965e-05	0.000124099761365642	3.26309152319104e-05	1.68964870513771e-05	0.000115193651152244	1.12125517862643e-05	1.73835497730143e-05	0	8.91181118911378e-05	1.94516010126503e-06	8.2993236232455e-05	2.38952346023272e-05	2.88018901850643e-05	3.07250164816465e-05	3.22643617078964e-05	5.65086771783127e-06	3.17730529922239e-05	5.14099311825556e-05	4.58721936888064e-05
Bifidobacterium_pseudocatenulatum	2.68523056060901e-05	8.68196277203183e-05	5.7031055905049e-05	7.00769285409633e-05	0.000117416645923059	1.02150332601483e-05	0.000141256387564203	1.09357275577819e-06	2.9071055586963e-05	2.46311774406565e-05	8.20035904452041e-06	4.49542849502275e-05	8.45197710297559e-05	1.83235139379189e-05	3.43561903378002e-05	7.04582526465182e-05	1.54970227940239e-06	6.12770129498754e-05	2.62000009825e-05	1.72569754240065e-05	1.52834007956538e-06	1.77583780584729e-05	2.53434306388319e-05	4.05179133111922e-05	1.80520868349139e-05	1.62677453989393e-05	2.70932013868623e-06	2.82874016091107e-05	0.000138751534697005	2.71891479148885e-05
Bifidobacterium_pseudolongum	0.00631937421491559	0.00370514469337541	0.00318197647540233	0.00506273955559123	0.00053020138781257	0.00661525553927204	0.0160784067723638	0.00141420828777236	0.00169882217065951	0.13148896640542	0.00416873452387239	0.00624000055328351	0.000115029346913668	0.000969389189427985	0.00499347513991699	0.10856852503104	0.000530545133301288	0.000661444068863194	0.00161662193562332	0.000261430299333829	0.011482557957782	0.156042505583923	0.00499627632594114	0.105633942620777	0.124734449699911	0.101333683993623	0.0457604171424104	0.00412620685651758	0.00237149037390498	0.0173237402728545
Bifidobacterium_pullorum	2.76420793003869e-05	7.56519577645927e-06	9.62399068397702e-06	2.0386015575553e-05	1.56555527897412e-06	2.70130879546144e-05	4.4678537919668e-05	5.46786377889096e-06	4.79813538813952e-06	0.000131835444968085	1.31205744712326e-06	6.91604383849654e-06	0	3.51409856343651e-06	3.94251364532133e-06	5.77832230698959e-06	1.7320201946262e-06	2.60753246595215e-06	5.73125021492188e-06	5.15133594746462e-07	2.58428413453783e-05	0.000122134151136844	3.25844108213552e-06	9.89353063984131e-05	6.59174685941554e-05	5.82927543461993e-05	4.35039405126188e-05	1.94392096365927e-05	6.63353950742652e-06	6.37957660572804e-06
Bifidobacterium_saguini	0	0	0	0	0	0	0	0	0	0	0	0	0	0	0	0	0	0	0	0	0	0	3.62049009126169e-07	0	0	0	0	0	0	0
Bifidobacterium_scardovii	0	0	0	0	0	0	0	0	0	0	0	0	0	0	0	0	0	0	0	0	0	0	0	0	0	4.06693634973484e-07	2.32227440458819e-07	0	0	0
uncultured_Bifidobacterium_sp.	0	1.0807422537799e-06	0	0	0	0	6.31817707954901e-06	0	1.12897303250342e-06	0	0	0	1.23687469799643e-05	0	0	0	0	0	0	0	0	0	0	0	1.18523802451455e-06	2.84685544481438e-06	0	0	0	0
Gardnerella_leopoldii	0	0	0	0	0	0	0	0	0	0	0	0	0	2.51007040245465e-07	0	0	0	0	0	0	0	0	0	0	0	0	0	0	0	0
Gardnerella_vaginalis	0	0	0	0	0	0	0	0	0	0	0	0	0	0	5.63216235045905e-07	0	0	0	0	0	0	0	0	0	0	0	0	0	0	0
Parascardovia_denticolens	7.89773694296768e-07	3.60247417926632e-07	2.85155279525245e-06	9.55594480104045e-07	0	2.27000739114407e-07	0	7.65500929044735e-07	0	7.03747926875899e-07	0	0	0	0	0	9.31987468869289e-07	0	0	0	0	2.77880014466434e-07	0	7.24098018252339e-07	1.62722543418443e-07	9.11721557318886e-08	1.35564544991161e-07	0	0	0	0
Frankia_sp._ArI3	0	0	0	0	0	0	0	0	0	0	0	0	8.24583131997619e-07	0	0	1.86397493773858e-07	0	0	0	0	2.77880014466434e-07	0	0	0	0	1.35564544991161e-07	0	0	0	0
Blastococcus_saxobsidens	0	0	0	0	0	0	0	0	0	0	0	0	4.12291565998809e-07	0	0	0	0	0	0	0	0	0	0	0	0	0	0	0	0	0
Geodermatophilus_obscurus	0	0	0	0	0	0	0	0	0	0	0	0	0	0	0	0	0	0	0	0	1.38940007233217e-07	0	0	0	0	0	0	0	0	0
Modestobacter_marinus	0	0	0	0	0	0	0	0	0	0	0	0	0	0	0	0	0	0	0	0	0	0	0	1.62722543418443e-07	0	0	0	0	0	0
Geodermatophilaceae_bacterium_NBWT11	0	0	0	0	0	0	0	0	0	0	0	0	0	0	0	0	0	0	4.09375015351563e-07	0	0	0	0	0	0	0	0	0	0	0
Stackebrandtia_nassauensis	0	0	0	0	0	0	0	0	0	0	0	0	0	0	0	1.86397493773858e-07	0	0	0	0	0	0	0	0	0	0	0	0	0	0
Jiangella_sp._DSM_45060	0	0	0	0	0	0	0	0	0	0	0	0	0	0	0	0	0	0	0	0	0	0	0	0	9.11721557318886e-08	0	0	0	0	0
Kitasatospora_sp._MMS16-BH015	0	0	0	0	0	0	0	0	0	0	0	0	0	0	0	0	0	0	0	0	0	0	0	0	9.11721557318886e-08	0	0	0	0	0
Streptantibioticus_cattleyicolor	0	0	0	1.27412597347206e-06	0	0	0	0	0	0	0	0	0	0	0	0	0	0	0	0	0	0	0	0	0	0	0	0	0	0
Streptomyces_albus	0	0	0	0	0	0	0	0	0	0	0	0	0	0	0	0	0	0	0	0	0	0	0	1.62722543418443e-07	9.11721557318886e-08	0	0	0	0	0
Streptomyces_glaucescens	1.97443423574192e-07	0	0	0	0	0	0	0	0	0	0	0	0	0	0	0	0	0	0	0	0	0	0	0	0	0	0	0	0	0
Streptomyces_globisporus	0	0	0	0	0	0	0	0	0	0	0	0	1.23687469799643e-06	0	0	0	0	0	0	0	0	0	0	0	0	0	0	0	0	0
Streptomyces_griseus	0	0	0	0	0	0	0	0	0	0	0	0	0	0	0	0	9.11589576119051e-08	0	0	0	0	0	0	0	0	0	0	0	0	0
Streptomyces_lavendulae	0	0	0	0	0	0	0	0	0	0	0	0	0	0	0	0	0	0	0	0	0	0	0	0	0	2.71129089982322e-07	0	0	0	0
Streptomyces_rapamycinicus	0	0	0	0	0	0	0	0	0	0	0	0	0	0	0	0	0	0	0	0	5.55760028932867e-07	0	0	0	0	0	0	0	0	0
Streptomyces_rutgersensis	0	0	3.56444099406556e-07	0	0	0	9.02596725649858e-07	0	0	0	0	0	0	2.51007040245465e-07	0	0	1.8231791522381e-07	0	0	0	2.77880014466434e-07	0	0	0	0	0	0	0	0	0
Streptomyces_sp._CCM_MD2014	0	0	0	0	0	0	2.25649181412465e-06	0	0	0	0	0	0	0	0	0	0	0	0	0	0	0	0	0	0	0	0	0	0	0
Streptomyces_sp._CLI2509	0	0	0	0	0	0	0	0	0	0	0	0	0	2.51007040245465e-07	0	0	0	0	0	0	0	0	0	0	0	0	0	0	0	0
Streptomyces_sp._ETH9427	0	0	0	0	0	0	0	0	0	0	6.56028723561632e-07	0	0	0	0	0	0	0	0	0	0	0	0	0	0	0	0	0	0	0
Streptomyces_sp._MA3_2.13	0	0	0	0	0	0	0	0	0	0	0	0	0	0	0	0	0	0	0	0	0	0	0	1.62722543418443e-07	0	0	0	0	0	0
Streptomyces_sp._NHF165	0	0	0	0	0	0	0	1.09357275577819e-07	0	7.03747926875899e-07	0	0	0	0	0	0	0	0	0	0	0	0	0	0	0	0	0	0	0	0
Streptomyces_sp._RTd22	0	0	1.42577639762622e-06	0	0	0	0	0	0	0	0	0	0	0	0	0	0	0	0	0	0	0	0	0	0	0	0	0	0	0
Streptomyces_sp._SAT1	0	0	0	0	0	0	0	0	0	0	0	1.72901095962414e-06	2.88604096199167e-06	0	0	0	0	0	0	0	0	0	0	0	0	0	0	0	0	0
Streptomyces_sp._WA6-1-16	0	0	0	0	0	0	0	0	0	0	0	0	0	2.51007040245465e-07	0	0	0	0	0	0	0	0	0	0	0	0	0	0	0	0
Streptomyces_sp._WY228	0	0	0	0	0	0	0	1.09357275577819e-07	0	0	0	0	1.64916626399524e-06	0	0	0	0	0	0	0	0	0	0	0	0	0	0	0	0	0
Streptomyces_sp._Z423-1	0	1.44098967170653e-06	0	0	0	0	0	0	0	0	0	0	0	0	0	0	0	0	0	0	0	0	0	0	0	0	0	0	0	0
Streptomyces_spongiicola	0	0	0	0	0	0	0	0	0	0	0	0	0	0	0	0	0	0	0	0	0	0	0	0	0	0	0	0	5.5279495895221e-07	0
Brevibacterium_aurantiacum	0	0	1.78222049703278e-06	0	0	0	0	0	0	0	0	0	0	0	0	0	0	0	0	0	0	0	0	0	0	0	0	0	0	0
Brevibacterium_casei	5.92330270722576e-07	0	8.9111024851639e-06	0	0	0	0	0	0	0	0	0	0	0	0	0	0	0	0	0	0	0	0	0	0	0	0	0	0	0
Brevibacterium_limosum	0	0	0	0	0	0	1.35389508847479e-06	0	0	0	0	0	0	0	0	0	0	0	0	0	0	0	0	0	0	0	0	0	0	0
Brevibacterium_linens	1.97443423574192e-06	3.60247417926632e-07	3.06541925489638e-05	0	0	0	1.80519345129972e-06	1.20293003135601e-06	8.46729774377562e-07	0	0	0	5.35979035798452e-06	1.00402816098186e-06	0	0	0	0	6.14062523027345e-07	0	1.52834007956538e-06	0	0	0	0	0	0	0	0	0
Brevibacterium_luteolum	0	0	0	0	0	0	0	0	0	0	0	0	0	0	0	0	0	0	0	0	4.1682002169965e-07	0	0	0	9.11721557318886e-08	0	0	0	0	0
Brevibacterium_pigmentatum	0	7.20494835853264e-07	2.70897515548983e-05	0	0	0	0	0	0	0	0	0	0	7.53021120736394e-07	0	0	0	0	0	0	0	0	0	0	0	0	0	0	0	0
Brevibacterium_sp._'Marine'	0	0	1.06933229821967e-06	0	0	0	0	0	0	0	0	0	0	0	0	0	0	0	0	0	0	0	0	0	0	0	0	0	0	0
Brevibacterium_sp._CS2	1.18466054144515e-06	0	0	0	0	0	0	0	0	0	0	0	0	0	0	0	0	0	0	0	0	0	0	0	0	0	0	0	0	0
Brevibacterium_sp._SMBL_HHYL_HB1	1.97443423574192e-07	3.60247417926632e-07	0	1.27412597347206e-06	0	0	0	0	5.64486516251708e-07	0	0	5.76336986541379e-07	0	7.53021120736394e-07	0	0	0	0	4.09375015351563e-07	2.57566797373231e-07	5.55760028932867e-07	0	0	0	0	1.35564544991161e-07	0	0	0	0
Brevibacterium_sp._W7.2	0	0	0	0	0	0	0	0	0	0	0	0	0	0	0	0	0	0	0	0	0	0	0	0	1.82344311463777e-07	0	0	0	0	0
Cellulomonas_iranensis	0	0	1.78222049703278e-06	0	0	0	0	0	0	0	0	0	0	0	0	0	0	0	0	0	0	0	0	0	0	0	0	0	0	0
Cellulomonas_sp._H30R-01	0	0	0	0	0	0	0	3.28071826733458e-07	0	0	0	0	0	0	0	0	0	0	0	0	0	0	0	0	0	0	0	0	0	0
Cellulomonas_sp._Y8	0	0	0	0	0	0	0	0	0	4.69165284583933e-07	0	0	0	2.00805632196372e-06	0	0	0	0	8.18750030703126e-07	0	0	0	0	0	0	0	0	0	0	0
Cellulomonas_taurus	0	0	0	0	0	0	0	0	0	0	0	0	0	0	0	0	0	0	0	0	0	0	3.62049009126169e-07	0	0	0	0	0	0	0
Brachybacterium_avium	1.30312659558967e-05	0	2.45946428590524e-05	0	0	0	0	0	0	0	0	0	0	0	0	0	0	0	0	0	0	0	0	0	0	0	0	0	0	0
Brachybacterium_faecium	1.40184830737676e-05	2.80992985982773e-05	0.000113705667710691	0	0	9.08002956457626e-07	1.98571279642969e-05	0	0	0	0	0	0	0	0	0	0	0	0	0	1.52834007956538e-06	0	0	0	0	0	0	0	0	0
Brachybacterium_ginsengisoli	0	2.16148450755979e-06	1.06933229821967e-06	0	0	0	0	0	0	0	0	0	0	0	0	0	0	0	0	0	0	0	0	0	0	0	0	0	0	0
Brachybacterium_halotolerans	0	0	4.99021739169179e-06	0	0	0	0	0	0	0	0	0	0	0	0	0	0	0	0	0	5.55760028932867e-07	0	0	0	0	0	0	0	0	0
Brachybacterium_saurashtrense	6.51563297794833e-06	1.44098967170653e-06	1.06933229821967e-06	0	0	0	0	0	0	0	0	0	0	0	0	0	0	0	4.50312516886719e-06	0	0	0	0	0	0	0	0	0	0	0
Brachybacterium_sp._LB25	0	1.44098967170653e-06	0	0	0	0	0	0	0	0	0	0	0	0	0	0	0	0	0	0	0	0	0	0	0	0	0	0	0	0
Brachybacterium_sp._P6-10-X1	5.92330270722576e-07	0	0	0	0	0	4.51298362824929e-07	0	0	0	0	0	0	0	0	0	0	0	6.75468775330079e-06	0	0	0	0	0	0	0	0	0	0	0
Brachybacterium_sp._SGAir0954	0	3.60247417926632e-06	1.24755434792295e-05	0	0	0	0	0	0	0	0	5.76336986541379e-07	0	0	0	0	0	0	0	0	1.52834007956538e-06	0	0	0	0	0	0	0	0	0
Brachybacterium_sp._Z12	3.15909477718707e-05	1.26086596274321e-05	0.000103368788827901	9.55594480104045e-07	0	0	1.35389508847479e-05	3.28071826733458e-07	0	0	0	0	0	0	0	0	0	0	6.34531273794923e-06	0	0	0	0	0	0	0	0	0	0	0
Brachybacterium_vulturis	3.94886847148384e-06	0	3.20799689465901e-06	3.50384642704817e-06	0	0	0	5.46786377889096e-07	0	0	0	0	0	0	0	0	0	0	9.21093784541017e-06	0	0	0	0	0	0	0	0	0	0	0
Janibacter_indicus	0	0	2.49510869584589e-06	0	0	0	0	0	0	0	0	0	0	0	0	0	0	0	0	0	0	0	0	0	0	0	0	0	0	0
Janibacter_melonis	1.97443423574192e-07	0	0	0	0	0	0	0	0	0	0	0	4.5352072259869e-06	0	0	0	0	0	0	0	1.38940007233217e-07	0	0	0	0	0	0	0	0	0
Kytococcus_sedentarius	0	0	3.20799689465901e-06	0	0	0	0	0	0	0	0	0	0	0	0	0	0	0	3.2750001228125e-06	0	0	0	0	0	0	0	0	0	0	0
Agrococcus_carbonis	0	0	4.27732919287867e-06	0	0	0	0	0	0	0	0	0	0	0	0	0	0	0	0	0	0	0	0	0	0	0	0	0	0	0
Agrococcus_jejuensis	0	0	0	0	0	0	0	0	0	0	0	0	0	0	0	0	0	0	0	0	0	0	0	0	9.11721557318886e-08	0	0	0	0	0
Agrococcus_sp._Marseille-Q4369	0	0	0	0	0	0	4.51298362824929e-07	0	0	0	0	0	0	0	0	0	0	0	0	0	0	0	0	0	0	0	0	0	0	0
Clavibacter_michiganensis	0	0	0	0	0	0	0	0	0	0	0	0	0	0	2.25286494018362e-06	0	0	0	0	0	5.55760028932867e-07	0	0	0	0	0	0	0	0	0
Clavibacter_zhangzhiyongii	0	0	0	0	0	0	0	0	8.46729774377562e-07	0	0	0	0	0	0	0	0	0	0	0	0	0	0	0	0	0	0	0	0	0
Curtobacterium_flaccumfaciens	0	0	3.20799689465901e-06	0	0	0	1.80519345129972e-06	8.74858204622554e-07	0	0	0	2.88168493270689e-06	2.47374939599286e-06	0	1.68964870513771e-06	0	1.8231791522381e-07	0	4.09375015351563e-07	1.28783398686615e-06	0	0	3.62049009126169e-07	0	0	1.35564544991161e-07	0	4.02190544205366e-07	0	0
Curtobacterium_pusillum	0	0	0	0	0	0	0	0	0	0	0	0	0	5.0201408049093e-07	0	0	0	0	0	0	0	0	0	0	0	0	0	0	0	0
Curtobacterium_sp._BH-2-1-1	3.94886847148384e-07	0	0	0	0	0	4.51298362824929e-07	0	0	0	0	0	0	0	0	0	0	0	0	5.15133594746462e-07	0	0	0	0	0	0	0	0	0	0
Curtobacterium_sp._Csp1	0	0	0	0	0	0	0	0	0	0	0	0	0	0	0	0	0	0	0	0	1.11152005786573e-06	0	0	0	0	0	0	0	0	0
Curtobacterium_sp._L6-1	0	0	0	0	0	0	0	4.37429102311277e-07	0	0	0	0	0	0	0	0	0	0	0	0	0	3.62415878744345e-07	0	0	0	5.42258179964645e-07	0	0	0	0
Curtobacterium_sp._MR_MD2014	0	0	0	4.1409094137842e-06	0	0	0	0	0	0	0	0	0	0	0	0	0	0	0	0	0	0	0	0	0	0	0	0	0	0
Curtobacterium_sp._SGAir0471	0	0	0	0	0	0	0	0	0	0	0	0	0	0	0	0	0	0	8.18750030703126e-07	0	0	0	0	0	0	0	0	0	0	0
Curtobacterium_sp._YC1	1.97443423574192e-07	0	0	0	0	0	0	8.74858204622554e-07	0	0	0	0	0	0	0	0	9.11589576119051e-08	0	0	0	0	1.44966351497738e-06	1.08614702737851e-06	0	0	0	0	0	3.31676975371326e-06	0
Frigoribacterium_sp._NBH87	0	0	2.85155279525245e-06	0	0	0	0	0	0	0	0	0	0	0	0	3.72794987547715e-07	0	0	0	0	0	0	0	0	0	0	0	0	0	0
Leucobacter_denitrificans	0	0	0	0	0	0	1.80519345129972e-06	0	0	0	0	0	0	0	0	0	0	0	0	0	0	0	0	0	0	0	0	0	0	0
Leucobacter_luti	0	0	3.56444099406556e-07	0	0	0	0	0	0	0	0	0	0	0	0	0	0	0	0	0	0	0	0	0	0	0	0	0	0	0
Leucobacter_muris	0	0	6.05954968991146e-06	0	0	0	0	0	0	0	0	0	0	0	0	0	0	0	0	0	0	0	0	0	0	0	0	0	0	0
Leucobacter_sp._CX169	0	0	0	0	0	0	2.70779017694958e-06	0	0	0	0	0	0	0	0	0	0	0	0	0	0	0	0	0	0	0	0	0	0	0
Leucobacter_sp._NB_10	0	0	1.06933229821967e-06	0	0	0	0	0	0	0	0	0	0	0	0	0	0	0	0	0	0	0	0	0	0	0	0	0	0	0
Leucobacter_sp._Psy1	0	1.80123708963316e-06	0	0	0	0	0	0	0	0	0	0	0	0	5.63216235045905e-07	0	0	0	0	0	0	0	0	8.13612717092213e-07	0	0	0	0	0	0
Leucobacter_triazinivorans	1.77699081216773e-06	0	1.42577639762622e-06	0	0	0	0	0	0	0	0	0	0	0	0	0	0	0	0	0	8.33640043399301e-07	0	0	0	0	0	0	0	0	0
Microbacterium_amylolyticum	1.97443423574192e-07	0	0	0	0	0	0	0	0	0	0	0	0	0	0	0	0	0	0	0	0	0	0	0	0	0	0	0	0	0
Microbacterium_atlanticum	0	0	0	0	0	0	0	4.37429102311277e-07	0	0	0	0	0	0	0	0	0	0	0	0	0	0	0	0	0	0	0	0	0	0
Microbacterium_aurum	0	0	0	0	0	0	0	0	0	0	0	0	0	1.50604224147279e-06	0	0	0	0	0	0	0	0	0	0	0	0	0	0	0	0
Microbacterium_foliorum	0	9.0061854481658e-06	0	0	0	0	0	4.37429102311277e-07	0	0	0	0	0	0	0	0	0	0	0	0	1.38940007233217e-06	0	0	0	9.11721557318886e-08	0	0	0	1.65838487685663e-06	0
Microbacterium_hominis	0	5.76395868682611e-06	0	0	0	0	0	0	0	2.34582642291966e-07	0	0	0	0	0	0	5.46953745671431e-07	0	0	0	0	0	0	0	0	0	0	0	0	0
Microbacterium_lacus	0	0	0	0	0	0	0	0	0	0	0	0	0	0	0	0	4.92258371104288e-06	0	0	0	0	0	0	0	0	0	0	0	0	0
Microbacterium_lemovicicum	0	0	0	0	0	0	0	0	0	0	0	2.30534794616551e-06	0	0	0	0	0	0	0	0	0	0	0	0	0	0	0	0	0	0
Microbacterium_lushaniae	0	0	0	0	0	0	0	0	0	0	0	0	0	0	0	0	0	0	6.14062523027345e-07	0	0	0	0	0	0	0	0	0	0	0
Microbacterium_luteum	0	0	0	0	0	0	0	0	0	0	0	0	0	0	0	0	0	0	0	0	0	0	1.44819603650468e-06	0	0	0	0	0	0	0
Microbacterium_paraoxydans	5.39020546357544e-05	2.37763295831577e-05	0	0	0	0	0	0	0	0	0	0	0	0	0	0	0	0	0	0	0	0	0	0	0	0	0	0	0	0
Microbacterium_resistens	0	0	0	0	0	0	0	0	0	0	0	0	0	0	0	0	0	0	0	0	0	0	0	0	0	1.35564544991161e-07	0	0	0	0
Microbacterium_schleiferi	0	0	0	0	0	0	0	0	0	0	0	0	0	0	0	0	0	0	0	0	1.11152005786573e-06	0	0	0	0	0	0	0	0	0
Microbacterium_sediminis	0	0	5.7031055905049e-06	0	0	0	0	0	0	0	0	0	0	0	0	0	0	0	0	0	0	0	0	0	0	0	0	0	0	0
Microbacterium_sp._A18JL241	0	0	5.34666149109834e-06	0	0	0	0	0	0	0	0	0	0	0	0	0	0	0	0	0	0	0	0	0	0	0	0	0	0	0
Microbacterium_sp._ABRD_28	0	0	1.42577639762622e-06	0	0	0	0	0	0	0	0	0	0	0	0	0	0	0	0	0	0	0	0	0	0	0	0	0	0	0
Microbacterium_sp._PM5	1.97443423574192e-07	2.12545976576713e-05	0	0	0	0	1.35389508847479e-06	4.37429102311277e-07	0	2.81499170750359e-06	0	1.15267397308276e-06	0	1.00402816098186e-06	1.68964870513771e-06	1.86397493773858e-07	0	0	0	7.72700392119692e-07	1.80622009403182e-06	0	3.62049009126169e-07	0	0	0	0	0	5.5279495895221e-07	0
Microbacterium_sp._RG1	0	0	1.06933229821967e-06	0	0	0	0	0	0	0	0	0	0	0	0	0	0	0	0	0	0	0	0	0	0	0	0	0	0	0
Microbacterium_sp._TPU_3598	0	1.0807422537799e-06	0	0	5.84473970817006e-05	0	0	4.59300557426841e-06	0	0	0	2.88168493270689e-06	0	1.25503520122732e-06	1.12643247009181e-06	0	0	0	4.09375015351563e-07	1.03026718949292e-06	4.44608023146294e-06	1.08724763623303e-06	0	0	3.64688622927554e-07	0	0	0	0	0
Microbacterium_sp._XT11	0	0	0	0	0	0	0	0	0	0	0	0	0	0	0	0	0	0	8.18750030703126e-07	0	0	0	0	0	0	0	0	0	0	0
Microbacterium_sp._Y-01	0	0	0	0	0	0	0	0	0	0	0	0	0	0	0	0	0	0	0	0	1.25046006509895e-06	0	0	0	0	0	0	0	0	0
Microbacterium_sp._YJN-G	0	0	0	0	1.04370351931608e-06	0	0	0	0	0	0	0	0	0	0	0	0	0	0	0	0	0	0	0	0	0	0	0	0	0
Pseudoclavibacter_sp._Marseille-Q3772	1.97443423574192e-07	0	0	0	0	0	0	0	0	0	0	0	0	0	0	0	0	0	0	0	0	0	0	0	0	0	0	0	0	0
Arthrobacter_alpinus	0	0	0	0	0	0	0	0	0	0	0	0	0	0	0	0	0	0	0	0	0	0	0	0	9.11721557318886e-08	0	0	0	0	0
Arthrobacter_citreus	1.97443423574192e-07	0	0	0	0	0	0	0	0	0	0	0	0	0	0	0	0	0	0	0	0	0	0	0	0	0	0	0	0	0
Arthrobacter_sp._LS16	0	0	3.13670807477769e-05	0	0	0	0	0	0	0	0	0	0	0	0	0	0	0	0	0	0	0	0	0	0	0	0	0	0	0
Arthrobacter_sp._PGP41	0	0	0	0	0	0	0	0	0	0	0	0	8.24583131997619e-06	0	0	0	0	0	0	0	0	0	0	0	0	0	0	0	0	0
Arthrobacter_sp._StoSoilA2	0	0	0	0	0	0	0	0	0	0	0	0	5.35979035798452e-06	0	0	0	0	0	0	0	0	0	0	0	0	0	0	0	0	0
Arthrobacter_sp._StoSoilB22	0	0	0	0	0	0	0	0	0	0	0	0	0	0	0	0	0	0	8.18750030703126e-07	0	0	0	0	0	0	0	0	0	0	0
Arthrobacter_sp._TS22	0	0	0	0	0	0	9.02596725649858e-07	0	0	0	0	0	0	0	0	0	0	0	0	0	0	0	0	0	0	0	0	0	0	0
Arthrobacter_sp._YC-RL1	7.89773694296768e-06	0	5.34666149109834e-06	0	0	0	0	0	0	0	0	0	0	0	0	0	0	0	0	0	0	0	0	0	0	0	0	0	0	0
Arthrobacter_sp._ZXY-2	0	0	0	0	0	0	4.06168526542436e-05	0	0	0	0	0	0	0	0	0	0	0	0	0	0	0	0	0	0	0	0	0	0	0
Auritidibacter_sp._NML130574	9.47728433156121e-06	1.0807422537799e-06	2.85155279525245e-06	0	5.21851759658041e-07	4.54001478228813e-07	1.30876525219229e-05	1.09357275577819e-07	0	0	0	0	0	0	0	0	0	0	0	0	1.38940007233217e-07	0	0	0	0	0	0	0	0	0
Glutamicibacter_arilaitensis	0	5.76395868682611e-06	3.56444099406556e-06	0	0	0	0	0	0	0	0	0	0	0	0	0	0	0	0	0	0	0	0	0	0	0	0	0	0	0
Glutamicibacter_creatinolyticus	1.75724646981031e-05	2.23353399114512e-05	0.000130102096283393	7.00769285409633e-06	1.56555527897412e-06	0	4.51298362824929e-07	0	0	0	0	0	0	1.25503520122732e-06	0	0	0	0	0	1.28783398686615e-06	6.53018033996119e-06	0	0	0	0	0	0	0	0	0
Glutamicibacter_halophytocola	0	7.20494835853264e-07	0	0	0	0	0	0	0	0	0	0	0	0	0	0	0	0	0	0	0	0	0	0	0	0	0	0	0	0
Glutamicibacter_mishrai	0	0	0	0	0	0	0	0	0	0	0	0	0	0	0	0	0	0	0	0	7.22488037612727e-06	0	0	0	0	0	0	0	0	0
Glutamicibacter_nicotianae	0	0	1.78222049703278e-06	0	0	0	0	0	0	0	0	0	0	0	0	0	0	0	0	0	0	0	0	0	0	0	0	0	0	0
Glutamicibacter_protophormiae	0	1.04471751198723e-05	1.63964285727016e-05	0	0	0	0	0	0	0	0	0	0	0	0	0	0	0	0	0	0	0	0	0	0	0	0	0	0	0
Glutamicibacter_sp._ZJUTW	0	0	0	0	0	0	0	0	0	0	0	0	0	0	0	0	0	0	0	0	9.72580050632517e-07	0	0	0	0	0	0	0	0	0
Kocuria_flava	0	0	0	0	0	0	0	0	0	0	0	2.88168493270689e-06	0	0	0	0	0	0	0	0	2.63986013743112e-06	0	0	0	0	0	0	0	0	0
Kocuria_indica	0	0	0	0	0	0	0	0	0	0	0	0	0	5.0201408049093e-06	0	0	0	0	0	0	0	0	0	0	0	0	0	0	0	0
Kocuria_palustris	7.89773694296768e-07	0	6.05954968991146e-06	0	0	0	4.96428199107422e-06	0	0	0	2.62411489424653e-06	0	1.64916626399524e-05	2.00805632196372e-06	0	0	0	0	0	0	0	0	0	8.13612717092213e-07	0	1.08451635992929e-06	0	0	0	0
Kocuria_rosea	0	2.88197934341306e-06	3.56444099406556e-07	0	0	0	4.51298362824929e-07	2.8432891650233e-06	0	0	0	1.44084246635345e-05	4.12291565998809e-06	0	5.63216235045905e-07	0	0	0	6.14062523027345e-07	0	9.72580050632517e-07	0	0	1.62722543418443e-07	0	1.62677453989393e-06	0	0	3.31676975371326e-06	0
Kocuria_sp._KD4	0	0	0	0	0	0	0	0	0	0	0	0	0	1.75704928171825e-06	0	0	0	2.60753246595215e-06	0	0	0	0	0	0	0	0	0	0	0	0
Kocuria_sp._TGY1120_3	0	0	2.49510869584589e-06	9.55594480104045e-07	0	0	0	3.28071826733458e-07	0	0	0	0	2.88604096199167e-06	1.50604224147279e-06	0	0	0	0	0	0	0	0	0	0	0	2.71129089982322e-07	0	0	2.21117983580884e-06	0
Kocuria_turfanensis	0	0	1.06933229821967e-06	0	0	0	0	0	0	0	0	0	0	0	0	0	0	0	0	0	0	0	0	0	0	0	0	0	0	0
Micrococcus_luteus	7.89773694296768e-07	0	4.27732919287867e-06	0	0	0	0	0	0	0	0	0	0	0	0	0	0	0	0	0	1.6672800867986e-06	0	0	0	1.18523802451455e-06	5.42258179964645e-07	6.19273174556852e-07	1.60876217682146e-06	0	7.59473405443814e-07
Micrococcus_sp._A7	0	1.80123708963316e-06	0	0	0	0	0	0	0	0	0	0	0	0	0	0	0	0	0	0	0	0	0	0	0	0	0	0	0	0
Paenarthrobacter_ureafaciens	0	0	0	0	0	0	0	0	0	0	0	0	0	0	0	0	0	0	1.57609380910352e-05	0	0	0	0	0	0	0	0	0	0	0
Pseudarthrobacter_sp._BIM_B-2242	0	0	0	0	0	0	0	0	0	0	0	0	0	0	0	1.49117995019086e-06	0	0	0	0	0	0	0	0	0	0	0	0	0	0
Pseudarthrobacter_sp._L1SW	0	0	0	0	0	0	0	0	0	0	0	0	0	3.76510560368197e-06	0	0	0	0	0	0	0	0	0	0	0	0	0	0	0	0
Rothia_amarae	0	0	0	0	0	0	0	4.37429102311277e-07	0	0	0	0	0	0	0	0	0	0	0	0	0	0	0	0	0	0	0	0	0	0
Rothia_mucilaginosa	0	0	1.42577639762622e-06	0	0	4.54001478228813e-07	0	0	0	0	0	0	8.24583131997619e-07	0	0	0	0	0	8.18750030703126e-07	0	0	0	0	0	0	0	0	0	0	1.51894681088763e-07
Rothia_nasimurium	0.000181253062841108	0.00031449599584995	0.000196757142872419	0.000175829384339144	0.000126809977596904	6.24252032564618e-05	0.000172395974599123	0.000144460961038299	0.000167934738584883	0	6.23227287383551e-06	2.99695233001517e-05	0.00582155691190319	5.77316192564569e-05	1.63332708163312e-05	3.24331639166512e-05	1.28534130232786e-05	6.95341990920572e-06	9.98875037457814e-05	5.84676630037234e-05	2.11188810994489e-05	2.17449527246607e-06	6.15483315514488e-06	1.78994797760287e-06	3.64688622927554e-07	1.30141963191515e-05	7.74091468196065e-07	1.21997798408961e-05	1.65838487685663e-05	1.51894681088763e-07
Rothia_terrae	0	1.44098967170653e-06	0	0	0	0	0	0	0	0	0	0	3.71062409398928e-06	0	0	0	0	0	0	0	0	0	0	0	0	0	0	0	0	0
Ornithinimicrobium_flavum	0	3.60247417926632e-07	0	0	0	0	0	0	0	0	0	0	0	0	0	0	0	0	0	0	0	0	0	0	0	0	0	0	0	0
Cellulosimicrobium_cellulans	0	0	3.92088509347212e-06	0	0	0	0	0	0	0	0	0	0	0	0	0	0	0	0	0	9.72580050632517e-07	0	0	0	0	0	0	0	0	0
Cellulosimicrobium_protaetiae	0	0	0	0	0	0	0	0	0	0	0	0	0	0	0	0	0	0	0	0	0	0	0	0	1.82344311463777e-07	0	0	0	0	0
Sanguibacter_keddieii	0	0	0	0	0	0	0	0	0	0	0	1.15267397308276e-06	0	0	0	0	0	0	0	0	0	0	0	0	0	0	0	0	0	0
Sanguibacter_sp._HDW7	0	0	8.19821428635079e-06	0	0	0	0	0	0	0	0	0	0	0	0	0	0	0	0	0	0	0	0	0	0	0	0	0	0	0
Luteimicrobium_xylanilyticum	0	0	0	0	0	0	0	0	0	0	0	0	0	0	0	0	0	0	0	0	0	0	0	3.25445086836885e-07	0	0	0	0	0	0
Actinoplanes_utahensis	0	0	0	0	0	0	0	0	0	0	0	2.88168493270689e-06	0	0	0	0	0	0	0	0	0	0	0	0	0	0	0	0	0	0
Micromonospora_aurantiaca	1.97443423574192e-06	0	0	0	3.13111055794825e-06	0	0	0	0	0	0	0	0	2.51007040245465e-07	0	1.11838496264315e-06	0	0	0	0	0	0	0	0	0	0	0	0	0	0
Micromonospora_chersina	0	0	0	0	0	0	0	0	1.69345954875512e-06	0	0	0	0	0	0	0	0	0	0	0	9.72580050632517e-07	0	0	0	0	0	0	0	0	0
Micromonospora_chokoriensis	0	0	0	0	0	0	0	0	0	0	0	0	0	0	7.32181105559676e-06	0	0	0	0	0	0	0	0	0	0	0	0	0	0	0
Micromonospora_purpureochromogenes	0	0	0	0	0	0	0	0	0	0	0	0	0	0	0	0	0	0	0	0	9.72580050632517e-07	0	0	0	0	0	0	0	0	0
Micromonospora_sagamiensis	0	0	0	0	0	0	0	0	0	0	0	0	0	0	0	0	0	0	0	0	0	0	0	0	9.11721557318886e-08	0	0	0	0	0
Micromonospora_terminaliae	0	0	0	0	0	0	0	0	5.64486516251708e-07	0	0	1.38320876769931e-05	0	0	0	0	0	0	0	0	2.36198012296469e-06	0	0	0	0	0	0	0	0	0
Phytohabitans_suffuscus	0	0	0	0	0	0	0	0	0	0	0	0	0	0	0	0	0	0	0	0	0	0	0	1.62722543418443e-07	0	0	0	0	0	0
Corynebacterium_ammoniagenes	9.02316445734057e-05	0.000546855580412627	0.00018214293479675	6.97583970475953e-05	0.000142465530386645	7.94502586900423e-06	0.000201730368182743	0.000344366060794553	1.41121629062927e-06	0	0	0	9.89499758397142e-06	0	0	0	0	0	2.04687507675782e-07	0	6.7941663537043e-05	0	0	1.62722543418443e-07	0	0	0	0	1.10558991790442e-06	0
Corynebacterium_amycolatum	0	0	0	0	9.49770202577635e-05	4.08601330405932e-06	0	0	8.46729774377562e-06	0	0	0	0	4.2671196841729e-06	0	0	0	0	0	0	2.22304011573147e-06	0	0	0	2.00578742610155e-06	0	0	0	0	0
Corynebacterium_aurimucosum	4.54119874220641e-06	1.44098967170653e-05	9.62399068397702e-06	7.64475584083236e-06	3.65296231760629e-06	1.36200443468644e-06	7.6720721680238e-06	5.35850650331314e-06	5.92710842064293e-06	0	9.84043085342449e-07	0	0.000132757884251617	0	0	9.31987468869289e-07	6.38112703283336e-07	1.30376623297607e-06	0	2.57566797373231e-07	1.38940007233217e-07	0	0	3.25445086836885e-07	0	8.13387269946967e-07	0	1.34063514735122e-07	5.5279495895221e-07	0
Corynebacterium_callunae	5.92330270722576e-07	7.20494835853264e-07	1.78222049703278e-06	0	0	0	9.02596725649858e-07	0	2.82243258125854e-07	0	0	0	8.24583131997619e-07	0	0	0	0	0	0	0	4.1682002169965e-07	0	0	0	0	0	0	0	0	0
Corynebacterium_casei	0.000215410775119443	6.2683050719234e-05	0.000204242468959957	4.90538499786743e-05	7.14936910731516e-05	6.35602069520338e-06	0.000177360256590197	2.63551034142544e-05	0	0	0	2.30534794616551e-06	6.67912336918071e-05	0	0	0	0	0	0	0	4.96015825822584e-05	0	1.81024504563085e-06	0	0	0	0	0	0	0
Corynebacterium_comes	0	0	3.56444099406556e-07	0	0	0	0	0	0	0	0	0	0	0	0	0	0	0	0	0	0	0	0	0	0	0	0	0	0	0
Corynebacterium_crudilactis	2.96165135361288e-06	7.20494835853264e-07	4.27732919287867e-06	6.3706298673603e-07	0	0	4.51298362824929e-07	0	0	0	0	0	0	0	0	0	9.11589576119051e-08	0	0	0	2.5009201301979e-06	0	0	0	0	0	0	0	0	0
Corynebacterium_deserti	4.54119874220641e-06	1.44098967170653e-06	6.77243788872457e-06	0	5.21851759658041e-07	0	9.02596725649858e-07	3.28071826733458e-07	0	0	0	0	0	0	0	1.86397493773858e-07	0	0	0	0	3.75138019529685e-06	0	0	0	0	0	0	0	0	0
Corynebacterium_diphtheriae	1.18466054144515e-06	1.80123708963316e-06	2.85155279525245e-06	0	3.65296231760629e-06	0	9.02596725649858e-07	1.09357275577819e-06	0	0	0	0	0	0	0	0	0	0	0	0	9.72580050632517e-07	0	0	0	0	0	0	0	0	0
Corynebacterium_doosanense	1.97443423574192e-07	0	0	0	0	0	0	0	0	0	0	0	0	0	0	0	0	0	0	0	1.38940007233217e-07	0	0	0	0	0	0	0	0	0
Corynebacterium_efficiens	0	0	0	0	0	0	0	2.18714551155638e-07	0	0	0	0	0	0	0	0	0	0	0	0	2.77880014466434e-07	0	0	0	0	0	0	0	0	0
Corynebacterium_endometrii	0	0	0	0	0	0	0	0	0	0	0	0	0	0	0	0	0	0	0	0	0	0	0	0	0	0	7.74091468196065e-08	0	0	0
Corynebacterium_flavescens	0	0	3.56444099406556e-07	0	0	0	0	0	0	0	0	0	0	0	0	0	0	0	0	0	1.38940007233217e-07	0	0	0	0	0	0	0	0	0
Corynebacterium_genitalium	0	0	0	0	0	0	0	0	0	0	0	0	0	0	0	0	9.11589576119051e-08	0	0	0	0	0	0	0	0	0	0	0	0	0
Corynebacterium_glutamicum	0.00201491013757463	0.00146440575387176	0.00321263066795129	2.26157360291291e-05	0.00040234770669635	3.13261019977881e-05	0.000240542027385687	2.9635821681589e-05	1.24187033575376e-05	0	0	0	0.000232532443223328	1.00402816098186e-05	0	5.77832230698959e-06	1.01186442949215e-05	0	7.7781252916797e-06	0	0.00205922984720351	3.2617429086991e-06	7.96507820077573e-06	1.30178034734754e-06	1.00289371305077e-06	0	1.54818293639213e-07	0	2.21117983580884e-06	1.51894681088763e-06
Corynebacterium_halotolerans	5.92330270722576e-07	0	0	0	0	0	0	0	0	0	0	0	0	0	0	0	0	0	0	0	1.38940007233217e-07	0	0	0	0	0	0	0	0	0
Corynebacterium_humireducens	0	0	7.12888198813112e-07	0	0	2.27000739114407e-07	0	3.28071826733458e-07	0	0	0	0	0	0	0	0	0	0	0	0	0	0	0	0	0	0	0	0	0	0
Corynebacterium_jeikeium	0	1.22484122095055e-05	0	0	0.000228571070730222	3.85901256494491e-06	0	4.70236284984623e-06	2.14504876175649e-05	0	0	0	0	5.52215488540023e-06	0	3.72794987547715e-06	1.54970227940239e-06	0	0	0	3.19562016636399e-06	0	0	8.13612717092213e-07	6.3820509012322e-07	0	0	1.34063514735122e-06	0	0
Corynebacterium_kefirresidentii	1.97443423574192e-07	0	3.56444099406556e-07	0	0	4.54001478228813e-07	0	0	0	0	0	0	0	5.0201408049093e-07	0	0	0	1.30376623297607e-06	0	1.03026718949292e-06	2.36198012296469e-06	3.62415878744345e-07	7.24098018252339e-07	0	0	5.42258179964645e-07	0	0	1.65838487685663e-06	0
Corynebacterium_kutscheri	0	0	0	0	0	0	0	0	0	0	0	0	0	0	0	0	0	0	0	0	0	0	0	0	0	0	0	0.000130443799837274	0	0
Corynebacterium_lactis	0	0	0	0	1.56555527897412e-06	0	0	0	0	0	0	0	0	2.51007040245465e-07	0	0	0	0	0	0	0	0	0	0	0	0	0	0	5.5279495895221e-07	0
Corynebacterium_lowii	0	0	6.05954968991146e-06	0	0	0	0	0	0	0	0	0	0	0	0	0	0	0	0	0	0	0	0	0	0	0	0	0	0	0
Corynebacterium_lujinxingii	0	0	0	0	0	0	0	0	0	0	0	0	0	0	0	0	0	0	0	0	5.55760028932867e-07	0	0	0	0	0	0	0	0	0
Corynebacterium_macginleyi	3.94886847148384e-07	0	0	0	1.04370351931608e-06	0	0	0	0	0	0	0	0	0	0	0	0	0	0	0	0	3.62415878744345e-07	0	0	0	0	0	0	0	0
Corynebacterium_marinum	1.97443423574192e-07	0	0	0	0	0	0	0	0	0	0	0	0	0	0	0	0	0	4.09375015351563e-07	0	0	0	0	0	0	0	0	0	0	0
Corynebacterium_maris	0.00044464258988908	1.18881647915789e-05	2.53075310578655e-05	1.27412597347206e-06	2.6092587982902e-06	0	2.70779017694958e-06	0	0	0	0	0	0	0	0	0	0	0	0	0	4.1682002169965e-07	3.62415878744345e-07	0	0	0	1.35564544991161e-07	0	0	0	0
Corynebacterium_mastitidis	0	0	0	0	0	0	0	0	0	0	0	0	0	2.51007040245465e-07	0	0	0	0	0	0	0	0	0	0	0	0	0	0	0	0
Corynebacterium_mycetoides	7.89773694296768e-07	1.0807422537799e-06	0	0	0	0	0	2.18714551155638e-07	0	0	0	0	0	0	0	0	0	0	0	0	1.38940007233217e-07	0	0	0	0	0	0	0	0	0
Corynebacterium_nuruki	5.92330270722576e-07	0	3.56444099406556e-07	0	0	0	0	0	0	0	0	0	0	0	0	0	0	0	0	0	9.72580050632517e-07	0	3.62049009126169e-07	0	0	0	0	0	0	0
Corynebacterium_occultum	0	0	0	0	0	0	0	0	0	0	0	0	0	0	0	0	0	0	0	0	1.38940007233217e-07	0	0	0	0	0	0	0	0	0
Corynebacterium_propinquum	0	0	0	0	0	0	0	0	0	0	0	0	0	2.51007040245465e-07	0	0	0	0	0	0	1.38940007233217e-07	0	0	0	0	0	0	0	0	0
Corynebacterium_qintianiae	0	1.44098967170653e-06	1.42577639762622e-06	0	5.21851759658041e-07	0	0	0	0	0	0	0	0	0	0	0	0	0	0	0	0	0	0	0	0	0	0	0	0	0
Corynebacterium_renale	0	0	0	0	0	0	0	1.09357275577819e-07	0	0	0	0	0	0	0	0	0	0	0	0	0	0	0	0	0	0	0	0	0	0
Corynebacterium_sanguinis	0	0	0	0	0	0	0	0	1.97570280688098e-06	0	0	0	0	2.51007040245465e-07	0	0	0	0	0	0	1.38940007233217e-07	0	0	0	0	0	0	0	0	0
Corynebacterium_segmentosum	0	0	0	0	1.04370351931608e-06	6.8100221734322e-07	4.51298362824929e-07	0	2.82243258125854e-07	0	0	0	0	2.25906336220918e-06	0	0	0	0	0	7.72700392119692e-07	3.89032020253007e-06	2.17449527246607e-06	0	0	0	0	0	0	0	0
Corynebacterium_simulans	6.12074613079995e-06	9.36643286609243e-06	5.7031055905049e-06	4.1409094137842e-06	2.6092587982902e-06	2.27000739114407e-07	5.41558035389915e-06	2.73393188944548e-06	1.97570280688098e-06	0	1.64007180890408e-06	4.03435890578965e-06	0.000180583705907478	0	6.19537858550495e-06	1.11838496264315e-06	2.73476872835715e-07	3.0421212102775e-06	0	1.80296758161262e-06	4.1682002169965e-07	0	0	0	9.11721557318886e-08	0	0	2.68127029470244e-07	1.65838487685663e-06	0
Corynebacterium_sp.	0	0	4.63377329228523e-06	0	0	0	0	0	0	0	0	0	0	0	0	0	0	0	0	0	0	0	0	0	0	0	0	0	0	0
Corynebacterium_sp._L2-79-05	0.000157362408588631	5.04346385097285e-05	0.000113705667710691	1.43339172015607e-05	2.45270327039279e-05	1.79330583900381e-05	8.52953905739116e-05	2.30743851469199e-05	0	0	0	0	0	0	0	0	0	0	0	0	1.43108207450213e-05	0	0	0	0	0	0	0	0	0
Corynebacterium_stationis	0.00362269193573927	0.00142946175433288	0.0036916915375537	0.000529399341977641	0.0014664034446391	0.000104647340731741	0.00279489076097479	0.000643130137673155	5.64486516251708e-06	1.64207849604376e-06	0	4.61069589233103e-06	0.000160793710739536	4.01611264392744e-06	0	3.72794987547715e-07	2.73476872835715e-07	0	4.70781267654298e-06	7.72700392119692e-07	0.00146095417605727	1.08724763623303e-06	6.15483315514488e-06	8.13612717092213e-07	8.20549401586997e-07	1.49120999490277e-06	7.74091468196065e-08	2.68127029470244e-07	0	1.51894681088763e-07
Corynebacterium_striatum	5.33097243650318e-06	2.88197934341306e-06	6.41599378931801e-06	3.18531493368015e-07	0	0	1.80519345129972e-06	1.31228730693383e-06	0	0	0	0	0	0	0	1.86397493773858e-07	0	0	0	0	4.1682002169965e-06	0	0	0	0	0	0	0	0	0
Corynebacterium_suranareeae	4.14631189505803e-06	5.40371126889948e-06	8.55465838575735e-06	0	0	0	1.35389508847479e-06	1.09357275577819e-07	0	0	0	0	0	0	0	0	0	0	0	0	6.80806035442762e-06	0	0	0	0	0	0	0	0	0
Corynebacterium_testudinoris	3.94886847148384e-07	3.60247417926632e-07	3.56444099406556e-07	0	0	0	4.51298362824929e-07	0	0	0	0	0	0	0	0	0	0	0	0	0	0	0	0	0	0	0	0	0	0	0
Corynebacterium_tuberculostearicum	7.89773694296768e-07	0	2.85155279525245e-06	0	0	1.13500369557203e-06	0	0	5.64486516251708e-07	4.22248756125539e-06	0	0	0	0	0	0	1.8231791522381e-07	0	6.14062523027345e-07	0	0	0	1.08614702737851e-06	0	0	0	0	0	0	0
Corynebacterium_urealyticum	6.51563297794833e-06	0.00329338189468527	1.81786490697344e-05	9.55594480104045e-07	1.14807387124769e-05	2.47430805634703e-05	0	0.00241471800203383	0	0	0	0	0	0	0	0	0	0	0	0	6.94700036166084e-07	0	0	0	0	0	0	0	0	0
Corynebacterium_ureicelerivorans	0	0	0	0	0	0	0	0	0	0	0	0	0	0	0	0	0	0	0	0	0	0	0	1.62722543418443e-07	0	0	0	0	0	0
Corynebacterium_variabile	1.12542751437289e-05	3.24222676133969e-06	1.03368788827901e-05	1.91118896020809e-06	6.26222111589649e-06	0	5.41558035389915e-06	5.46786377889096e-07	3.10467583938439e-06	0	9.84043085342449e-07	0	0	5.22094643710567e-05	0	1.86397493773858e-07	3.64635830447621e-07	0	0	7.72700392119692e-07	3.61244018806364e-06	2.53691115121041e-06	0	0	1.09406586878266e-06	0	0	2.4131432652322e-06	0	6.07578724355051e-07
Corynebacterium_vitaeruminis	0	0	0	0	0	0	0	0	0	0	0	0	8.24583131997619e-07	0	0	0	0	0	0	0	0	0	0	0	0	0	0	0	0	0
Corynebacterium_xerosis	1.57954738859354e-06	0	0	0	0	0	0	0	0	0	0	0	0	0	0	0	0	0	0	0	0	0	0	0	0	0	0	0	0	0
Corynebacteriaceae_bacterium_'ARUP_UnID_227'	0	3.96272159719295e-06	0	0	0.00026092587982902	1.58900517380085e-06	0	0	7.05608145314635e-06	0	0	0	0	7.02819712687301e-06	0	9.31987468869289e-07	0	0	0	0	3.89032020253007e-06	0	0	0	0	0	0	0	1.65838487685663e-06	0
Dietzia_lutea	0	0	5.34666149109834e-06	0	0	0	0	0	0	0	0	0	0	0	0	0	0	0	0	0	0	0	0	0	0	0	0	0	0	0
Dietzia_psychralcaliphila	0	0	4.27732919287867e-06	0	0	0	0	6.56143653466915e-07	0	0	0	0	0	0	0	0	0	0	0	0	0	0	3.62049009126169e-07	0	0	0	0	0	0	0
Dietzia_sp._DQ12-45-1b	0	0	1.81786490697344e-05	0	0	0	0	0	0	0	0	0	0	0	0	0	0	0	0	0	0	0	0	0	0	0	0	0	0	0
Dietzia_sp._oral_taxon_368	0	7.20494835853264e-07	1.96044254673606e-05	1.27412597347206e-06	0	0	0	0	0	0	0	0	0	0	0	0	0	0	0	0	0	0	0	0	0	0	0	0	0	1.51894681088763e-07
Dietzia_timorensis	0	0	0	0	0	0	0	0	1.12897303250342e-06	0	0	0	0	0	0	0	0	0	0	0	0	0	0	0	0	0	0	0	0	0
Gordonia_phthalatica	0	0	0	0	0	0	0	0	0	4.69165284583933e-07	0	1.15267397308276e-06	0	0	0	0	0	0	0	0	0	0	0	0	0	0	0	0	0	0
Gordonia_polyisoprenivorans	0	0	0	0	0	0	0	0	0	0	0	0	0	0	0	0	0	0	0	0	0	0	0	0	0	1.35564544991161e-07	0	0	0	0
Gordonia_rubripertincta	0	0	7.12888198813112e-07	0	0	0	0	0	0	0	0	0	0	0	0	0	0	0	0	0	0	0	0	0	0	0	0	0	0	0
Mycobacterium_avium	3.94886847148384e-07	0	0	0	0	0	0	0	1.12897303250342e-06	0	0	0	0	7.53021120736394e-07	0	0	0	0	0	0	0	0	0	0	0	0	0	0	0	0
Mycobacterium_dioxanotrophicus	0	0	0	0	0	0	0	0	0	0	0	0	0	0	0	0	0	0	0	0	0	0	3.62049009126169e-07	0	0	0	0	0	0	0
Mycobacterium_frederiksbergense	0	0	0	0	0	0	0	4.37429102311277e-07	0	0	0	0	0	0	1.12643247009181e-06	0	0	0	0	0	0	0	0	0	0	0	0	0	0	0
Mycobacterium_gordonae	0	0	0	0	0	0	0	0	0	0	0	0	0	5.0201408049093e-07	0	0	0	0	0	0	0	0	0	0	0	0	0	0	0	0
Mycobacterium_heraklionense	0	0	0	0	0	0	0	0	0	0	0	0	0	0	0	0	0	0	8.18750030703126e-07	0	0	0	0	0	0	0	0	0	0	0
Mycobacterium_kansasii	0	0	0	0	0	0	0	0	0	0	0	5.76336986541379e-07	0	0	0	0	0	0	0	0	0	0	0	0	0	0	0	0	0	0
Mycobacterium_kubicae	0	0	0	0	0	0	0	0	0	0	0	2.88168493270689e-06	0	0	0	0	0	0	0	0	0	0	0	0	0	0	0	0	0	0
Mycobacterium_paragordonae	1.18466054144515e-06	2.88197934341306e-06	3.56444099406556e-07	1.59265746684008e-06	0	2.27000739114407e-07	4.51298362824929e-07	4.04621919637931e-06	1.12897303250342e-06	2.34582642291966e-07	6.56028723561632e-07	6.91604383849654e-06	8.24583131997619e-07	1.50604224147279e-06	5.63216235045905e-06	7.45589975095431e-07	1.64086123701429e-06	0	2.04687507675782e-06	2.57566797373231e-07	1.6672800867986e-06	1.81207939372172e-06	0	2.11539306443975e-06	9.11721557318886e-07	8.13387269946967e-07	2.32227440458819e-07	0	0	1.06326276762134e-06
Mycobacterium_sp._MS1601	0	0	0	0	0	0	0	0	1.12897303250342e-06	0	0	0	0	0	0	0	0	0	0	0	0	0	0	0	0	0	0	0	0	0
Mycobacterium_sp._djl-10	0	0	0	0	0	0	3.1590885397745e-06	0	0	0	0	0	2.47374939599286e-06	2.51007040245465e-06	0	0	0	0	0	0	0	0	0	0	0	0	0	0	0	0
Mycobacteroides_chelonae	1.97443423574192e-06	0	0	0	0	0	0	0	0	0	0	0	0	1.50604224147279e-06	0	0	0	0	0	0	0	0	0	0	0	0	0	0	0	0
Mycolicibacillus_koreensis	0	0	0	0	0	0	0	0	0	0	0	0	0	0	1.12643247009181e-06	0	0	0	0	0	0	0	0	0	0	0	0	0	0	0
Mycolicibacterium_aubagnense	0	0	0	0	0	0	0	0	1.41121629062927e-06	0	0	0	0	2.00805632196372e-06	0	0	0	0	0	0	1.25046006509895e-06	0	0	0	0	0	0	0	0	0
Mycolicibacterium_gilvum	0	0	0	0	0	0	0	0	0	0	0	0	0	0	1.12643247009181e-05	0	0	0	0	0	0	0	0	0	0	0	0	0	0	0
Mycolicibacterium_mucogenicum	0	0	0	0	0	0	0	0	0	0	0	0	4.12291565998809e-07	0	0	0	0	0	0	0	0	0	0	0	0	0	0	0	0	0
Mycolicibacterium_neoaurum	0	0	0	0	0	0	0	0	0	0	0	0	0	0	0	0	0	0	0	0	0	0	3.62049009126169e-07	0	0	0	0	0	0	0
Mycolicibacterium_phocaicum	0	0	0	0	0	0	1.35389508847479e-06	0	2.54018932313269e-06	0	0	0	0	0	0	0	0	0	0	0	0	0	0	0	0	0	0	0	0	0
Mycolicibacterium_poriferae	0	0	0	0	0	0	0	0	0	0	0	0	0	1.00402816098186e-06	0	0	0	0	0	0	0	0	2.53434306388319e-06	0	0	0	0	0	0	0
Mycolicibacterium_psychrotolerans	0	1.0807422537799e-06	0	3.18531493368015e-07	0	0	4.51298362824929e-07	0	8.46729774377562e-07	0	3.28014361780816e-07	0	0	5.0201408049093e-07	0	0	0	0	0	0	0	0	0	3.25445086836885e-07	0	0	0	2.68127029470244e-07	0	0
Mycolicibacterium_smegmatis	0	0	7.12888198813112e-07	0	0	0	0	0	0	0	0	0	0	0	0	0	0	0	0	0	0	0	0	0	0	0	0	0	0	0
Mycolicibacterium_thermoresistibile	0	0	0	0	0	0	0	5.46786377889096e-07	0	0	0	0	0	0	0	0	0	0	0	0	0	0	0	0	0	0	0	0	0	0
Nocardia_farcinica	0	0	0	0	0	0	9.02596725649858e-07	0	0	0	0	0	0	0	0	0	0	0	0	0	0	0	0	0	0	0	0	0	0	0
Nocardia_nova	0	0	0	0	0	0	0	3.28071826733458e-07	0	0	0	0	1.23687469799643e-06	5.0201408049093e-07	0	0	0	0	0	0	2.22304011573147e-06	0	0	0	0	0	0	0	0	0
Nocardia_otitidiscaviarum	1.97443423574192e-07	0	0	0	0	0	0	0	0	0	0	0	0	0	0	0	0	0	0	0	0	0	0	0	0	0	0	0	0	0
Nocardia_seriolae	0	0	0	0	0	0	0	0	0	0	0	0	0	0	0	0	0	0	0	0	0	0	0	0	9.11721557318886e-08	0	0	0	0	0
Nocardia_terpenica	0	0	0	0	5.21851759658041e-07	0	0	0	0	0	0	0	0	0	0	0	0	0	0	0	0	0	0	0	0	0	0	0	0	0
Rhodococcus_fascians	0	0	0	0	0	0	0	1.09357275577819e-07	0	0	0	0	0	0	0	0	0	0	0	0	0	0	0	0	0	0	0	0	0	0
Rhodococcus_rhodochrous	0	0	0	0	0	0	0	0	0	0	0	1.72901095962414e-06	0	0	0	0	0	0	0	0	0	0	0	0	0	0	0	0	0	0
Rhodococcus_sp._P-2	0	0	0	0	0	0	0	0	0	0	0	5.76336986541379e-07	0	0	0	3.72794987547715e-07	0	0	4.09375015351563e-07	0	0	0	0	0	0	0	1.54818293639213e-07	0	5.5279495895221e-07	0
Rhodococcus_sp._P1Y	0	0	0	0	0	2.27000739114407e-07	0	0	0	0	0	0	0	0	0	0	0	0	0	0	0	0	0	0	0	0	0	0	0	0
Rhodococcus_sp._PBTS_1	0	0	0	0	0	0	0	3.28071826733458e-07	0	0	0	0	0	0	0	0	0	0	0	0	1.38940007233217e-07	0	0	0	0	0	0	0	0	0
Rhodococcus_sp._p52	0	0	2.13866459643934e-06	0	0	0	0	0	0	0	0	0	0	0	0	0	0	0	0	0	0	0	0	0	0	0	0	0	0	0
Tsukamurella_tyrosinosolvens	0	3.60247417926632e-07	0	0	0	0	0	0	0	0	0	0	0	0	0	0	0	0	0	0	0	0	0	0	0	0	0	0	0	0
Friedmanniella_luteola	0	0	0	0	0	0	0	5.46786377889096e-07	0	0	0	0	0	0	0	0	0	0	0	0	0	0	0	0	2.73516467195666e-07	0	0	0	0	0
Marmoricola_scoriae	0	0	0	0	0	0	0	0	0	0	0	0	0	0	0	0	0	0	0	0	1.38940007233217e-07	0	0	0	0	0	0	0	0	0
Nocardioides_euryhalodurans	0	0	0	1.27412597347206e-06	0	0	0	0	0	0	0	0	0	0	0	0	0	0	0	0	0	0	0	0	0	0	0	0	0	0
Nocardioides_sp._HDW12B	0	0	0	0	0	0	0	0	0	0	0	0	0	0	0	0	0	0	0	0	1.38940007233217e-07	0	0	0	0	0	0	0	0	0
Nocardioides_sp._S5	0	0	0	0	0	0	0	0	0	0	0	0	0	0	0	0	0	0	0	0	8.33640043399301e-07	0	0	0	0	0	0	0	0	0
Nocardioides_sp._zg-579	0	0	0	0	0	0	0	0	0	0	0	0	0	0	0	0	0	0	0	0	0	0	0	0	0	0	0	0	5.5279495895221e-07	0
Pimelobacter_simplex	0	0	0	6.3706298673603e-07	0	0	0	0	0	0	0	0	0	0	0	0	0	0	0	0	0	0	0	0	0	0	0	0	0	0
Acidipropionibacterium_acidipropionici	0	0	0	0	0	0	0	0	0	0	0	0	0	0	0	0	0	0	4.09375015351563e-07	0	0	0	0	0	0	0	0	0	0	0
Acidipropionibacterium_jensenii	3.94886847148384e-07	3.60247417926632e-07	0	0	0	0	0	0	0	0	0	0	0	0	0	5.59192481321573e-07	0	0	0	0	0	0	0	0	9.11721557318886e-08	0	0	0	1.10558991790442e-06	0
Cutibacterium_acnes	3.55398162433545e-06	3.96272159719295e-06	2.31688664614262e-05	3.18531493368015e-07	5.68818418027265e-05	5.90201921697457e-06	8.12337053084872e-06	1.31228730693383e-06	2.82243258125854e-06	7.03747926875899e-07	0	1.09504027442862e-05	4.12291565998809e-06	8.5342393683458e-06	1.12643247009181e-06	3.72794987547715e-07	3.64635830447621e-07	4.34588744325358e-06	2.04687507675782e-06	2.83323477110554e-06	3.1400441634707e-05	1.19597239985634e-05	7.24098018252339e-06	9.76335260510656e-07	9.11721557318886e-07	2.16903271985858e-06	0	4.02190544205366e-07	1.10558991790442e-05	3.03789362177526e-07
Cutibacterium_avidum	0	0	3.56444099406556e-07	0	0	0	0	1.09357275577819e-07	0	0	0	0	0	0	0	0	0	0	0	0	0	0	0	0	0	0	0	0	0	0
Cutibacterium_granulosum	0	0	2.13866459643934e-06	0	1.04370351931608e-06	1.36200443468644e-06	9.02596725649858e-07	0	0	7.03747926875899e-07	0	0	0	5.0201408049093e-07	0	0	0	4.34588744325357e-07	0	0	4.02926020976329e-06	3.62415878744345e-07	7.24098018252339e-07	4.88167630255328e-07	2.73516467195666e-07	4.06693634973484e-07	0	0	0	0
Propionibacterium_freudenreichii	3.94886847148384e-07	0	0	0	0	0	0	0	0	0	0	0	0	0	5.63216235045905e-07	0	0	0	0	0	0	0	0	0	0	0	0	0	0	0
Propioniciclava_coleopterorum	1.97443423574192e-07	0	3.56444099406556e-07	0	0	0	0	0	0	0	0	0	0	2.51007040245465e-07	0	0	0	0	0	0	0	0	0	0	0	0	0	0	0	0
Tessaracoccus_flavescens	1.97443423574192e-07	0	0	0	0	0	0	0	0	0	0	0	0	0	0	0	0	0	0	0	0	0	0	0	0	0	0	0	0	0
Tessaracoccus_palaemonis	0	0	0	0	0	0	0	0	0	0	0	0	0	0	0	0	0	0	0	0	0	0	0	0	0	0	0	0	1.10558991790442e-06	0
Tessaracoccus_timonensis	1.18466054144515e-06	0	8.55465838575735e-06	0	0	0	9.02596725649858e-07	0	0	0	0	0	0	0	0	0	0	0	0	0	0	0	0	0	0	0	0	0	0	0
Vaginimicrobium_propionicum	0	2.52173192548642e-06	3.92088509347212e-06	1.91118896020809e-06	3.13111055794825e-06	2.27000739114407e-07	0	0	1.97570280688098e-06	0	0	1.72901095962414e-06	2.06145782999405e-06	5.0201408049093e-07	5.63216235045905e-07	7.45589975095431e-07	0	8.69177488650715e-07	0	0	0	3.62415878744345e-07	0	0	0	0	0	1.2065716326161e-06	0	0
Amycolatopsis_methanolica	0	0	0	0	5.21851759658041e-07	0	0	1.09357275577819e-07	0	0	0	0	0	0	0	0	0	0	0	0	0	0	0	0	0	0	0	0	0	0
Prauserella_marina	0	0	0	0	0	0	0	0	0	0	0	0	0	0	0	0	0	0	0	0	0	0	0	0	9.11721557318886e-08	0	0	0	0	0
Pseudonocardia_abyssalis	0	0	0	0	0	0	0	0	0	0	0	0	0	0	0	0	0	0	0	0	0	0	0	0	9.11721557318886e-08	0	0	0	0	0
Pseudonocardia_autotrophica	0	0	3.56444099406556e-07	0	0	0	0	0	0	0	0	0	0	0	0	0	0	0	0	0	0	0	0	0	0	0	0	0	0	0
Saccharomonospora_viridis	0	7.20494835853264e-07	0	0	0	0	0	0	0	0	0	0	0	0	0	0	0	0	0	0	0	0	0	0	0	0	0	0	0	0
Saccharopolyspora_rectivirgula	0	0	0	0	0	0	0	0	0	0	0	0	0	0	0	0	0	0	6.14062523027345e-07	0	0	0	0	8.13612717092213e-07	0	0	0	0	0	0
Nocardiopsis_alba	0	0	0	0	0	0	0	1.09357275577819e-07	0	0	0	5.76336986541379e-07	0	0	0	0	0	0	0	0	0	0	0	0	0	0	0	1.34063514735122e-07	0	0
Nocardiopsis_dassonvillei	0	0	0	0	0	0	0	0	0	0	0	5.76336986541379e-07	0	2.51007040245465e-07	0	0	0	0	0	0	0	0	0	0	0	0	0	0	0	0
Nocardiopsis_sp._HDS12	0	0	1.06933229821967e-06	0	0	0	0	0	0	0	0	0	0	0	0	0	0	0	0	0	0	0	0	0	0	0	0	0	0	0
Spiractinospora_alimapuensis	0	0	3.56444099406556e-07	0	0	0	0	0	0	0	0	0	0	0	0	0	0	0	0	0	0	0	0	0	0	0	0	0	0	0
Thermobifida_fusca	0	0	0	0	0	0	0	0	0	0	0	0	0	0	0	0	0	0	0	0	0	0	0	3.25445086836885e-07	0	0	0	0	0	0
Thermobispora_bispora	0	0	7.12888198813112e-07	0	0	0	0	0	0	0	0	0	0	0	0	0	0	0	2.04687507675782e-07	0	0	0	0	0	0	0	0	0	0	0
Actinomadura_sp._NAK00032	0	0	0	0	0	0	0	0	0	0	0	0	0	0	0	0	0	0	0	0	0	0	0	0	0	5.42258179964645e-07	0	0	0	0
Actinomycetia_bacterium	0	0	0	0	0	0	0	5.90529288120224e-06	0	0	0	0	0	0	0	0	0	4.7370173131464e-05	0	0	6.66912034719441e-06	0	0	0	0	0	0	2.82874016091107e-05	0	0
Atopobium_sp._oral_taxon_416	0	0	0	3.18531493368015e-07	0	0	0	0	0	0	0	0	0	0	0	0	0	0	0	0	0	0	0	0	0	0	0	0	0	0
Olsenella_sp._GAM18	1.97443423574192e-07	0	0	0	0	0	0	0	0.000139428169514172	0	0	5.76336986541379e-07	4.24660312978774e-05	7.07839853492211e-05	0	4.10074486302487e-06	0	0	1.22812504605469e-05	9.96783505834403e-05	0	3.62415878744345e-06	0	0	1.82344311463777e-06	1.08451635992929e-06	1.54818293639213e-07	0	0	3.03789362177526e-07
Olsenella_sp._oral_taxon_807	0	0	0	0	0	0	0	0	0	0	0	5.76336986541379e-07	0	0	0	0	0	0	0	0	0	0	0	0	0	0	0	0	0	0
Olsenella_timonensis	5.92330270722576e-07	0	0	0	0	2.27000739114407e-07	0	6.56143653466915e-07	8.46729774377562e-07	0	0	0	4.12291565998809e-07	7.53021120736394e-07	0	0	0	0	0	0	1.38940007233217e-07	0	0	0	6.01736227830465e-06	0.000109129458717885	1.00631890865488e-05	3.61971489784829e-06	0	3.5239566012593e-05
Olsenella_uli	0	0	0	0	0	0	0	0	0	0	0	0	0	0	0	0	0	0	2.04687507675782e-07	0	0	0	0	0	0	0	0	0	0	0
Parafannyhessea_umbonata	0	0	0	0	0	0	0	0	0	0	0	0	0	0	0	0	0	0	0	0	0	0	0	0	0	4.06693634973484e-07	0	0	0	0
Parolsenella_catena	7.3054066722451e-06	4.68321643304622e-06	6.41599378931801e-06	1.17856652546166e-05	2.08740703863216e-06	1.77060576509237e-05	9.02596725649858e-06	5.35850650331314e-06	0	0	0	0	4.82381132218607e-05	7.02819712687301e-06	5.63216235045905e-07	1.86397493773858e-06	0	4.34588744325357e-07	0	4.37863555534492e-06	1.29214206726892e-05	5.43623818116517e-06	2.17229405475702e-06	0	8.20549401586997e-07	4.202500894726e-06	0	2.01095272102683e-06	0	9.11368086532577e-07
Parolsenella_massiliensis	1.67826910038063e-05	5.22358755993616e-05	4.95457298175113e-05	4.1409094137842e-05	3.07892538198244e-05	1.20310391730635e-05	4.73863280966176e-05	1.64035913366729e-06	0.000154951548711094	2.13470204485689e-05	1.08244739387669e-05	4.43779479636862e-05	0.000118327679441658	0.000105673963943341	4.22412176284429e-05	5.16321057753586e-05	3.28172247402859e-06	3.47670995460286e-05	2.94750011053125e-05	9.83905165965742e-05	4.1682002169965e-07	3.2617429086991e-06	2.24470385658225e-05	1.51331965379152e-05	2.54370314491969e-05	0.00011902567050224	1.31595549593331e-06	3.57949584342776e-05	0.000118298121215773	5.78718734948186e-05
Thermophilibacter_immobilis	0	0	3.56444099406556e-07	0	1.56555527897412e-06	0	0	0	0	2.34582642291966e-07	0	0	0	0	0	1.86397493773858e-07	0	0	0	0	0	0	0	0	4.55860778659443e-07	2.71129089982322e-07	1.54818293639213e-07	0	0	1.51894681088763e-07
Atopobiaceae_bacterium_P1	0.00184807044465444	0.0108798322688022	0.00151096653738439	0.00295883904189549	0.000407044372533272	0.00345790225892975	0.00218338147934701	0.00128724449082651	0.0148575673510031	0.0318204316789783	0.00159611788442545	0.000621867608478148	0.000331482419063043	0.00334266075494885	0.00060376780396921	0.00671273294327794	0.000227806235072151	0.0105131363139747	0.00072152346455713	8.16486747673142e-05	0.00449985001426219	0.00508179545175321	0.00260421852264454	0.00225810073501773	0.000224739363879105	0.00992346025789799	0.00303157441689625	0.00118659616892056	0.00114262718015422	0.00326391290723534
Collinsella_aerofaciens	3.85014675969674e-05	4.75526591663154e-05	3.92088509347212e-05	3.94979051776339e-05	8.34962815452866e-06	4.58541493011101e-05	6.58895609724397e-05	3.07293944373672e-05	0.000657909034691366	1.05562189031385e-05	1.31205744712326e-06	2.30534794616551e-06	0.000261392852843245	0.000313758800306831	1.40804058761476e-05	0.000856496483890876	7.83967035462384e-05	4.78047618757893e-06	6.69328150099806e-05	0.00060270630585336	7.78064040506014e-06	0.00240752868249868	1.66542544198038e-05	2.44083815127664e-06	0.000737947428493906	0.000233171017384797	2.41516538077172e-05	0.000164495932579995	3.70372622497981e-05	6.01502937111501e-05
Collinsella_sp._zg1085	0	0	0	0	0	0	0	0	0	0	0	0	0	0	0	7.45589975095431e-07	0	0	0	7.72700392119692e-07	0	2.17449527246607e-06	0	0	9.11721557318886e-07	0	0	0	0	0
Collinsella_stercoris	1.97443423574192e-07	0.000124285359184688	7.12888198813112e-07	0	0	1.90680620856101e-05	3.92629575657688e-05	2.18714551155638e-07	0.000325708719877235	9.14872304938668e-06	0	5.76336986541379e-06	0.000119976845705654	0.000170433780326671	1.12643247009181e-06	0.00253724268524975	0.000232455341910358	0	2.94750011053125e-05	0.000760079619048404	0	0.00645861337510297	3.62049009126169e-07	0	0.0021980695025401	7.04935633954038e-05	1.33917823997919e-05	0.000495900941005216	3.09565177013238e-05	1.07845223573022e-05
Coriobacterium_glomerans	0	0	0	0	0	0	0	0	0	0	0	0	0	0	5.63216235045905e-07	0	0	0	0	2.57566797373231e-07	0	1.81207939372172e-06	0	0	9.11721557318886e-08	4.06693634973484e-07	0	1.34063514735122e-07	0	1.51894681088763e-06
[Collinsella]_massiliensis	0	0	0	0	0	0	0	0	0	0	0	0	0	0	0	0	0	0	0	0	0	0	0	0	0	3.23999262528875e-05	0	0	0	5.46820851919546e-06
Parvibacter_caecicola	0	0	0	0	0	3.85901256494491e-06	0	2.73393188944548e-06	1.69345954875512e-06	0	6.88830159739714e-06	2.88168493270689e-06	0	2.51007040245465e-07	8.44824352568857e-06	2.42316741906015e-06	0	0	6.14062523027345e-07	1.28783398686615e-06	1.38940007233217e-07	0	0	3.25445086836885e-07	0	0	0	0	1.60310538096141e-05	0
uncultured_Coriobacteriaceae_bacterium	5.13352901292899e-06	0	1.42577639762622e-06	2.86678344031214e-06	0	0	6.76947544237394e-06	2.73393188944548e-06	3.16112449100956e-05	0	0	0	1.15441638479667e-05	0	0	0	0	0	0	0	1.11152005786573e-06	0	0	8.13612717092213e-07	0	0	0	0	0	0
Adlercreutzia_caecimuris	3.94886847148384e-07	0	1.42577639762622e-06	0	0	4.54001478228813e-07	0	0	2.82243258125854e-07	0	6.56028723561632e-07	0	0	2.51007040245465e-07	0	1.11838496264315e-06	0	0	4.09375015351563e-07	5.15133594746462e-07	0	0	0	4.88167630255328e-07	4.55860778659443e-07	2.71129089982322e-07	0	0	0	0
Adlercreutzia_equolifaciens	0.0823834659297552	0.178312384945981	0.184290154051575	0.19379360497062	0.0873506786421208	0.151175228226543	0.116524334684671	0.12948984065442	0.116817944348968	0.155215827760041	0.0352156218807884	0.0990043202220511	0.162580170095008	0.111984782949192	0.13262728546108	0.0416549935236191	0.00825170884302965	0.0665103306090414	0.0717366261276235	0.0907307376094916	0.101592516468906	0.0102607183590099	0.255322391970912	0.0497442815230179	0.0116243586836601	0.0155390859696119	0.00264058081631042	0.0196118834435715	0.0383053738856345	0.00849941877500281
Adlercreutzia_hattorii	0.00202103088370543	0.00437664588039065	0.00334095054373765	0.00583900080492908	0.000746248016310999	0.00364404286500357	0.00180654734638819	0.00469153647956402	0.0025195855652895	0.00461306766067152	0.000456924005960677	0.000862200131865903	0.00270751871391418	0.00407560131246561	0.00122781139240007	0.000439338892824983	7.22890533862408e-05	0.000635368744203673	0.0021805360192701	0.00117527729641405	0.00408247423253361	0.000206214635005532	0.00943427307980972	0.000677576670794395	8.15079072243084e-05	0.00016227076035442	1.70300123003134e-05	0.00017535507727354	0.000387509266225499	6.1517345840949e-05
Adlercreutzia_mucosicola	5.72585928365157e-06	0	0	0	0	0	0	0	7.90281122752391e-06	0	0	0	0	1.25503520122732e-06	0	0	0	0	4.09375015351563e-07	0	0	0	0	0	0	0	0	0	0	0
uncultured_Adlercreutzia_sp.	0	0	0	0	0	6.8100221734322e-07	0	0	0	0	0	0	0	0	0	0	0	0	0	0	0	0	0	0	0	0	0	0	0	0
Arabiibacter_massiliensis	5.92330270722576e-07	3.60247417926632e-07	1.06933229821967e-06	0	5.21851759658041e-07	1.36200443468644e-06	0	2.18714551155638e-07	0	0	0	5.76336986541379e-07	4.12291565998809e-07	7.53021120736394e-07	0	0	0	0	4.09375015351563e-07	0	4.1682002169965e-07	0	7.24098018252339e-07	0	0	0	0	0	0	0
Berryella_intestinalis	8.88495406083864e-06	4.86334014200953e-05	1.99608695667671e-05	2.64381139495452e-05	6.26222111589649e-06	4.54001478228813e-06	3.1590885397745e-06	6.2333647079357e-06	2.5119649973201e-05	5.84110779306996e-05	3.93617234136979e-06	5.76336986541379e-06	9.89499758397142e-06	4.6436302445411e-05	5.06894611541314e-06	9.31987468869289e-07	1.09390749134286e-06	1.34722510740861e-05	3.39781262741797e-05	1.46813074502742e-05	6.39124033272797e-05	2.17449527246607e-06	8.90640562450377e-05	9.76335260510656e-06	2.46164820476099e-06	4.47362998470832e-06	1.1611372022941e-06	1.07250811788098e-06	0	5.77199788137299e-06
Berryella_wangjianweii	1.97443423574192e-07	0	0	0	0	0	0	0	0	0	0	0	0	0	0	1.86397493773858e-07	0	0	2.04687507675782e-07	0	0	0	0	0	9.11721557318886e-08	0	0	0	0	0
Denitrobacterium_detoxificans	8.98367577262573e-05	1.90931131501115e-05	1.67528726721081e-05	8.504790872926e-05	1.77429598283734e-05	4.44921448664237e-05	3.61038690259943e-05	3.28071826733458e-06	5.61664083670449e-05	4.22248756125539e-06	5.90425851205469e-06	2.88168493270689e-06	0.000113380180649673	9.03625344883673e-06	4.50572988036724e-06	1.15566446139792e-05	2.73476872835715e-07	1.73835497730143e-05	1.49421880603321e-05	6.696736731704e-06	1.25046006509895e-06	5.07382230242083e-06	5.68416944328086e-05	9.76335260510656e-06	2.73516467195666e-07	2.71129089982322e-06	2.32227440458819e-07	0	0	4.55684043266289e-07
Eggerthella_guodeyinii	0	2.95402882699838e-05	1.81786490697344e-05	7.51734324348516e-05	1.04370351931608e-05	7.71802512988982e-06	1.30876525219229e-05	8.74858204622554e-07	0	2.34582642291966e-07	0	5.76336986541379e-07	0	2.76107744270011e-06	5.63216235045905e-07	1.86397493773858e-07	0	0	0	1.03026718949292e-06	0	0	0	2.44083815127664e-06	9.11721557318886e-08	0	0	0	1.10558991790442e-06	0
Eggerthella_lenta	7.89773694296768e-07	3.60247417926632e-07	1.42577639762622e-05	3.18531493368015e-06	5.21851759658041e-07	0	3.74577641144691e-05	1.09357275577819e-06	2.54018932313269e-06	1.4074958537518e-06	0	0	4.5352072259869e-06	1.05422956903095e-05	5.63216235045905e-07	1.86397493773858e-06	1.8231791522381e-07	2.17294372162679e-06	2.2515625844336e-06	1.28783398686615e-06	1.6672800867986e-06	1.81207939372172e-06	4.7066371186402e-06	4.39350867229795e-06	2.73516467195666e-07	3.93137180474367e-06	1.08372805547449e-06	1.34063514735122e-07	1.65838487685663e-06	5.92389256246175e-06
Eggerthella_sp._YY7918	1.97443423574192e-07	7.20494835853264e-07	3.42186335430294e-05	0	0	4.54001478228813e-07	0	0	2.82243258125854e-06	0	0	0	0	0	0	3.72794987547715e-07	0	4.34588744325357e-07	0	0	5.55760028932867e-07	0	0	0	9.11721557318886e-08	5.96483997961109e-06	9.28909761835278e-07	1.34063514735122e-07	0	4.55684043266289e-06
uncultured_Enterorhabdus_sp.	0	0	0	6.3706298673603e-07	4.17481407726433e-06	4.54001478228813e-07	0	0	0	0	2.62411489424653e-06	0	0	7.53021120736394e-07	1.12643247009181e-06	2.98235990038172e-06	5.46953745671431e-07	0	1.84218756908203e-06	0	0	0	7.24098018252339e-07	0	1.36758233597833e-06	5.42258179964645e-07	3.09636587278426e-07	0	0	0
Gordonibacter_massiliensis	1.18466054144515e-06	7.20494835853264e-07	1.06933229821967e-06	1.59265746684008e-06	5.21851759658041e-07	9.08002956457626e-07	1.80519345129972e-06	2.2965027871342e-06	1.69345954875512e-06	4.69165284583933e-07	9.84043085342449e-07	0	8.24583131997619e-07	2.51007040245465e-07	0	1.86397493773858e-07	0	0	1.63750006140625e-06	5.15133594746462e-07	5.55760028932867e-07	0	3.98253910038786e-06	3.25445086836885e-07	9.11721557318886e-08	0	0	1.34063514735122e-07	0	0
Gordonibacter_pamelaeae	0.000130510102982541	2.4496824419011e-05	3.99217391335343e-05	0.000138879731108455	6.15785076396488e-05	2.13380694767542e-05	4.64837313709677e-05	3.61972582162582e-05	0.000117695438638481	1.45441238221019e-05	3.28014361780816e-06	5.76336986541379e-07	6.47297758618131e-05	3.63960208355924e-05	9.57467599578038e-06	3.16875739415558e-06	5.46953745671431e-07	1.30376623297607e-05	0.000106642191499082	1.46813074502742e-05	4.82121825099262e-05	1.08724763623303e-06	5.86519394784394e-05	4.06806358546107e-06	2.18813173756533e-06	8.54056633444316e-06	8.05055126923908e-06	2.68127029470244e-07	1.10558991790442e-05	1.70122042819414e-05
Gordonibacter_urolithinfaciens	4.02784584091352e-05	2.34160821652311e-05	9.05368012492653e-05	7.45363694481155e-05	4.69666583692237e-06	0.000152544496684881	1.85032328758221e-05	0.000254474380269585	3.35869477169766e-05	0	0	5.76336986541379e-07	9.0704144519738e-06	5.0201408049093e-07	0	0.000101586634106752	8.47778305790718e-06	0	3.64343763662891e-05	2.52415461425766e-05	8.33640043399301e-07	0.000343207837170895	2.75157246935889e-05	1.62722543418443e-07	0.000110956513525708	5.42258179964645e-07	4.64454880917639e-07	1.63557487976849e-05	0	0
Phoenicibacter_congonensis	0.0008186004341386	0.00113730109839438	0.00251578245361147	0.00102216756221796	0.000218655887296719	0.000917309986761317	0.00069951246237864	0.000605839306701119	0.000917855075425277	0.000996272481813981	9.08599782132861e-05	0.000518703287887241	0.00140591424005594	0.00137074944678048	0.000640376859247194	8.68612320986177e-05	2.75300051987954e-05	0.000342455930528382	0.000946065660477462	0.000400516369915374	0.00134368880995244	7.68321662938011e-05	0.0026853175006888	0.000283950838265182	1.84167754578415e-05	2.3588230828462e-05	4.64454880917639e-06	5.09441355993464e-05	0.000636819792712946	1.13921010816572e-05
uncultured_Phoenicibacter_sp.	1.57954738859354e-06	0	2.45946428590524e-05	0	0	0	3.61038690259943e-06	1.09357275577819e-07	0	0	0	0	4.12291565998809e-07	2.51007040245465e-07	0	0	0	0	4.29843766119141e-06	0	4.1682002169965e-07	0	0	0	0	0	0	0	0	0
Slackia_heliotrinireducens	0	3.60247417926632e-07	3.56444099406556e-07	0	0	2.27000739114407e-07	0	1.09357275577819e-07	0	0	0	0	0	0	1.12643247009181e-06	0	0	0	0	0	0	0	0	0	1.82344311463777e-07	4.06693634973484e-07	0	0	0	3.03789362177526e-07
Xiamenia_xianingshaonis	1.77699081216773e-06	7.20494835853264e-07	4.63377329228523e-06	1.59265746684008e-06	0	8.85302882546186e-06	3.1590885397745e-06	2.8432891650233e-06	2.82243258125854e-06	2.34582642291966e-07	0	0	7.42124818797857e-06	7.53021120736394e-07	0	1.86397493773858e-07	0	0	1.43281255373047e-06	2.57566797373231e-07	9.72580050632517e-07	0	4.34458810951403e-06	0	0	0	0	0	0	0
Egicoccus_halophilus	0	0	0	0	0	0	0	0	0	0	0	0	0	0	0	0	0	0	2.04687507675782e-07	0	0	0	0	0	0	0	0	0	0	0
Rubrobacter_tropicus	0	0	0	0	0	0	0	0	0	0	0	0	0	0	0	0	0	0	0	0	6.94700036166084e-07	0	0	0	0	0	0	0	0	0
Chthonomonas_calidirosea	0	0	0	0	0	0	0	1.09357275577819e-07	0	0	0	0	0	0	0	0	0	0	0	0	0	0	0	0	0	0	0	0	0	0
Armatimonadota_bacterium	0	0	0	0	0	0	0	0	0	0	0	0	0	0	0	0	0	0	0	0	0	0	0	0	0	1.35564544991161e-07	0	0	0	0
Alicyclobacillus_acidocaldarius	1.97443423574192e-07	0	0	0	0	0	0	0	0	0	0	0	0	0	0	0	0	0	0	0	0	0	0	0	0	0	0	0	0	0
Alkalihalobacillus_clausii	5.92330270722576e-07	0	0	6.3706298673603e-07	0	0	1.35389508847479e-06	2.18714551155638e-07	5.64486516251708e-07	0	0	0	1.23687469799643e-06	2.51007040245465e-07	1.12643247009181e-06	5.59192481321573e-07	0	0	4.09375015351563e-07	0	0	3.62415878744345e-07	3.62049009126169e-07	1.62722543418443e-07	0	0	0	0	1.10558991790442e-06	0
Amphibacillus_xylanus	9.8721711787096e-07	0	0	0	0	1.36200443468644e-06	2.70779017694958e-06	1.09357275577819e-07	0	0	0	0	0	0	0	0	0	0	0	0	0	0	0	0	0	0	0	0	0	0
Bacillus_albus	3.94886847148384e-07	0	0	0	0	0	0	0	0	0	0	0	0	0	0	0	0	0	0	0	0	0	0	1.62722543418443e-07	0	0	0	0	0	0
Bacillus_altitudinis	0	0	0	0	0	0	0	0	0	0	0	0	0	0	0	0	0	0	0	0	0	0	0	0	0	4.06693634973484e-07	0	0	0	0
Bacillus_amyloliquefaciens	7.89773694296768e-07	0	0	9.55594480104045e-07	0	0	2.25649181412465e-05	1.96843096040075e-06	0	0	0	0	0	0	0	0	0	0	0	0	0	0	0	0	0	0	0	0	0	1.51894681088763e-07
Bacillus_badius	0	0	0	0	0	0	0	0	0	0	0	0	0	0	0	0	0	0	2.04687507675782e-07	0	0	0	0	0	0	0	0	0	0	0
Bacillus_cereus	1.57954738859354e-05	0	6.52292701913998e-05	1.62451061617688e-05	9.39333167384474e-06	3.56391160409618e-05	5.7314892078766e-05	8.74858204622554e-07	0	0	0	0	0	0	0	0	0	0	2.45625009210938e-06	0	0	0	0	0	0	1.35564544991161e-06	0	0	0	0
Bacillus_glycinifermentans	0	0	3.56444099406556e-07	0	0	0	0	1.09357275577819e-07	0	0	0	0	0	0	0	0	0	0	2.04687507675782e-07	0	0	0	0	0	0	0	0	0	0	0
Bacillus_haikouensis	0	0	0	0	0	0	0	1.09357275577819e-07	0	0	0	0	0	0	0	0	0	0	0	0	0	0	0	0	0	0	0	0	0	0
Bacillus_paralicheniformis	0	0	0	0	0	0	0	0	0	0	0	0	0	0	0	0	0	0	0	0	2.77880014466434e-07	0	0	0	0	0	0	0	0	0
Bacillus_pumilus	5.92330270722576e-07	0	0	9.55594480104045e-07	0	0	4.51298362824929e-07	0	0	0	0	0	0	0	0	0	0	0	0	0	4.1682002169965e-07	0	0	0	0	0	0	0	0	0
Bacillus_safensis	0	0	0	0	0	0	0	1.09357275577819e-07	0	0	3.28014361780816e-07	0	0	0	0	0	0	0	0	0	0	0	0	0	0	0	0	0	0	0
Bacillus_smithii	0	0	0	0	0	0	0	2.18714551155638e-07	0	0	0	0	0	0	0	0	0	0	0	0	0	0	0	0	0	0	0	0	0	0
Bacillus_sp._BS-02	5.92330270722576e-07	0	0	0	0	0	0	0	0	0	0	0	0	0	0	0	0	0	0	0	0	0	0	0	0	0	0	0	0	0
Bacillus_sp._pBS-03	2.5667645064645e-06	0	0	0	0	0	0	0	0	0	0	0	0	0	0	0	0	0	0	0	0	0	0	0	0	0	0	0	0	0
Bacillus_subtilis	0	0	0	0	0	0	0	1.09357275577819e-05	0	0	0	0	0	0	0	0	0	0	0	0	0	0	0	8.13612717092213e-07	0	0	0	0	0	0
Bacillus_thuringiensis	0	0	3.56444099406556e-07	0	0	0	0	1.09357275577819e-07	4.79813538813952e-06	0	0	0	0	0	0	0	0	0	1.84218756908203e-06	0	0	0	0	0	0	0	0	0	0	0
Caldibacillus_thermoamylovorans	0	0	0	0	0	0	0	0	0	0	0	0	0	0	0	0	0	0	0	0	0	0	0	0	0	4.06693634973484e-07	0	0	0	0
Cytobacillus_kochii	5.92330270722576e-07	0	0	0	0	0	0	0	0	0	0	0	0	0	0	0	0	0	0	0	0	0	0	0	0	0	0	0	0	0
Evansella_cellulosilytica	1.97443423574192e-07	3.60247417926632e-07	0	0	0	0	4.51298362824929e-07	0	0	0	0	0	0	0	0	0	0	0	0	0	0	0	0	0	0	0	0	0	0	0
Fictibacillus_arsenicus	0	0	0	1.27412597347206e-06	0	0	0	0	0	0	0	0	0	0	0	0	0	0	0	0	0	0	0	0	0	0	0	0	0	0
Halalkalibacterium_halodurans	0	0	0	0	0	2.27000739114407e-07	0	0	0	0	0	0	0	0	0	0	0	0	0	0	0	0	0	0	0	0	0	0	0	0
Heyndrickxia_oleronia	0	0	0	3.18531493368015e-07	0	0	0	2.18714551155638e-07	0	0	0	0	0	0	0	0	0	0	0	0	0	3.62415878744345e-07	0	0	0	0	0	0	0	0
Heyndrickxia_sporothermodurans	0	0	0	3.18531493368015e-07	0	0	0	0	0	0	0	0	0	0	0	0	0	0	0	0	0	0	0	0	0	0	0	0	0	0
Lysinibacillus_sp._YS11	0	0	0	0	0	0	0	0	0	0	0	0	0	0	0	0	0	0	4.09375015351563e-07	0	0	0	0	0	0	0	0	0	0	0
Lysinibacillus_sphaericus	0	0	0	0	0	0	0	0	0	0	0	0	0	0	0	0	0	4.34588744325357e-07	0	0	0	0	0	0	0	0	0	0	0	0
Metabacillus_dongyingensis	0	0	7.12888198813112e-07	0	0	0	0	0	0	0	0	0	0	0	0	0	0	0	0	0	0	0	0	0	0	0	0	0	0	0
Niallia_circulans	0	0	0	0	0	0	0	0	5.64486516251708e-07	0	0	0	0	0	0	0	0	0	2.04687507675782e-07	0	0	0	0	0	0	0	0	0	0	0
Oceanobacillus_iheyensis	0	0	0	0	0	0	0	0	0	0	0	0	0	0	0	0	0	0	0	0	1.38940007233217e-07	0	0	0	0	0	0	0	0	0
Oceanobacillus_kimchii	1.97443423574192e-07	0	0	0	0	0	0	0	0	0	0	0	0	0	0	0	0	0	0	0	1.38940007233217e-07	0	0	0	0	0	0	0	0	0
Pradoshia_sp._D12	5.92330270722576e-07	3.60247417926632e-07	3.56444099406556e-07	6.3706298673603e-07	0	4.54001478228813e-07	0	1.09357275577819e-06	5.64486516251708e-07	0	0	4.03435890578965e-06	0	5.0201408049093e-07	1.12643247009181e-06	0	3.64635830447621e-07	0	0	0	0	0	1.44819603650468e-06	0	9.11721557318886e-08	4.06693634973484e-07	0	1.34063514735122e-07	5.5279495895221e-07	1.51894681088763e-07
Priestia_aryabhattai	0	0	0	0	0	4.54001478228813e-07	0	0	0	0	0	0	0	0	0	0	0	0	0	0	0	0	0	0	0	0	0	0	0	0
Priestia_megaterium	0	0	6.41599378931801e-06	0	1.56555527897412e-06	0	0	0	0	7.03747926875899e-07	0	0	0	0	0	0	0	0	8.18750030703126e-07	0	0	3.62415878744345e-07	0	0	0	0	0	0	0	0
Rossellomorea_marisflavi	0	0	0	0	0	0	0	0	0	0	0	0	0	0	0	0	0	0	0	0	0	0	0	0	0	2.71129089982322e-07	0	0	0	0
Virgibacillus_pantothenticus	1.38210396501934e-06	0	0	0	0	0	4.51298362824929e-07	0	0	0	0	0	0	0	0	0	0	0	0	0	0	0	0	0	0	0	0	0	0	0
Virgibacillus_sp._6R	3.94886847148384e-07	0	0	0	0	0	0	0	0	0	0	0	0	0	0	0	0	0	0	0	0	0	0	0	0	0	0	0	0	0
Virgibacillus_sp._Bac332	3.94886847148384e-07	0	0	0	0	0	0	0	0	0	0	0	0	0	0	0	0	0	0	0	0	0	0	0	0	0	0	0	0	0
Weizmannia_coagulans	7.89773694296768e-07	3.60247417926632e-07	4.99021739169179e-06	1.91118896020809e-05	0	4.54001478228813e-07	0	5.46786377889096e-07	0	0	0	5.76336986541379e-07	0	2.51007040245465e-07	1.68964870513771e-06	0	0	0	0	0	0	3.62415878744345e-07	0	0	0	0	7.74091468196065e-08	0	0	0
Listeria_grayi	0	0	0	0	0	0	0	0	0	0	0	0	0	5.0201408049093e-07	0	0	0	0	0	0	0	0	0	0	0	0	0	0	0	0
Listeria_innocua	0	0	0	0	0	0	0	1.09357275577819e-07	0	0	0	0	0	0	0	0	0	0	0	0	0	0	0	0	0	0	0	0	0	0
Listeria_ivanovii	0	0	0	0	0	0	1.80519345129972e-06	0	0	0	0	0	0	0	0	0	0	0	0	0	0	0	0	0	0	0	0	0	0	0
Listeria_monocytogenes	3.55398162433545e-06	2.52173192548642e-06	1.78222049703278e-06	3.18531493368015e-07	0	2.27000739114407e-07	9.02596725649858e-07	6.56143653466915e-07	0	2.34582642291966e-07	0	0	0	5.0201408049093e-07	0	3.72794987547715e-07	0	0	0	0	1.38940007233217e-07	2.89932702995476e-06	0	0	0	0	0	0	0	0
Listeria_seeligeri	0	0	0	0	0	0	0	0	0	0	3.28014361780816e-07	0	0	0	0	0	0	0	0	0	0	0	0	0	0	0	0	0	0	0
Brevibacillus_brevis	0	0	0	0	0	0	0	0	0	0	0	0	0	0	0	0	0	0	0	0	0	0	0	0	0	0	1.54818293639213e-07	0	0	0
Brevibacillus_laterosporus	1.97443423574192e-07	0	0	0	0	0	0	0	0	0	0	0	0	0	0	0	0	0	0	0	0	0	0	0	0	0	0	0	0	0
Cohnella_abietis	1.97443423574192e-07	3.60247417926632e-07	0	0	5.21851759658041e-07	0	0	0	0	0	0	1.15267397308276e-06	0	0	1.68964870513771e-06	0	0	0	0	0	0	0	0	0	0	0	0	0	4.42235967161768e-06	0
Paenibacillus_agaridevorans	0	0	0	0	5.21851759658041e-07	0	0	0	0	0	0	0	0	0	0	0	0	0	0	0	0	0	0	0	0	0	0	0	0	0
Paenibacillus_albicereus	0	0	0	0	0	0	0	0	0	0	0	0	0	0	1.12643247009181e-06	0	0	0	0	0	0	0	0	1.62722543418443e-07	0	0	0	0	0	0
Paenibacillus_baekrokdamisoli	0	0	0	0	0	0	0	0	0	0	0	0	0	0	5.63216235045905e-07	0	0	0	0	0	0	0	0	0	0	0	0	0	0	0
Paenibacillus_cellulositrophicus	5.92330270722576e-07	0	0	0	0	0	0	0	0	0	0	0	0	0	0	0	0	0	0	0	0	0	0	0	9.11721557318886e-08	0	0	0	0	0
Paenibacillus_crassostreae	0	0	0	0	0	0	4.51298362824929e-07	0	0	0	0	0	0	0	0	0	0	0	0	0	0	0	0	0	0	0	0	0	0	0
Paenibacillus_donghaensis	0	0	3.56444099406556e-07	3.18531493368015e-07	2.08740703863216e-06	0	0	1.09357275577819e-07	0	0	0	0	0	0	0	0	0	0	0	0	0	0	0	0	0	0	0	0	0	0
Paenibacillus_lutimineralis	0	0	0	3.18531493368015e-07	0	0	0	0	0	0	0	0	0	0	0	0	0	0	0	0	0	0	0	0	0	0	0	0	0	0
Paenibacillus_mucilaginosus	0	0	0	0	0	0	1.35389508847479e-06	0	0	0	0	0	0	0	0	0	0	0	0	0	0	0	0	0	0	0	0	0	0	0
Paenibacillus_odorifer	0	0	0	0	0	0	0	0	0	0	0	0	0	0	0	0	0	0	0	0	0	0	3.62049009126169e-07	0	0	0	0	0	0	0
Paenibacillus_polymyxa	1.97443423574192e-07	0	0	0	0	0	0	0	0	0	0	0	0	0	0	0	0	0	0	0	0	0	0	0	0	0	0	0	0	0
Paenibacillus_sp._FSL_H7-0357	1.97443423574192e-07	0	0	0	0	0	0	0	0	0	0	0	0	0	0	0	0	0	6.14062523027345e-07	0	0	0	0	0	0	0	0	0	0	0
Paenibacillus_sp._FSL_R5-0912	0	0	0	0	0	0	0	0	0	0	0	0	2.06145782999405e-06	0	0	0	0	0	0	0	0	0	0	0	0	0	0	0	0	0
Paenibacillus_sp._FSL_R7-0273	0	0	0	0	0	0	0	0	0	0	0	0	1.23687469799643e-06	0	0	0	0	0	0	0	0	0	0	0	0	0	0	0	0	0
Paenibacillus_sp._JZ16	0	0	0	1.59265746684008e-06	0	0	0	0	0	0	0	0	0	0	0	0	0	0	0	0	0	0	0	0	0	0	0	0	0	0
Paenibacillus_stellifer	0	0	0	0	0	0	0	0	0	2.34582642291966e-07	0	0	0	0	0	0	0	0	0	0	0	0	0	0	0	0	0	0	0	0
Thermobacillus_composti	1.97443423574192e-07	1.0807422537799e-06	0	0	0	0	0	2.18714551155638e-07	0	0	0	0	0	0	0	0	0	0	0	0	0	0	0	1.62722543418443e-07	1.82344311463777e-07	0	0	0	0	0
Kurthia_sp._11kri321	3.94886847148384e-07	0	0	0	0	0	0	0	0	0	0	0	0	0	0	0	0	0	0	0	4.30714022422972e-06	0	0	0	0	0	0	0	0	0
Metalysinibacillus_saudimassiliensis	0	0	0	0	0	0	0	0	0	0	0	0	0	0	0	0	0	0	0	0	2.77880014466434e-07	0	0	0	0	0	0	0	0	0
Planococcus_glaciei	0	0	0	0	0	0	0	0	0	0	0	0	0	0	0	0	0	0	0	0	1.38940007233217e-07	0	0	0	0	0	0	0	0	0
Planococcus_plakortidis	0	0	0	0	0	0	0	0	0	0	0	0	0	0	0	0	0	0	4.09375015351563e-07	0	0	0	0	0	0	0	0	0	0	0
Planococcus_sp._MB-3u-03	0	0	0	0	0	0	0	0	0	0	0	0	0	0	0	0	0	0	2.2515625844336e-06	0	0	0	0	0	0	0	0	0	0	0
Savagea_faecisuis	3.75142504790965e-06	0	0	0	0	0	0	0	0	0	0	0	0	0	0	0	0	0	0	0	0	0	0	0	0	0	0	0	0	0
Solibacillus_silvestris	0	0	1.06933229821967e-06	0	0	0	0	0	0	0	0	0	0	2.51007040245465e-07	0	0	0	0	0	0	0	0	0	0	0	0	0	0	0	0
Sporosarcina_pasteurii	7.89773694296768e-07	0	0	0	0	0	0	5.46786377889096e-07	0	0	0	0	0	0	0	0	0	0	0	0	0	0	0	0	0	0	0	0	0	0
Sporosarcina_sp._resist	2.76420793003869e-06	0	0	0	0	0	0	0	0	0	0	0	0	0	0	0	0	0	0	0	0	0	0	0	0	0	0	0	0	0
Sporosarcina_ureae	0	0	0	0	0	0	0	0	0	0	0	0	4.12291565998809e-07	0	0	0	0	0	0	0	0	0	0	0	0	0	0	0	0	0
Sporosarcina_ureilytica	1.97443423574192e-07	0	0	0	0	0	4.51298362824929e-06	0	0	0	0	0	0	0	1.12643247009181e-06	0	0	0	0	0	0	0	0	0	0	0	0	0	0	0
Ureibacillus_thermophilus	0	7.20494835853264e-07	0	0	0	0	0	0	0	0	0	0	0	5.0201408049093e-07	0	0	0	0	0	0	0	0	0	0	0	0	0	0	0	0
Ureibacillus_thermosphaericus	0	0	0	0	0	0	0	0	0	0	0	0	0	0	0	0	0	0	0	0	0	0	0	0	0	2.71129089982322e-07	0	0	0	0
Abyssicoccus_albus	5.92330270722576e-07	0	7.12888198813112e-07	0	0	0	0	1.09357275577819e-07	0	0	0	0	0	0	0	0	0	0	0	0	0	0	0	0	0	0	0	0	0	0
Jeotgalicoccus_saudimassiliensis	0.000113332525131586	2.01738554038914e-05	3.38621894436228e-05	6.68916136072832e-06	3.18329573391405e-05	1.58900517380085e-06	0.000109665502166458	6.45207925909134e-06	0	0	0	0	0	0	0	0	0	0	0	0	1.23656606437563e-05	0	0	0	0	0	0	0	0	0
Jeotgalicoccus_sp._ATCC_8456	8.88495406083864e-06	0.000123204616930908	7.84177018694424e-06	3.18531493368015e-07	3.65296231760629e-06	8.39902734723304e-06	6.31817707954901e-06	0.000106185914586062	0	0	0	0	0	0	0	0	0	0	0	0	3.61244018806364e-06	0	0	0	0	0	0	0	0	0
Jeotgalicoccus_sp._WY2	0.000155585417776463	1.26086596274321e-05	5.98826087003014e-05	1.43339172015607e-05	5.21851759658041e-05	6.8100221734322e-07	0.000113727187431882	1.10450848333597e-05	0	0	0	0	0	0	0	0	0	0	0	2.57566797373231e-07	2.36198012296469e-05	0	0	0	0	0	0	0	0	0
Macrococcus_bohemicus	1.38210396501934e-06	0	0	0	5.21851759658041e-07	0	0	0	0	0	0	0	0	0	0	0	0	0	0	0	4.1682002169965e-07	0	0	0	0	0	0	0	0	0
Macrococcus_canis	0	0	0	0	0	0	0	0	0	0	0	0	0	0	0	0	0	0	0	0	1.38940007233217e-07	0	0	0	0	0	0	0	0	0
Macrococcus_caseolyticus	1.97443423574192e-07	0	0	0	0	0	0	0	2.82243258125854e-07	0	0	0	0	2.51007040245465e-07	0	0	0	0	0	0	0	0	0	0	0	0	0	0	0	0
Mammaliicoccus_lentus	0.000485710821992512	0.000573153641921272	0.000577439441038621	0.000188570644073865	0.000275015877339788	8.33092712549872e-05	0.000535691156673191	0.000129807086110871	0	0	0	0	0	0	0	0	0	0	0	0	0.000116570666068669	0	0	0	0	0	0	0	0	0
Mammaliicoccus_sciuri	1.59929173095095e-05	0.000289638924013012	5.56052795074228e-05	8.91888181430442e-06	8.61055403435768e-05	1.54360502597796e-05	1.71493377873473e-05	1.47632322030056e-05	1.41121629062927e-05	2.34582642291966e-07	1.64007180890408e-06	0	0.000763151688663796	7.02819712687301e-06	5.63216235045905e-07	3.91434736925101e-06	2.73476872835715e-07	0	4.91250018421876e-06	7.72700392119692e-07	9.58686049909196e-06	1.44966351497738e-06	2.53434306388319e-06	4.88167630255328e-07	0	6.77822724955806e-07	1.54818293639213e-07	2.80192745796405e-05	1.93478235633274e-05	1.51894681088763e-07
Mammaliicoccus_vitulinus	1.18466054144515e-06	3.60247417926632e-07	7.12888198813112e-07	0	0	0	0	0	0	0	0	0	8.24583131997619e-07	0	0	0	0	0	0	0	0	0	0	0	0	0	0	1.34063514735122e-07	0	0
Nosocomiicoccus_ampullae	7.89773694296768e-07	0	3.56444099406556e-07	3.18531493368015e-07	0	0	0	0	0	0	0	0	0	0	0	0	0	0	0	0	2.91774015189755e-06	0	0	0	0	0	0	0	0	0
Salinicoccus_halodurans	1.57954738859354e-06	3.60247417926632e-07	3.56444099406556e-07	0	0	0	4.51298362824929e-07	0	0	0	0	0	0	0	0	0	0	0	0	0	4.1682002169965e-07	0	0	0	0	0	0	0	0	0
Salinicoccus_sp.	1.18466054144515e-06	0	0	0	0	0	0	0	0	0	0	0	0	0	0	0	0	0	0	0	0	0	0	0	0	0	0	0	0	0
Salinicoccus_sp._BAB_3246	1.97443423574192e-07	0	1.78222049703278e-06	0	0	0	0	0	0	0	0	0	0	0	0	0	0	0	0	0	2.77880014466434e-07	0	0	0	0	0	0	0	0	0
Staphylococcus_arlettae	0	1.44098967170653e-06	1.06933229821967e-06	0	0	0	4.51298362824929e-07	0	2.82243258125854e-07	0	0	0	0	2.51007040245465e-07	0	0	0	0	0	0	0	0	3.62049009126169e-07	0	0	0	0	0	0	0
Staphylococcus_aureus	0.000990376212648147	0.000137614513647973	5.63181677062359e-05	0.000119130778519638	5.94911006010167e-05	0.00020657067259411	0.000103798623449734	0.000239601790791002	0.000263897446347673	8.3276838013648e-05	4.52659819257526e-05	0.000162527030204669	0.00951816309264851	0.000176708956332807	0.000108137517128814	8.20148972604974e-05	3.73751726208811e-06	0.000164274545354985	0.00027366719776252	8.11335411725677e-05	0.000330399337200589	9.3503296716041e-05	0.000128889447248916	3.25445086836885e-05	2.83545404326173e-05	1.00317763293459e-05	9.75355249927042e-06	7.68183939432249e-05	0.000270316734927631	6.98715533008309e-06
Staphylococcus_caeli	9.8721711787096e-07	7.20494835853264e-07	3.56444099406556e-07	1.27412597347206e-06	0	0	0	1.09357275577819e-06	0	0	0	0	0	0	0	0	0	0	0	0	0	0	0	0	0	0	0	0	0	0
Staphylococcus_capitis	0	3.60247417926632e-07	3.56444099406556e-07	0	0	0	0	0	0	0	0	0	0	7.53021120736394e-07	0	0	0	0	2.04687507675782e-07	0	2.08410010849825e-06	0	0	0	0	0	0	0	1.10558991790442e-06	0
Staphylococcus_caprae	0	0	7.12888198813112e-07	0	0	0	4.51298362824929e-07	0	0	0	0	0	0	0	0	0	0	0	0	0	0	0	0	0	0	0	0	0	0	0
Staphylococcus_carnosus	0	0	0	0	0	0	4.51298362824929e-07	1.09357275577819e-07	0	0	0	0	0	0	0	0	0	0	0	0	1.38940007233217e-07	0	0	0	0	0	0	0	0	0
Staphylococcus_chromogenes	1.97443423574192e-07	0	0	0	0	0	0	0	0	0	0	0	0	0	0	0	0	0	0	0	0	0	0	0	0	0	0	0	0	0
Staphylococcus_cohnii	0.000246409392620592	0.000367092118867238	0.000150419409949567	8.3773782755788e-05	1.14807387124769e-05	2.20190716940974e-05	4.87402231850924e-05	0.00041522957536898	1.69345954875512e-06	0	0	0	2.51497855259274e-05	1.00402816098186e-06	0	0	0	0	1.7807813167793e-05	0	4.72396024592937e-06	0	0	3.25445086836885e-07	0	0	0	2.68127029470244e-07	0	0
Staphylococcus_condimenti	0	0	0	0	0	0	0	0	5.64486516251708e-07	0	0	5.76336986541379e-07	8.24583131997619e-07	0	0	0	0	0	3.2750001228125e-06	0	2.77880014466434e-07	0	0	0	0	0	0	0	0	0
Staphylococcus_epidermidis	3.94886847148384e-06	1.3689401881212e-05	4.99021739169179e-06	6.05209837399229e-06	4.17481407726433e-06	1.13500369557203e-06	2.25649181412465e-06	4.92107740100187e-06	3.16112449100956e-05	8.91414040709472e-06	2.39450484099996e-05	2.82405123405276e-05	0.000305920341971117	2.78617814672466e-05	1.85861357565149e-05	1.34206195517178e-05	1.25799361504429e-05	1.04301298638086e-05	0.000100296878761133	3.37412504558932e-05	0.000180066249374249	9.06039696860862e-06	2.17229405475702e-05	5.69528901964549e-06	1.27641018024644e-06	7.45604997451387e-06	9.28909761835278e-07	5.76473113361025e-06	2.26645933170406e-05	1.2151574487101e-06
Staphylococcus_equorum	7.89773694296768e-07	6.48445352267938e-06	3.20799689465901e-06	4.45944090715221e-06	3.65296231760629e-06	1.13500369557203e-06	1.12824590706232e-05	7.65500929044735e-07	0	0	0	0	0	0	0	0	0	0	0	0	5.55760028932867e-07	0	0	0	0	2.71129089982322e-07	0	0	0	0
Staphylococcus_gallinarum	1.38210396501934e-06	3.60247417926632e-07	2.49510869584589e-06	3.18531493368015e-07	0	2.27000739114407e-07	0	1.20293003135601e-06	3.6691623556361e-06	2.34582642291966e-07	3.28014361780816e-07	1.72901095962414e-06	0.000552058406872406	5.27114784515476e-06	0	1.11838496264315e-06	1.7320201946262e-06	0	1.20765629528711e-05	0	2.91774015189755e-06	0	3.62049009126169e-07	8.13612717092213e-07	0	8.13387269946967e-07	0	6.7031757367561e-06	2.76397479476105e-06	1.51894681088763e-07
Staphylococcus_haemolyticus	1.97443423574192e-06	1.00869277019457e-05	4.99021739169179e-06	0	0	0	6.31817707954901e-06	4.48364829869059e-06	0	4.69165284583933e-07	0	0	2.47374939599286e-06	0	0	0	0	0	2.04687507675782e-07	0	8.33640043399301e-07	1.81207939372172e-06	0	1.62722543418443e-07	0	0	0	0	0	0
Staphylococcus_hominis	0	7.20494835853264e-07	4.63377329228523e-06	0	5.21851759658041e-07	0	0	2.18714551155638e-07	5.64486516251708e-07	2.34582642291966e-07	0	0	8.24583131997619e-07	0	0	0	1.8231791522381e-07	4.34588744325357e-07	4.09375015351563e-07	0	4.1682002169965e-07	2.53691115121041e-06	0	3.25445086836885e-07	0	0	0	0	5.5279495895221e-07	0
Staphylococcus_kloosii	0	0	0	0	0	0	0	0	0	0	0	0	0	0	0	3.72794987547715e-07	0	0	0	0	2.77880014466434e-07	0	0	0	0	0	0	0	0	0
Staphylococcus_lloydii	0	0	0	0	0	0	0	0	0	0	0	0	0	0	0	0	9.11589576119051e-08	0	0	0	0	0	0	0	0	0	0	0	0	0
Staphylococcus_lugdunensis	0	3.60247417926632e-07	3.56444099406556e-07	0	5.21851759658041e-07	0	0	0	0	0	0	0	0	0	0	0	9.11589576119051e-08	0	0	0	1.38940007233217e-07	0	0	0	0	0	0	0	0	0
Staphylococcus_nepalensis	2.25085502874579e-05	3.56644943747366e-05	5.09715062151375e-05	6.05209837399229e-06	0.000227527367210906	5.67501847786016e-06	5.28019084505167e-05	4.57113411915284e-05	2.25794606500683e-06	0	6.56028723561632e-07	5.76336986541379e-07	1.15441638479667e-05	1.25503520122732e-06	5.63216235045905e-07	7.45589975095431e-07	4.55794788059526e-07	0	2.86562510746094e-06	5.15133594746462e-07	3.4596061801071e-05	3.62415878744345e-07	7.24098018252339e-07	0	0	8.13387269946967e-07	7.74091468196065e-08	2.68127029470244e-07	0	1.51894681088763e-07
Staphylococcus_pasteuri	0	0	0	0	1.04370351931608e-06	0	0	0	0	0	0	0	8.24583131997619e-07	0	0	0	0	0	6.14062523027345e-06	0	3.89032020253007e-06	0	0	0	0	0	0	0	0	0
Staphylococcus_pettenkoferi	0	0	0	0	0	6.8100221734322e-07	0	0	0	0	0	0	0	0	0	0	0	0	0	0	0	0	0	0	0	0	0	0	0	0
Staphylococcus_pseudintermedius	7.89773694296768e-07	3.60247417926632e-07	0	0	0	0	0	1.09357275577819e-07	2.82243258125854e-07	0	0	0	0	0	0	0	0	0	0	0	0	0	0	0	0	0	0	0	0	0
Staphylococcus_pseudoxylosus	3.94886847148384e-06	2.70185563444974e-05	1.67528726721081e-05	2.86678344031214e-06	6.26222111589649e-06	2.27000739114407e-07	1.80519345129972e-06	2.8432891650233e-06	3.10467583938439e-06	2.34582642291966e-07	0	1.72901095962414e-06	8.24583131997619e-07	1.00402816098186e-06	0	1.86397493773858e-07	3.64635830447621e-07	0	2.86562510746094e-06	2.57566797373231e-07	2.36198012296469e-06	3.62415878744345e-07	7.24098018252339e-07	3.25445086836885e-07	0	4.06693634973484e-07	0	4.02190544205366e-07	1.65838487685663e-06	0
Staphylococcus_saprophyticus	1.77699081216773e-06	1.0807422537799e-06	7.12888198813112e-07	0	1.04370351931608e-06	2.27000739114407e-07	0	1.09357275577819e-07	0	0	0	0	1.64916626399524e-06	0	0	0	0	0	0	0	8.33640043399301e-07	0	0	0	0	0	0	0	0	0
Staphylococcus_sp._11-B-312	0	1.29689070453588e-05	0	0	0	0	4.51298362824929e-06	1.43258031006943e-05	0	0	0	0	0	0	0	0	0	0	2.45625009210938e-06	0	1.11152005786573e-06	0	0	0	0	0	0	0	1.60310538096141e-05	0
Staphylococcus_sp._17KM0847	0	0	0	0	0	0	0	0	0	0	0	0	0	0	0	0	0	0	2.04687507675782e-07	0	0	0	0	0	0	0	0	0	0	0
Staphylococcus_sp._AntiMn-1	0	0	0	0	0	0	0	3.22603962954567e-05	0	0	0	0	0	0	0	0	0	0	0	0	0	0	0	0	0	0	0	0	0	0
Staphylococcus_sp._T-02	5.92330270722576e-07	1.80123708963316e-06	0	0	1.04370351931608e-06	0	9.02596725649858e-07	1.09357275577819e-07	0	0	0	0	0	0	0	0	0	0	0	0	0	0	0	0	0	0	0	0	0	0
Staphylococcus_succinus	3.94886847148384e-07	7.20494835853264e-07	3.56444099406556e-07	0	0	0	0	1.09357275577819e-07	2.82243258125854e-07	0	0	0	2.06145782999405e-06	5.0201408049093e-07	0	0	0	0	2.04687507675782e-07	0	2.77880014466434e-07	0	3.62049009126169e-07	0	0	1.35564544991161e-07	0	1.34063514735122e-07	0	0
Staphylococcus_warneri	5.92330270722576e-07	0	0	0	0	0	0	0	0	0	0	0	0	0	2.25286494018362e-06	0	0	0	0	0	4.1682002169965e-07	0	3.62049009126169e-07	0	0	0	0	0	0	3.03789362177526e-07
Staphylococcus_xylosus	1.97443423574192e-06	5.40371126889948e-06	8.9111024851639e-06	0	9.91518343350278e-06	1.13500369557203e-06	2.25649181412465e-06	8.74858204622554e-07	5.64486516251708e-07	2.34582642291966e-07	0	0	4.12291565998809e-07	0	0	9.31987468869289e-07	2.73476872835715e-07	0	2.04687507675782e-07	0	3.19562016636399e-06	2.17449527246607e-06	0	0	0	0	0	1.34063514735122e-07	5.5279495895221e-07	0
Kroppenstedtia_eburnea	0	0	7.12888198813112e-07	3.18531493368015e-07	0	0	0	0	2.82243258125854e-07	0	0	0	0	2.51007040245465e-07	0	0	0	0	0	0	0	0	0	0	0	0	0	0	0	0
Kroppenstedtia_pulmonis	0	0	0	0	0	0	0	0	4.51589213001366e-06	0	0	0	0	0	0	0	0	0	0	0	5.55760028932867e-07	0	0	0	0	0	0	0	0	0
Laceyella_sacchari	0	0	0	0	0	0	0	0	0	0	0	0	0	2.51007040245465e-07	0	0	0	0	0	0	0	0	0	0	0	0	0	0	0	0
Thermoactinomyces_sp._YT06	0	0	0	0	0	0	0	0	0	0	0	0	0	7.53021120736394e-07	0	0	0	0	0	0	0	0	0	1.62722543418443e-07	0	0	0	0	0	0
Thermoactinomyces_vulgaris	2.3693210828903e-06	0	0	6.3706298673603e-07	1.04370351931608e-06	0	0	4.37429102311277e-07	0	0	3.28014361780816e-07	0	8.24583131997619e-07	2.51007040245465e-07	0	0	0	0	2.04687507675782e-07	0	0	1.44966351497738e-06	7.24098018252339e-07	1.62722543418443e-07	2.73516467195666e-07	0	0	0	0	0
Exiguobacterium_mexicanum	3.94886847148384e-07	0	0	0	0	0	0	0	0	0	0	0	0	0	0	0	0	0	0	0	0	0	0	0	0	0	0	0	0	0
Exiguobacterium_sp._Helios	0	0	0	0	0	0	0	0	5.64486516251708e-07	0	0	0	0	0	0	0	0	0	0	0	0	0	0	0	0	0	0	0	0	0
Exiguobacterium_sp._N4-1P	0	0	9.26754658457046e-06	0	0	0	0	0	0	0	9.84043085342449e-07	0	0	0	0	1.86397493773858e-07	0	0	3.47968763048829e-06	0	0	0	0	3.25445086836885e-07	0	0	3.09636587278426e-07	0	0	0
Gemella_haemolysans	0	0	0	0	0	0	0	0	2.82243258125854e-07	0	0	0	0	0	0	9.31987468869289e-07	0	0	0	0	0	0	0	0	0	0	0	0	0	0
Aerococcus_christensenii	0	0	7.12888198813112e-07	0	0	0	0	0	0	0	0	0	0	0	0	0	0	0	0	0	0	0	0	0	0	0	0	0	0	0
Aerococcus_urinaeequi	0.000358952144057881	0.000417887004794893	0.000223134006228504	5.73356688062427e-06	0.000151337010300832	5.67501847786016e-06	6.27304724326651e-05	1.39977312739609e-05	0	0	0	0	7.83353975397738e-06	0	0	0	6.73664696751979e-05	0	0	0	0.000201601950495398	0	3.62049009126169e-07	0	0	0	0	0	5.5279495895221e-07	3.49357766504155e-06
Aerococcus_viridans	5.39020546357544e-05	5.40371126889948e-05	3.42186335430294e-05	0	1.51337010300832e-05	0	1.35389508847479e-05	4.37429102311277e-07	1.41121629062927e-06	0	0	0	1.23687469799643e-06	0	0	0	1.07567569982048e-05	0	0	0	6.68301434791773e-05	0	0	0	8.20549401586997e-07	0	1.08372805547449e-06	0	0	1.36705212979887e-06
Suicoccus_acidiformans	1.97443423574192e-07	0	0	0	0	0	0	0	0	0	0	0	0	0	0	0	0	0	0	0	0	0	0	0	0	0	0	0	0	0
Aerococcaceae_bacterium_zg-1292	0	0	0	0	0	0	0	6.56143653466915e-07	0	0	0	0	0	0	0	0	0	0	0	0	0	0	0	0	0	0	0	0	0	0
Aerococcaceae_bacterium_zg-252	0	0	0	0	0	0	0	0	0	2.34582642291966e-07	0	0	9.48270601797261e-06	0	0	0	0	0	0	5.15133594746462e-07	0	0	0	0	0	1.35564544991161e-07	0	0	0	0
uncultured_Atopostipes_sp.	1.57954738859354e-06	0	0	0	0	0	0	0	0	0	0	0	0	0	0	0	0	0	0	0	0	0	0	0	0	0	0	0	0	0
Carnobacterium_inhibens	0	0	0	0	0	0	0	0	0	0	0	0	0	0	0	0	0	0	4.09375015351563e-07	0	5.55760028932867e-07	0	0	0	0	0	0	0	0	0
Carnobacterium_sp._17-4	0	0	0	0	0	0	0	0	0	0	0	0	0	0	0	1.86397493773858e-07	0	0	0	0	0	0	0	0	0	0	0	0	0	0
Carnobacterium_sp._CP1	1.97443423574192e-07	0	0	0	0	0	0	0	0	0	0	0	0	0	0	0	0	0	0	0	0	0	0	0	0	0	0	0	0	0
Dolosigranulum_pigrum	9.8721711787096e-07	3.60247417926632e-07	0	0	0	0	0	0	0	0	0	0	0	2.51007040245465e-07	0	0	1.8231791522381e-07	0	0	5.15133594746462e-07	1.38940007233217e-06	1.08724763623303e-06	0	1.30178034734754e-06	0	0	0	0	0	0
Jeotgalibaca_arthritidis	0.000195863876185598	1.40496492991386e-05	9.73092391379898e-05	0	2.08740703863216e-06	2.27000739114407e-07	6.31817707954901e-06	0	0	0	0	5.18703287887241e-06	0	0	2.25286494018362e-06	0	9.11589576119051e-08	3.0421212102775e-06	0	0	1.61170408390531e-05	0	0	0	0	1.35564544991161e-07	0	0	1.65838487685663e-06	0
Jeotgalibaca_ciconiae	0.000167629466614489	0.000161751090649058	4.88328416186982e-05	1.91118896020809e-06	4.17481407726433e-06	2.49700813025847e-06	5.86687871672408e-06	7.65500929044735e-07	0	0	0	0	0	0	0	0	0	0	0	0	7.91958041229336e-06	0	0	0	0	0	0	0	0	0
Jeotgalibaca_dankookensis	3.17883911954449e-05	2.52173192548642e-06	3.56444099406556e-06	6.3706298673603e-07	3.13111055794825e-06	2.27000739114407e-07	8.57466889367365e-06	8.74858204622554e-07	0	0	0	0	0	0	0	0	1.8231791522381e-07	0	0	0	5.55760028932867e-07	0	0	0	0	0	0	0	0	0
Jeotgalibaca_porci	2.94190701125546e-05	2.16148450755979e-06	4.63377329228523e-06	3.18531493368015e-07	1.56555527897412e-06	0	9.92856398214844e-06	4.37429102311277e-07	0	0	0	0	0	0	0	0	0	0	0	0	9.72580050632517e-07	0	0	0	0	0	0	0	0	1.51894681088763e-07
Jeotgalibaca_sp._PTS2502	4.69915348106577e-05	3.24222676133969e-06	4.66941770222589e-05	3.18531493368015e-07	1.04370351931608e-06	0	1.35389508847479e-06	0	0	0	0	0	0	0	0	0	9.11589576119051e-08	0	0	0	0	0	0	0	0	0	0	0	0	0
Marinilactibacillus_sp._15R	1.97443423574192e-07	0	0	0	0	0	0	1.09357275577819e-07	0	0	0	0	0	0	0	0	0	0	0	0	0	0	0	0	0	0	0	0	0	0
Carnobacteriaceae_bacterium_zg-84	0	0	0	0	0	2.27000739114407e-07	0	0	0	0	0	0	0	0	0	0	0	0	0	0	0	0	0	0	0	0	0	0	0	0
Carnobacteriaceae_bacterium_zg-C25	0	0	0	0	0	2.27000739114407e-07	0	0	0	0	0	0	0	0	0	0	0	0	0	0	0	0	7.24098018252339e-07	0	0	0	0	0	0	0
Enterococcus_avium	1.97443423574192e-07	0	3.4575077642436e-05	0	6.4187766437939e-05	0	0	2.18714551155638e-07	2.82243258125854e-07	1.90011940256493e-05	8.95479207661628e-05	3.91909150848138e-05	1.64916626399524e-06	0.00190564544954357	1.91493519915608e-05	1.11838496264315e-06	5.6700871634605e-05	0	0	9.63299822175883e-05	2.5009201301979e-06	3.87784990256449e-05	6.87893117339722e-06	7.81068208408525e-05	2.73516467195666e-07	7.59161451950503e-05	0	5.22847707466976e-06	2.21117983580884e-05	1.03288383140359e-05
Enterococcus_casseliflavus	2.76420793003869e-06	7.42109680928862e-05	1.53270962744819e-05	6.3706298673603e-07	5.21851759658041e-07	2.27000739114407e-07	2.25649181412465e-06	1.09357275577819e-06	1.97570280688098e-06	0	0	0	6.59666505598095e-06	1.25503520122732e-06	0	4.8463348381203e-06	5.16871289659502e-05	0	2.04687507675782e-07	2.83323477110554e-06	2.13967611139154e-05	6.52348581739821e-06	2.17229405475702e-06	0	1.00289371305077e-06	0	1.54818293639213e-07	7.52096317664034e-05	0	9.72125958968082e-06
Enterococcus_cecorum	1.18466054144515e-06	1.94533605680381e-05	2.49510869584589e-06	2.54825194694412e-06	3.13111055794825e-06	0	4.51298362824929e-07	5.46786377889096e-07	1.46766494225444e-05	6.80289662646702e-06	2.52571058571228e-05	9.56719397658689e-05	3.71062409398928e-06	1.10443097708005e-05	8.22295703167021e-05	2.38588792030538e-05	6.38112703283336e-06	6.084242420555e-06	4.09375015351563e-07	2.31810117635908e-06	8.03073241807993e-05	7.2483175748869e-07	3.91012929856263e-05	2.11539306443975e-06	4.55860778659443e-07	1.38275835890984e-05	1.93522867049016e-06	1.27360338998366e-05	1.0503104220092e-05	6.07578724355051e-06
Enterococcus_durans	0.00751667113546949	9.97885347656771e-05	0.00228017290390374	0.00024877309632042	2.08740703863216e-06	0	0.000260850453712809	1.0279583904315e-05	1.24187033575376e-05	1.17291321145983e-05	3.93617234136979e-06	4.14962630309793e-05	0.00104763286920297	0	5.18158936242233e-05	0.0159263610605197	0	3.47670995460286e-06	1.84218756908203e-06	0.0120355813076563	1.50055207811874e-05	0	0	0	0	0	4.64454880917639e-07	5.59044856445459e-05	4.14596219214158e-05	0
Enterococcus_faecalis	0.00130292915216609	0.00102742563592675	0.00050508128885909	0.000581319975396627	0.000197259965150739	0.000176379574291894	0.00054471712392969	0.000125432795087759	0.00493191869249117	0.000734243670373854	0.000994867559281215	0.00266325321480771	0.00674673918600452	0.00114785519504251	0.0022072444251449	0.00138567896871486	0.000216320206413051	0.00190567164386669	0.000832873468732755	0.00107508381223587	0.0252911105766552	0.00126338175330279	0.000179938357535706	0.000154586416247521	0.000446105357996131	6.75111434055983e-05	0.000401521244553299	0.0130616741771282	0.000719739036555778	9.76682799400745e-05
Enterococcus_faecium	0.00500203169282858	0.0010929906659894	0.00232223330763371	0.00119098925370301	0.000290149578369871	7.5364245385983e-05	0.000489207425302223	3.81656891766589e-05	0.000536262190439123	0.000242793034772185	0.000215833450051777	0.000568844605716341	0.00110494139687681	0.000471893235661474	0.000342998687142956	0.0106884050879805	9.53522696620528e-05	0.000207298831043196	3.00890636283399e-05	0.00761264426316321	1.95905410198836e-05	0.000717221024035059	0.000749441448891171	0.000130178034734754	7.1205453626605e-05	0.00020199117203683	0.00340553800518177	0.000326578721894757	0.000888894293995154	0.000229209073762943
Enterococcus_gallinarum	0	5.76395868682611e-06	3.20799689465901e-05	5.41503538725626e-06	8.34962815452866e-06	4.76701552140254e-06	4.37759411940181e-05	1.09357275577819e-06	1.97570280688098e-05	2.81499170750359e-06	1.9680861706849e-06	5.01413178290999e-05	0.000141003715571593	8.78524640859127e-06	2.87240279873412e-05	2.08765193026721e-05	9.11589576119051e-06	3.0421212102775e-06	3.68437513816407e-06	2.91050481031751e-05	6.53018033996119e-05	6.88590169614255e-06	0	8.94973988801435e-06	3.55571407354365e-06	9.76064723936361e-06	1.1611372022941e-06	0.00107545751520515	0	2.73410425959773e-06
Enterococcus_gilvus	1.97443423574192e-07	0	0	0	5.21851759658041e-07	0	0	0	0	0	0	0	0	2.51007040245465e-07	0	0	0	0	0	0	0	0	0	0	9.11721557318886e-08	5.42258179964645e-07	0	1.34063514735122e-07	0	1.51894681088763e-07
Enterococcus_hirae	0.0159826502514837	4.32296901511958e-05	0.00449547298171549	0.000458685350449942	1.04370351931608e-06	2.27000739114407e-07	0.000169688184422173	9.84215480200373e-07	5.64486516251708e-07	1.73591155296055e-05	2.95212925602735e-06	0	0.00104680828607098	0	0	0.0324244032344439	0	7.21417315580093e-05	0	0.0244188777917665	6.11336031826154e-06	0	3.62049009126169e-07	0	9.11721557318886e-08	0	6.96682321376458e-06	2.68127029470244e-06	0	1.82273617306515e-06
Enterococcus_lactis	0.000244237514961275	0	8.23385869629145e-05	0	0	0	0	0	0	0	0	0	7.46247734457845e-05	0	0	0.000292644065224957	0	0	0	0.000286929412273779	0	0	0	0	0	0	0	0	0	0
Enterococcus_mundtii	0.00023219346612325	0	4.91892857181048e-05	3.82237792041618e-06	0	0	2.70779017694958e-06	0	0	0	0	0	9.48270601797261e-06	0	0	0.000304759902320257	0	0	0	0.000217901510577753	1.38940007233217e-07	0	0	0	0	0	0	1.34063514735122e-07	0	0
Enterococcus_raffinosus	0	0	0	0	0	0	0	0	0	0	0	0	0	0	0	0	9.11589576119051e-08	0	0	0	0	0	0	0	0	1.35564544991161e-07	0	0	0	0
Enterococcus_ratti	0.00288662285265469	1.83726183142582e-05	0.00148173812123305	0.000145887423962551	0	1.58900517380085e-06	4.10681510170686e-05	0	0	0	2.62411489424653e-06	0	0.000447336349108708	7.53021120736394e-07	0	0.00607562630955889	0	0	0	0.00584702386716971	0	0	0	0	0	0	0	0	0	0
Enterococcus_rattus	0.000150649332187108	0	3.88524068353146e-05	4.45944090715221e-06	0	0	0	0	0	0	0	0	1.11318722819679e-05	0	0	0.000324518036660286	0	0	0	0.000238249287570238	0	0	0	0	0	0	0	0	0	0
Enterococcus_saigonensis	0	0	0	0	5.21851759658041e-07	0	0	0	0	0	0	0	0	0	0	0	0	0	0	0	0	0	0	0	0	0	0	0	0	7.59473405443814e-07
Enterococcus_silesiacus	5.92330270722576e-07	0	3.56444099406556e-07	3.18531493368015e-07	0	0	0	0	0	0	0	0	4.12291565998809e-07	0	0	1.304782456417e-06	0	0	0	5.15133594746462e-07	0	0	0	0	0	0	0	0	0	0
Enterococcus_sp._CR-Ec1	0	0	0	0	0	0	0	0	0	0	0	0	0	0	0	0	0	0	0	0	4.1682002169965e-07	0	0	0	0	0	0	0	0	0
Enterococcus_sp._DA9	1.04645014494322e-05	0	0	0	0	0	0	0	0	0	0	0	0	0	0	0	0	0	0	0	0	0	0	0	0	0	0	0	0	0
Enterococcus_sp._FDAARGOS_375	0	1.00869277019457e-05	3.56444099406556e-06	0	0	0	0	0	0	0	0	0	0	0	0	0	1.64086123701429e-06	0	0	0	4.02926020976329e-06	0	0	0	0	0	0	1.08591446935449e-05	0	0
Enterococcus_sp._FDAARGOS_553	0	0	0	0	0	0	0	0	8.46729774377562e-06	0	0	0	0.000165741209531521	5.77316192564569e-06	1.01378922308263e-05	0	1.08479159558167e-05	0	0	0	3.69580419240357e-05	2.17449527246607e-06	0	0	0	1.22008090492045e-06	0	0.00227720286129078	0	1.2151574487101e-06
Enterococcus_sp._M190262	0.000519868534270847	0.000124285359184688	0.000212797127345714	8.88702866496762e-05	1.3046293991451e-05	1.11230362166059e-05	5.05454166363921e-05	7.32693746371389e-05	0.000146202007709192	0	0	4.49542849502275e-05	0.000223049737205356	0.000153114294549734	2.92872442223871e-05	0.000766093699410555	0.000113675220142046	3.47670995460286e-06	0.000241121884042071	0.00065215913094902	0.000624257452498843	1.59462986647512e-05	0.000152784681851243	1.00887976919434e-05	1.36758233597833e-06	1.81656490288156e-05	1.39336464275292e-06	0.000830791600813551	9.95030926113979e-06	5.01252447592917e-06
Enterococcus_thailandicus	2.03366726281418e-05	3.60247417926632e-07	3.56444099406556e-06	9.55594480104045e-07	0	0	0	0	0	0	0	0	2.06145782999405e-06	0	0	5.2377695750454e-05	0	0	0	3.14231492795342e-05	4.1682002169965e-07	0	0	0	0	0	0	7.50755682516683e-06	0	0
Enterococcus_wangshanyuanii	0	0	7.12888198813112e-07	0	0	0	0	0	0	0	0	0	0	0	0	0	0	0	0	0	1.25046006509895e-06	0	0	0	0	0	0	8.04381088410732e-07	0	0
uncultured_Enterococcus_sp.	0	0	0	0	0	0	0	0	0	0	0	0	0	0	0	1.0438259651336e-05	0	0	0	9.01483790806308e-06	0	0	0	0	0	0	0	0	0	0
Tetragenococcus_halophilus	9.8721711787096e-07	0	0	3.18531493368015e-07	0	2.27000739114407e-07	0	0	5.64486516251708e-07	0	0	0	4.12291565998809e-07	2.51007040245465e-07	0	0	0	4.34588744325357e-07	2.04687507675782e-07	0	0	0	0	0	0	0	7.74091468196065e-08	0	5.5279495895221e-07	1.51894681088763e-07
Tetragenococcus_solitarius	1.97443423574192e-07	0	0	0	0	0	0	0	0	0	0	0	0	0	0	5.59192481321573e-07	0	0	0	0	0	0	0	0	0	0	0	0	0	0
Vagococcus_carniphilus	5.92330270722576e-07	7.20494835853264e-07	0	0	0	0	0	0	0	0	0	0	0	0	0	0	0	0	0	0	1.38940007233217e-07	0	0	0	0	0	0	0	0	0
Vagococcus_coleopterorum	0	0	0	0	0	0	0	0	0	0	0	0	0	0	0	0	0	0	0	2.57566797373231e-07	0	0	0	0	0	0	0	0	0	0
Vagococcus_fluvialis	2.96165135361288e-05	0.000644122383252818	1.35448757774491e-05	6.3706298673603e-07	5.74036935623845e-06	2.04300665202966e-06	9.02596725649858e-07	1.09357275577819e-07	0	0	0	5.76336986541379e-07	0	0	0	0	8.20430618507146e-07	0	0	0	2.52870813164455e-05	0	0	0	0	0	0	4.15596895678878e-06	0	2.73410425959773e-06
Vagococcus_hydrophili	1.97443423574192e-07	0	0	0	0	0	0	0	0	0	0	0	0	0	0	0	0	0	0	0	0	0	0	0	0	0	0	0	0	0
Vagococcus_lutrae	1.16491619908773e-05	3.60247417926632e-07	0	0	0	0	4.51298362824929e-07	0	0	0	0	0	0	0	0	0	0	0	0	0	3.05668015913077e-06	0	0	0	0	0	0	0	0	0
Vagococcus_teuberi	0	0	0	0	0	0	0	0	2.82243258125854e-07	0	0	0	0	2.51007040245465e-07	0	0	0	0	0	0	0	0	0	0	0	0	0	0	0	0
Amylolactobacillus_amylophilus	0	0	0	0	0	0	9.02596725649858e-07	1.09357275577819e-07	0	0	0	0	0	0	0	0	0	0	0	0	0	0	0	0	0	0	0	0	0	0
Apilactobacillus_kunkeei	0	0	0	0	0	0	0	1.09357275577819e-07	0	0	0	0	0	0	0	0	0	0	0	0	0	0	0	0	0	0	0	0	0	0
Companilactobacillus_farciminis	1.97443423574192e-07	0	0	0	0	0	0	0	0	0	0	0	0	0	0	0	0	0	0	0	0	0	0	0	0	0	0	0	0	0
Lacticaseibacillus_paracasei	0	0	0	3.18531493368015e-07	0	0	0	0	0	0	0	0	0	0	0	0	0	0	0	0	0	0	0	0	0	0	0	0	0	0
Lactiplantibacillus_pentosus	0	0	0	3.18531493368015e-07	0	0	0	0	0	0	0	0	0	0	0	0	0	0	0	0	0	0	0	1.62722543418443e-07	0	0	0	0	0	0
Lactiplantibacillus_plantarum	0.00036783709811872	7.9254431943859e-06	0	4.2364688617946e-05	1.56555527897412e-06	1.58900517380085e-05	1.12824590706232e-05	6.56143653466915e-07	1.43944061644186e-05	1.4074958537518e-06	2.29610053246571e-06	3.57328931655655e-05	9.0704144519738e-06	3.61450137953469e-05	2.92872442223871e-05	7.45589975095431e-07	4.83142475343097e-06	2.17294372162679e-06	4.85109393191602e-05	1.3393473463408e-05	8.33640043399301e-07	0.000102926109563394	0	8.13612717092213e-06	0	4.06693634973484e-07	1.16887811697606e-05	5.89879464834537e-06	2.98509277834194e-05	3.49357766504155e-06
Lactobacillus_acetotolerans	5.92330270722576e-07	2.88197934341306e-06	1.42577639762622e-06	0	5.21851759658041e-07	1.13500369557203e-06	2.25649181412465e-06	2.07778823597857e-06	4.23364887188781e-06	2.58040906521163e-06	3.60815797958898e-06	2.88168493270689e-06	1.60793710739536e-05	1.75704928171825e-06	0	1.86397493773858e-06	0	3.0421212102775e-06	0	2.57566797373231e-07	1.38940007233217e-06	5.43623818116517e-06	3.25844108213552e-06	1.62722543418443e-07	6.3820509012322e-07	0	7.74091468196065e-08	6.7031757367561e-07	1.0503104220092e-05	1.51894681088763e-07
Lactobacillus_acidophilus	0.000114122298825883	0.000233440326816458	3.99217391335343e-05	9.23741330767244e-05	0.000125766274077588	9.89723222538813e-05	0.000100639534909959	9.97338353269711e-05	0.000280549798577099	0.000113772581511604	0.000573697118754648	0.000124488789092938	0.000605656310452251	9.18685767298401e-05	7.65974079662431e-05	0.000184719916329893	1.79583146495453e-05	0.000405905887199884	0.000224337508412657	0.000108693188491503	0.000218274751363384	0.000204040139733066	0.000234245708904632	4.91422081123697e-05	5.29710224802273e-05	0.361695017731842	0.000223402797721384	2.02435907250034e-05	0.000751801144175006	3.18978830286402e-05
Lactobacillus_amylolyticus	6.67358771680769e-05	0.000176160987366123	2.88719720519311e-05	7.00769285409633e-06	2.76581432618762e-05	7.30942379948389e-05	5.41558035389915e-05	5.57722105446878e-05	0.000214222632917523	4.03482144742182e-05	0.000160399022910819	5.64810246810551e-05	0.000341377416647014	5.24604714113021e-05	3.32297578677084e-05	6.39343403644332e-05	7.0192397361167e-06	0.000190349870014507	0.000185651569461934	4.66195903245548e-05	5.51591828715871e-05	6.3060362901516e-05	0.000100649624537075	2.55474393166955e-05	2.16078009084576e-05	8.13387269946967e-06	7.1216415074038e-06	3.16389894774888e-05	0.000426204913352154	6.5314712868168e-06
Lactobacillus_amylovorus	9.89191552106702e-05	0.000409961561600507	0.000101586568330869	2.54825194694412e-05	1.04370351931608e-05	6.37872076911482e-05	0.00016201611225415	0.000231837424224977	0.000346312477720423	0.000100635953543254	0.000299805126667666	0.000102011646617824	0.00120306678958453	0.000122491435639787	4.61837312737642e-05	0.000194598983499907	4.19331205014764e-06	0.000342021341784056	4.99437518728907e-05	0.000132131767052467	0.000127963746661793	0.000713596865247615	0.000539815072607119	2.60356069469508e-05	2.2884211088704e-05	1.91146008437537e-05	6.34755003920773e-06	1.16635257819556e-05	0.00219072642232761	2.58220957850897e-06
Lactobacillus_apis	0	0	0	0	0	0	0	0	2.82243258125854e-07	0	0	0	0	0	0	0	0	0	0	0	1.38940007233217e-07	0	0	0	0	0	0	0	0	0
Lactobacillus_crispatus	0.000159139399400799	0.000323502181298116	8.80416925534194e-05	9.23741330767244e-05	0.000102282944892976	6.8100221734322e-05	0.000227454374863764	1.20293003135601e-05	0.000299460096871531	0.000101574284112421	0.000372952329344788	0.000167137726097	0.000999807047547113	0.000108686048426286	0.000109827165833951	0.000202800473225957	3.19056351641668e-06	0.000463706190195156	0.000112987504237031	0.000155055212018685	0.000254121273229553	0.000113798585925724	0.000442785938161305	6.41126821068664e-05	3.1910254506161e-05	0.000152510113115056	3.19699776364975e-05	5.49660410414e-06	0.00159094389186446	3.63028287802143e-05
Lactobacillus_delbrueckii	0	0	0	3.18531493368015e-07	0	0	0	0	0	0	0	0	0	5.0201408049093e-07	0	0	0	0	0	0	0	7.2483175748869e-07	0	0	0	0	0	0	0	0
Lactobacillus_gallinarum	6.85128679802446e-05	2.34160821652311e-05	0	0	0	1.58900517380085e-05	0	0	0	0	0	0	0	0	0	0	1.8231791522381e-07	0	0	2.83323477110554e-06	1.33382406943888e-05	0	0	0	0	0	0	0	7.18633446637873e-06	5.16441915701794e-06
Lactobacillus_gasseri	6.98949719452639e-05	4.46706798229024e-05	0	2.54825194694412e-05	2.03522186266636e-05	1.54360502597796e-05	1.48928459732227e-05	9.83121907444595e-05	3.02000286194664e-05	0.000137465428383092	6.13386856530126e-05	4.09199260444379e-05	0.000129459551723626	0.000161648533918079	3.77354877480756e-05	0.000185838301292536	1.07567569982048e-05	2.34677921935693e-05	0.00037068907640084	0.000646235094609436	1.84790209620178e-05	2.68187750270815e-05	0	0.000152145578096244	0.000149066474621638	5.69371088962877e-06	2.94154757914505e-06	3.61971489784829e-06	1.49254638917097e-05	1.27591532114561e-05
Lactobacillus_helveticus	0.00032499187520312	0.00137218241488254	0.000199608695667671	0.000635788860762558	0.000296411799485767	0.000480787565444313	0.000954496037374725	0.00183763965880967	0.00197457383384847	0.000209247716924434	0.000593049966099716	0.000174630106922038	0.00247663543695485	0.00224400293979446	0.000156010897107716	0.000364966292809213	3.54608345110311e-05	0.000554969826503482	0.00148337036812639	0.000184417826919233	0.00127935958660346	0.000137355618044107	0.0012602926007682	0.000283625393178346	0.000134114241081608	7.4831628835121e-05	6.38625461261754e-05	9.43807143735259e-05	0.0052769806781578	4.66316670942502e-05
Lactobacillus_iners	3.19858346190191e-05	0	0	5.41503538725626e-06	0	6.8100221734322e-07	1.03798623449734e-05	0	1.12897303250342e-06	2.34582642291966e-07	0	2.88168493270689e-06	2.88604096199167e-06	4.76913376466383e-06	2.25286494018362e-06	0	9.11589576119051e-08	4.34588744325357e-07	2.86562510746094e-06	7.72700392119692e-07	1.38940007233217e-07	5.07382230242083e-06	0	1.95267052102131e-06	0	1.35564544991161e-07	7.74091468196065e-07	0	0	3.03789362177526e-07
Lactobacillus_intestinalis	0.000287872511571172	0.00101373623404554	0.000562825232962952	8.5684971715996e-05	7.72340604293901e-05	0.00025446782854725	0.000997369381843094	0.00047537607693678	0.000991238322537999	0.000262967142009294	0.00146720824024559	0.000607459183814613	0.0057122996469135	0.000387805877179243	0.000444377609451219	0.000947458460852519	2.2060467742081e-05	0.00254929757421255	0.00020038907001459	0.000792790602314804	0.000450165623435622	0.00201611953345479	0.0011053356248622	7.58287052329943e-05	0.000198755299495517	0	2.64739282123054e-05	2.22545434460303e-05	0.0154915259296767	0
Lactobacillus_jensenii	5.92330270722576e-07	4.68321643304622e-06	0	3.18531493368015e-07	3.13111055794825e-06	2.95100960848729e-06	1.35389508847479e-06	2.18714551155638e-07	1.07252438087824e-05	1.17291321145983e-06	9.84043085342449e-06	1.72901095962414e-06	8.658122885975e-06	5.0201408049093e-07	5.63216235045905e-07	1.304782456417e-06	9.11589576119051e-08	9.12636363083251e-06	8.18750030703126e-07	7.72700392119692e-07	1.52834007956538e-06	1.44966351497738e-06	5.43073513689254e-06	1.78994797760287e-06	0	2.71129089982322e-07	1.54818293639213e-07	8.04381088410732e-07	1.27142840559008e-05	3.03789362177526e-07
Lactobacillus_johnsonii	0.10169224809477	0.0506493459708128	0.00881165458142948	0.126697812676088	0.162384090201033	0.0416986737708818	0.0843273555856521	0.0908875972336546	0.143450418185723	0.0354714759236105	0.180262260602818	0.163269928580321	0.103055162962364	0.0477937485190585	0.0955783583035251	0.121898555400784	0.012989331029078	0.283117617966942	0.388993666149762	0.0789990851227357	0.201111353329857	0.194801071736237	0.0136535922321661	0.0882055446079444	0.108649857985692	0.0506637240122767	0.0570869235050552	0.00981747118405298	0.057882054561968	0.0622083147452217
Lactobacillus_kalixensis	3.8106580749819e-05	0.000124645606602615	0	0	6.05348041203328e-05	0.000115543376209233	9.02596725649858e-07	0	0.000302564772710915	1.57170370335617e-05	0.000207961105369037	7.03131123580482e-05	0.000154609337249553	2.81127885074921e-05	3.94251364532133e-05	1.67757744396472e-05	0	0.000259449480362238	0	0	2.57039013381451e-05	5.07382230242083e-06	0	4.70268150479299e-05	0	1.80300844838244e-05	1.10695079952037e-05	0.000102960779316574	5.14099311825556e-05	2.24804128011369e-05
Lactobacillus_kefiranofaciens	5.92330270722576e-07	3.60247417926632e-06	0	3.18531493368015e-07	0	9.08002956457626e-07	1.80519345129972e-06	3.06200371617894e-06	3.10467583938439e-06	0	3.60815797958898e-06	5.76336986541379e-07	2.26760361299345e-05	1.50604224147279e-06	5.63216235045905e-07	3.91434736925101e-06	0	6.084242420555e-06	4.09375015351563e-07	1.80296758161262e-06	1.11152005786573e-06	3.98657466618779e-06	1.44819603650468e-06	0	3.64688622927554e-07	0	7.74091468196065e-08	0	1.99006185222796e-05	0
Lactobacillus_kullabergensis	1.97443423574192e-07	0	0	0	0	0	0	0	2.82243258125854e-07	0	0	0	0	0	0	0	0	0	2.04687507675782e-07	0	0	0	0	0	0	0	0	0	5.5279495895221e-07	0
Lactobacillus_panisapium	4.9360855893548e-06	1.7652123478405e-05	2.49510869584589e-06	9.55594480104045e-07	2.08740703863216e-06	5.22101699963135e-06	6.76947544237394e-06	9.62344025084809e-06	1.60878657131737e-05	3.28415699208753e-06	1.86968186215065e-05	5.18703287887241e-06	5.23610288818488e-05	9.53826752932766e-06	2.25286494018362e-06	1.54709919832302e-05	5.46953745671431e-07	1.60797835400382e-05	2.86562510746094e-06	4.63620235271815e-06	8.33640043399301e-06	2.39194479971268e-05	1.44819603650468e-05	2.2781156078582e-06	2.55282036049288e-06	5.42258179964645e-07	7.74091468196065e-07	4.02190544205366e-07	5.251552110046e-05	4.55684043266289e-07
Lactobacillus_paragasseri	7.02898587924123e-05	2.34160821652311e-05	5.20408385133572e-05	0.000138561199615087	0.000172211080687154	4.31301404317372e-05	2.03084263271218e-05	0.000218933265706794	0.000178942225651791	0.000375097645024854	0.000750824874116288	0.000142355235675721	0.000178934539643483	7.20390205504484e-05	7.0965245615784e-05	0.00100095454156562	4.7129181085355e-05	0.000300735411073147	0.000525842207219083	0.00055248078036558	0.00023105723202884	0.000218174359004096	0	0.000201938676382287	0.000737035706936587	3.79580725975251e-05	6.57977747966655e-05	2.82874016091107e-05	4.42235967161768e-05	5.65048213650198e-05
Lactobacillus_pasteurii	0	0	0	0	0	0	0	0	0	0	0	6.33970685195517e-06	0	0	1.68964870513771e-06	0	0	0	0	0	0	0	0	0	0	0	0	0	0	0
Lactobacillus_sp.	1.73750212745289e-05	1.83726183142582e-05	2.06737577655803e-05	9.55594480104045e-06	0	1.40740458250932e-05	1.71493377873473e-05	0	2.25794606500683e-05	0	0	2.30534794616551e-05	0.000167390375795517	0	0	2.60956491283401e-05	0	8.73523376093968e-05	0	5.92403633958431e-06	1.36161207088552e-05	0	1.23096663102898e-05	0	2.55282036049288e-06	0	1.2385463491137e-06	0	0.000203428544894413	0
Lactobacillus_sp._3B(2020)	0	0	0	3.50384642704817e-06	4.17481407726433e-06	1.58900517380085e-06	1.30876525219229e-05	0	0	5.86456605729916e-06	1.01684452152053e-05	0	5.35979035798452e-06	1.75704928171825e-06	0	1.67757744396472e-06	0	0	5.38328145187305e-05	2.06053437898585e-06	1.38940007233217e-07	0	3.62049009126169e-07	2.60356069469508e-06	1.27641018024644e-06	0	0	0	2.76397479476105e-06	6.07578724355051e-07
Lactobacillus_sp._PC121B	0	0	0	0	0	0	0	0	0	0	0	0	0	0	0	0	0	0	0	0	0	0	0	0	2.46164820476099e-06	0	4.64454880917639e-06	0	0	3.34168298395278e-06
Lactobacillus_sp._PV034	1.97443423574192e-07	7.20494835853264e-07	3.56444099406556e-07	0	0	0	0	0	0	0	0	1.15267397308276e-06	0	0	0	0	0	0	0	0	0	0	0	0	4.55860778659443e-07	0	0	0	3.86956471266547e-06	0
Lactobacillus_taiwanensis	0.000848414391098303	0.000333228861582135	7.77048136706293e-05	0.00138784171660444	0.00222152294086428	0.000360477173713678	0.000620083950521453	0.00114354903071726	0.00162600341006304	0.000323958629005205	0.00182507190894846	0.00199412597343317	0.000766862312757785	0.000443278433073491	0.0011140417129208	0.0012926666193217	0.000162262944549191	0.00326332688113911	0.00396008921100335	0.000658855867680724	0.00228695251905875	0.00235896495474694	1.88265484745608e-05	0.000984471387681578	0.00129455343923709	0.000602042144305747	0.000645514875328699	9.39785238293205e-05	0.0001249316607232	0.000644185342497443
Lactobacillus_ultunensis	4.14631189505803e-06	8.64593803023917e-06	0	0	1.56555527897412e-06	1.18040384339491e-05	2.25649181412465e-06	1.09357275577819e-07	2.9071055586963e-05	1.64207849604376e-06	1.08244739387669e-05	1.15267397308276e-06	1.31933301119619e-05	7.02819712687301e-06	4.50572988036724e-06	7.45589975095431e-07	9.11589576119051e-08	1.34722510740861e-05	3.88906264583985e-06	5.15133594746462e-07	1.94516010126503e-06	1.44966351497738e-06	3.62049009126169e-06	2.92900578153197e-06	2.73516467195666e-07	2.30459726484974e-06	3.87045734098032e-07	5.22847707466976e-06	9.39751430218758e-06	9.11368086532577e-07
uncultured_Lactobacillus_sp.	0.00036408567307081	0.00146152377452835	0.000416683152206264	0.000147480081429391	3.96607337340111e-05	0.000121445395426208	0.000996015486754619	0.000378922959877144	0.000975714943341077	0.00032090905465541	0.00158594943921025	0.000568844605716341	0.00619344390443411	0.000373498475885252	0.000339619389732681	0.000859478843791258	1.71378840310382e-05	0.00194652298583328	0.000131614067435528	0.000594464168337417	0.000401119800882297	0.00142501923522276	0.00112524832036413	7.85949884711078e-05	0.00020322273512638	0	1.99715598794585e-05	1.099320820828e-05	0.013163706357529	9.11368086532577e-07
Latilactobacillus_curvatus	0	0	3.56444099406556e-07	0	0	0	0	0	0	0	0	0	0	5.0201408049093e-07	0	7.45589975095431e-07	0	0	0	2.57566797373231e-07	0	0	0	0	0	0	0	0	0	0
Latilactobacillus_graminis	0	0	0	0	0	0	0	0	0	0	3.28014361780816e-07	0	0	0	0	0	0	0	0	0	0	0	0	0	0	0	0	0	0	0
Latilactobacillus_sakei	0	0	0	0	0	0	0	0	0	0	0	0	0	0	0	0	0	0	0	0	1.38940007233217e-07	0	0	0	0	0	0	0	0	0
Lentilactobacillus_buchneri	0	0	0	0	0	0	0	0	0	0	0	0	0	0	0	0	0	0	0	0	1.38940007233217e-07	0	0	0	0	0	0	0	0	0
Lentilactobacillus_kefiri	0	0	0	0	0	0	0	0	2.82243258125854e-07	0	0	0	0	0	0	0	0	0	0	0	0	0	0	0	0	0	0	0	0	0
Lentilactobacillus_parabuchneri	0	0	0	0	0	0	0	2.18714551155638e-07	0	0	0	0	0	0	0	0	0	0	0	0	0	3.62415878744345e-07	0	0	0	0	0	0	0	0
Leuconostoc_carnosum	0	0	0	0	0	0	0	0	5.64486516251708e-07	0	0	0	0	0	0	0	0	0	0	0	0	0	0	0	0	0	0	0	0	0
Leuconostoc_citreum	0	0	0	0	0	0	0	0	3.04822718775922e-05	0	3.28014361780816e-07	0	0	5.0201408049093e-07	0	0	2.73476872835715e-07	0	0	0	0	1.08724763623303e-05	0	0	0	0	0	4.02190544205366e-07	0	0
Leuconostoc_falkenbergense	0	0	0	0	0	0	0	0	1.10074870669083e-05	0	0	0	0	0	0	0	6.38112703283336e-07	0	0	0	0	1.41342192710295e-05	0	0	0	0	0	0	0	2.27842021633144e-06
Leuconostoc_gelidum	0	0	0	0	0	0	0	0	2.82243258125854e-07	0	0	0	0	0	0	0	0	0	0	0	0	0	0	0	0	0	0	0	0	0
Leuconostoc_kimchii	0	0	0	0	0	0	0	0	5.64486516251708e-06	0	0	0	0	0	0	0	0	0	0	0	0	0	0	0	0	0	0	0	0	0
Leuconostoc_lactis	0	0	0	0	0	0	0	0	5.64486516251708e-07	0	9.84043085342449e-07	0	0	0	0	0	0	0	0	0	0	7.2483175748869e-07	0	0	0	0	0	0	0	4.55684043266289e-07
Leuconostoc_mesenteroides	9.8721711787096e-07	0	7.12888198813112e-07	3.18531493368015e-07	0	0	9.02596725649858e-07	4.37429102311277e-07	0.000141121629062927	0	0	0	0	0	0	0	2.46129185552144e-05	0	0	0	0	3.98657466618779e-06	0	3.25445086836885e-07	2.73516467195666e-07	0	0	0	1.10558991790442e-06	2.14171500335156e-05
Leuconostoc_pseudomesenteroides	0	0	0	0	0	0	0	0	4.17720022026264e-05	0	0	8.0687178115793e-06	0	0	0	0	9.11589576119051e-07	0	0	0	0	2.53691115121041e-05	0	1.62722543418443e-07	0	0	2.32227440458819e-07	6.7031757367561e-07	0	3.34168298395278e-06
Leuconostoc_suionicum	0	0	0	0	0	0	0	0	0	0	0	0	0	0	0	0	1.8231791522381e-07	0	0	0	0	0	0	0	0	0	0	0	0	1.51894681088763e-07
Levilactobacillus_brevis	0	0	0	0	0	0	0	0	0	0	0	0	0	7.53021120736394e-07	0	0	0	0	0	0	0	0	0	0	0	0	0	0	0	0
Ligilactobacillus_agilis	1.00696146022838e-05	5.40371126889948e-06	0	9.87447629440847e-06	4.69666583692237e-06	4.76701552140254e-06	5.86687871672408e-06	1.454451765185e-05	3.33047044588508e-05	9.38330569167865e-07	1.31205744712326e-06	1.72901095962414e-06	4.94749879198571e-06	1.85745209781644e-05	5.63216235045905e-07	1.86397493773858e-06	6.38112703283336e-07	1.73835497730143e-06	1.63750006140625e-05	5.15133594746462e-07	3.27898417070392e-05	2.89932702995476e-06	0	5.36984393280861e-06	1.00289371305077e-06	8.13387269946967e-07	1.00631890865488e-06	2.69467664617595e-05	2.21117983580884e-06	1.06326276762134e-06
Ligilactobacillus_animalis	0.00650181193829814	0.0061980568254277	0.00024737220498815	0.00972731474447244	0.00489183839503448	0.00498312022503945	0.00943484357321797	0.0243339622470252	0.0204479595647019	0.000959443006974142	0.00256900848146735	0.000667398230414917	0.00371763305061126	0.0264333004012097	0.000759778701076926	0.00205186361146263	0.000286512603774218	0.00230288575618007	0.0133687551888283	0.000700581688855188	0.018897925083826	0.00199292491721515	0.000175231720417066	0.00475084737764485	0.00103516865617986	0.00125681889661306	0.000837179922854044	0.00170475165337181	0.00425154602930145	0.000613046932874247
Ligilactobacillus_faecis	0	2.48570718369376e-05	0	0	0	6.8100221734322e-07	0	0	1.3547676390041e-05	3.51873963437949e-05	0.000538927596405881	0	4.86504047878595e-05	0	0	1.82669543898381e-05	2.3063216275812e-05	0.000185569393826928	0	1.80296758161262e-06	3.19562016636399e-06	2.89932702995476e-06	2.53434306388319e-06	2.44083815127664e-06	0	5.34124307265175e-05	4.64454880917639e-07	2.01095272102683e-06	0.000124378865764247	4.43532468779188e-05
Ligilactobacillus_murinus	0.402054043424127	0.11198002788315	0.0115341746126968	0.212574858882585	0.0844773628534437	0.0976518589544528	0.181802386375483	0.443339097555329	0.358041943041617	0.0198409998850545	0.0472835982650664	0.0299516568535689	0.0638540685756316	0.507550793784664	0.0326366911722051	0.0353966976701618	0.00677529836554724	0.0778926444116668	0.272587880534546	0.0196734671169621	0.330405172680893	0.0989750516533231	0.00436051826591558	0.0944213830439855	0.0352270975316871	0.0220795330072554	0.0234170410043992	0.0614201267677783	0.0727417358535624	0.015185518847168
Ligilactobacillus_ruminis	1.38210396501934e-06	1.0807422537799e-06	3.92088509347212e-06	1.27412597347206e-06	8.8714799141867e-06	5.22101699963135e-06	3.61038690259943e-06	4.37429102311277e-07	5.36262190439122e-06	4.69165284583933e-07	6.56028723561632e-07	4.61069589233103e-06	2.88604096199167e-06	1.75704928171825e-06	2.81608117522952e-06	3.72794987547715e-07	1.8231791522381e-07	3.0421212102775e-06	5.5265627072461e-06	6.95430352907723e-06	5.55760028932867e-07	2.89932702995476e-06	3.62049009126169e-07	1.62722543418443e-07	2.27930389329721e-06	8.26943724446083e-06	6.19273174556852e-07	1.34063514735122e-07	5.5279495895221e-07	9.11368086532577e-07
Ligilactobacillus_saerimneri	0	1.44098967170653e-06	0	0	0	0	0	3.28071826733458e-07	1.12897303250342e-06	1.78282808141894e-05	7.54433032095877e-06	0	7.38001903137869e-05	0	0	1.86397493773858e-07	0	0	0	0	0	7.2483175748869e-07	0	0	2.73516467195666e-07	1.35564544991161e-05	2.32227440458819e-07	2.10479718134142e-05	5.5279495895221e-07	1.51894681088763e-07
Ligilactobacillus_salivarius	0.000825905840810845	3.20620201954702e-05	2.31688664614262e-05	0.000100974483397661	1.61774045493993e-05	3.04180990413305e-05	5.95713838928907e-05	4.70236284984623e-06	2.34261904244459e-05	2.34582642291966e-05	2.62411489424653e-06	6.3973405506093e-05	4.12291565998809e-06	8.15772880797761e-05	6.19537858550495e-05	5.03273233189416e-06	5.3783784991024e-06	0.000121250259666775	0.000153720318264512	2.29234449662175e-05	5.41866028209545e-06	0.000183382434644639	1.9188597483687e-05	2.09912081009791e-05	5.41562605047418e-05	6.50709815957574e-06	2.28356983117839e-05	2.01095272102683e-06	1.65838487685663e-05	1.74678883252077e-05
Limosilactobacillus_antri	0	0	0	0	0	0	0	0	0	1.00870536185545e-05	1.18085170241094e-05	0	9.97745589717119e-05	0	0	0	0	0	0	0	0	0	0	0	0	1.87079072087802e-05	0	2.29248610197059e-05	0	0
Limosilactobacillus_caviae	0	0	0	0	0	0	0	0	0	0	0.000157774908016573	0	0	0	0	0	0	0	0	0.000154282511626565	0	0	0	0	3.07250164816465e-05	1.12518572342664e-05	0	2.01095272102683e-06	0	1.45818893845212e-05
Limosilactobacillus_fermentum	6.51563297794833e-06	0.000272347047952534	9.62399068397702e-06	3.88608421908978e-05	9.49770202577635e-05	3.31421079107034e-05	0.000133133017033354	3.01826080594781e-05	0.000378770452404896	0.000130662531756625	0.00150525790621217	1.26794137039103e-05	0.000243252023939297	1.25503520122732e-05	9.57467599578038e-06	6.0206390488956e-05	6.38112703283336e-07	5.73657142509472e-05	0.000493296893498634	0.000802320573817614	8.9755244672658e-05	1.23221398773077e-05	5.61175964145563e-05	1.35059711037307e-05	0.000184805959668538	6.92734824904834e-05	7.74091468196065e-06	5.92560735129239e-05	5.5279495895221e-05	0.000120452482103389
Limosilactobacillus_frumenti	0	0	0	0	0	0	0	1.09357275577819e-07	0	2.34582642291966e-07	0.000144982347907121	0	4.12291565998809e-07	0	0	3.72794987547715e-07	0	0	0	9.73602494070812e-05	4.1682002169965e-07	3.62415878744345e-07	3.62049009126169e-07	1.62722543418443e-07	1.73227095890588e-05	2.71129089982322e-06	0	2.68127029470244e-07	0	1.33667319358111e-05
Limosilactobacillus_mucosae	0	0	0	0	0	0	0	0	2.82243258125854e-07	0	1.64007180890408e-06	0	4.12291565998809e-07	0	0	1.86397493773858e-07	0	0	0	2.57566797373231e-07	0	0	0	0	0	2.98241998980555e-06	7.74091468196065e-08	4.02190544205366e-07	5.5279495895221e-07	6.5314712868168e-06
Limosilactobacillus_oris	1.57954738859354e-06	4.5030927240829e-05	0	4.45944090715221e-06	1.04370351931608e-05	1.13500369557203e-06	2.12110230527717e-05	3.17136099175676e-06	3.69738668144869e-05	0.000769665649359941	0.000381480702751089	0	0.00273308079100611	1.75704928171825e-06	2.25286494018362e-06	6.71030977585888e-06	0	2.60753246595215e-06	3.93000014737501e-05	0.00010843562169413	2.22304011573147e-05	5.07382230242083e-06	7.60302919164956e-06	4.52368670703271e-05	2.46164820476099e-05	0.00048328760289349	8.59241529697632e-06	0.000793253816687717	8.07080640070227e-05	2.17209393956931e-05
Limosilactobacillus_panis	9.8721711787096e-07	5.40371126889948e-06	0	3.18531493368015e-07	0	0	2.70779017694958e-06	0	1.69345954875512e-06	5.62998341500719e-06	6.56028723561632e-06	5.76336986541379e-07	1.03072891499702e-05	5.77316192564569e-06	0	2.98235990038172e-06	0	8.69177488650715e-07	2.51765634441211e-05	4.63620235271815e-06	1.52834007956538e-06	0	1.08614702737851e-06	0	8.20549401586997e-07	4.60919452969948e-06	1.03728256738273e-05	4.82628653046439e-06	5.5279495895221e-07	1.51894681088763e-06
Limosilactobacillus_pontis	0	0	0	0	0	0	0	0	0	1.17291321145983e-06	0	0	6.59666505598095e-06	0	0	0	0	0	0	0	0	0	0	0	0	8.13387269946967e-07	0	9.38444603145854e-07	0	0
Limosilactobacillus_reuteri	0.12658571749558	0.0597138915006827	0.0184057039610563	0.169994524443629	0.157119127797843	0.134581928198758	0.158941867806586	0.115758941132869	0.0851564601389258	0.0206474950092543	0.0663441848137879	0.0365858719056467	0.057835848586747	0.0245838805286811	0.0249578010235892	0.0493701721884128	0.00269192401827956	0.0261887523217904	0.144199278844973	0.0537632054497013	0.0790363009946298	0.0634753290826783	0.0865362300633187	0.0578462369598222	0.0171461091234062	0.0203864674048608	0.00501092630107359	0.00331659729103218	0.0434784291115092	0.0103259523150952
Limosilactobacillus_urinaemulieris	0	2.0534102821818e-05	0	5.09650389388824e-06	1.56555527897412e-06	3.4050110867161e-06	1.98571279642969e-05	4.26493374753495e-06	1.89102982944322e-05	8.67955776480275e-06	7.21631595917796e-06	0	2.88604096199167e-05	1.00402816098186e-06	0	6.71030977585888e-06	0	3.91129869892822e-06	3.33640637511524e-05	0	1.7923260933085e-05	6.52348581739821e-06	2.53434306388319e-06	2.60356069469508e-06	1.91461527036966e-06	1.08451635992929e-06	6.19273174556852e-07	8.04381088410732e-06	3.86956471266547e-06	4.55684043266289e-07
Limosilactobacillus_vaginalis	6.51563297794833e-05	0.0069758310007313	0	0.00236955577916466	0.00164644230172112	0.000362747181104822	0.00990148608037895	0.0019035820959831	0.00714498807945599	0.00355838410092684	0.00199793547760695	0.000126794137039103	0.00813245113932651	0.000266318469700438	0.000113206463244227	0.00180619171466868	5.46953745671431e-06	0.000653186882721012	0.0110449379141852	0.000277657007568343	0.00708010488859026	0.00113399928459106	0.00173168041065047	0.000685875520508736	0.00069372893296394	0.000786138796403744	0.000224486525776859	0.000873557862014055	0.00127529797030275	0.000503227078447071
uncultured_Oenococcus_sp.	0	0	0	1.59265746684008e-06	0	2.27000739114407e-07	0	0	0	0	6.56028723561632e-07	4.61069589233103e-06	1.23687469799643e-06	0	1.12643247009181e-06	0	0	0	0	0	0	0	0	1.62722543418443e-07	0	0	0	0	0	0
Pediococcus_acidilactici	0	0	0	0	1.04370351931608e-06	0	0	2.18714551155638e-07	1.12897303250342e-06	0	0	1.15267397308276e-06	0	1.75704928171825e-06	0	1.86397493773858e-07	0	0	8.18750030703126e-07	0	1.38940007233217e-07	0	0	0	0	2.71129089982322e-07	0	1.34063514735122e-07	1.10558991790442e-06	0
Pediococcus_pentosaceus	0	0	0	0	0	0	0	1.09357275577819e-07	0	0	0	0	4.12291565998809e-07	0	0	0	0	0	2.04687507675782e-07	0	1.38940007233217e-07	0	0	0	0	1.35564544991161e-07	0	0	0	0
Weissella_cibaria	3.94886847148384e-07	0	3.56444099406556e-07	3.18531493368015e-07	0	0	1.35389508847479e-06	8.74858204622554e-07	1.97570280688098e-06	0	0	0	0	7.53021120736394e-07	0	0	0	0	0	0	8.33640043399301e-07	6.88590169614255e-06	0	0	0	0	0	4.02190544205366e-07	0	0
Weissella_confusa	0	0	0	0	0	0	0	0	7.05608145314635e-06	0	0	0	0	0	0	1.86397493773858e-07	1.8231791522381e-07	0	0	0	0	0	0	0	9.11721557318886e-08	0	0	0	0	0
Weissella_hellenica	1.77699081216773e-06	4.68321643304622e-06	8.55465838575735e-06	0	5.21851759658041e-07	6.8100221734322e-07	4.51298362824929e-07	2.18714551155638e-07	2.45551634569493e-05	0	0	0	1.23687469799643e-06	0	1.68964870513771e-06	5.59192481321573e-07	0	0	4.09375015351563e-07	0	9.82305851138843e-05	1.08724763623303e-06	0	0	0	0	0	1.34063514735122e-07	0	0
Weissella_jogaejeotgali	1.97443423574192e-07	0	0	0	0	0	0	0	5.30617325276605e-05	0	0	0	0	2.51007040245465e-07	0	0	0	0	0	0	2.5009201301979e-06	8.69798108986428e-06	0	0	0	0	1.54818293639213e-07	0	0	6.07578724355051e-07
Weissella_paramesenteroides	3.15909477718707e-06	0	2.85155279525245e-06	0	5.21851759658041e-07	0	0	1.09357275577819e-07	0.00226641336275061	1.87666113833573e-06	5.24822978849306e-06	1.72901095962414e-06	8.24583131997619e-07	1.00402816098186e-06	5.06894611541314e-06	7.45589975095431e-06	1.7320201946262e-06	4.34588744325357e-07	0	1.36510402607812e-05	6.00220831247496e-05	0.000325811874991166	4.41699791133927e-05	1.30178034734754e-06	1.36758233597833e-06	1.7623390848851e-06	3.87045734098032e-07	1.40766690471878e-05	1.16086941379964e-05	1.09364170383909e-05
Weissella_thailandensis	0	0	0	0	0	0	0	0	9.31402751815318e-06	0	0	0	0	0	0	0	0	0	0	0	0	0	0	0	0	0	0	0	0	0
Lactococcus_cremoris	5.92330270722576e-07	0	0	0	0	0	0	0	0	0	0	0	0	0	0	0	0	0	0	0	0	3.2617429086991e-06	0	0	0	0	0	0	0	0
Lactococcus_garvieae	5.52841586007737e-06	0.000182285193470876	0	0.00116869204916725	3.75733266953789e-05	1.9522063563839e-05	0.000379090624772941	2.75580334456104e-05	0.000255147905345772	0	0.00024929091495342	0.000233416479549258	0.000202847450471414	2.40966758635646e-05	0.00015544768087267	3.5415523817033e-06	0.000108934954346227	0.00120946047545747	0.000117081254390547	2.06053437898585e-06	0.00368177125167301	0.000145691183255227	3.36705578487338e-05	5.63020000227812e-05	2.124311228553e-05	0.000251878924593578	0.000563151543112637	8.08402993852786e-05	0.000470981305027283	9.4782280999388e-05
Lactococcus_lactis	3.75142504790965e-06	0	6.05954968991146e-06	0	3.65296231760629e-06	2.27000739114407e-06	9.02596725649858e-07	1.09357275577819e-06	5.64486516251708e-07	0	0	0	8.24583131997619e-07	5.27114784515476e-06	1.12643247009181e-06	5.59192481321573e-07	1.09390749134286e-06	4.34588744325358e-06	4.09375015351563e-07	2.31810117635908e-06	3.61244018806364e-06	0.000590737882353282	0	6.34617919331926e-06	1.82344311463777e-07	0	2.09778787881134e-05	7.97677912673976e-05	1.65838487685663e-06	0
Lactococcus_piscium	0	0	0	0	0	0	0	0	0	0	0	0	0	0	0	0	0	0	0	0	0	3.62415878744345e-07	0	0	0	0	0	0	0	0
Lactococcus_protaetiae	0	0	0	0	0	0	0	0	0	0	3.28014361780816e-07	0	0	0	0	0	0	0	0	0	0	0	0	0	0	0	0	0	0	0
Lactococcus_sp._LG1074	0	0	0	0	0	0	0	0	0	0	0	0	0	0	0	0	0	0	0	0	5.48813028571206e-05	0	0	0	0	0	0.000102644528682798	7.15899168685552e-05	0	0
Lactococcus_sp._LG1267	0	0	0	0	0	0	0	0	0	1.17291321145983e-06	0	0	0	0	0	3.72794987547715e-06	0	0	0	0	0	0	0	0	7.11142814708731e-06	0	0	0	0	2.59739904661784e-05
Lactococcus_sp._LG592	8.49006721369025e-06	0	7.84177018694424e-06	0.000112441617158909	0	0	7.98798102200125e-05	8.63922477064772e-06	1.97570280688098e-05	0	0	0	3.50447831098988e-05	0	0	6.71030977585888e-06	7.47503452417622e-06	0.000161667012889033	0	0	0.000183400809547846	0	0	0	0	0	4.61358515044855e-05	0	0	3.23535670719065e-05
Lactococcus_sp._LG606	0	0	1.42577639762622e-06	0	0	0	0	0	0	0	0	0	0	0	0	0	0	0	0	0	6.80806035442762e-06	1.63087145434955e-05	0	0	0	0	2.55450184504701e-06	0	0	0
Lactococcus_taiwanensis	0	0	0	0	0	0	0	0	0	0	0	5.76336986541379e-07	0	0	0	0	0	0	2.04687507675782e-07	0	0	0	3.62049009126169e-07	0	0	0	1.54818293639213e-07	0	0	0
Streptococcus_acidominimus	3.45525991254836e-05	0	0.000272679736046015	2.54825194694412e-06	2.6092587982902e-06	0	0.000226551778138114	1.20293003135601e-06	2.314394716632e-05	0	9.84043085342449e-07	0.000398825194686634	8.24583131997619e-07	6.97799571882392e-05	0.000453952285446999	1.49117995019086e-06	9.11589576119051e-07	0	1.02343753837891e-06	7.72700392119692e-07	2.77880014466434e-07	1.81207939372172e-06	6.98754587613507e-05	7.15979191041148e-06	4.55860778659443e-07	2.03346817486742e-06	3.09636587278426e-07	1.07250811788098e-06	0.000327254615699709	3.18978830286402e-06
Streptococcus_agalactiae	9.47728433156121e-06	2.77390511803507e-05	4.81199534198851e-05	6.62545506205471e-05	2.6092587982902e-06	0	2.70779017694958e-06	8.74858204622554e-07	3.52804072657317e-05	1.14945494723063e-05	0	0	7.00895662197976e-06	2.76107744270011e-06	3.94251364532133e-06	7.08310476340659e-06	1.07567569982048e-05	4.34588744325358e-06	4.09375015351563e-06	7.21187032645046e-06	5.8354803037951e-06	1.95704574521946e-05	7.60302919164956e-06	2.44083815127664e-06	8.20549401586997e-06	1.49120999490277e-06	1.13791445824822e-05	3.75377841258342e-06	0	6.83526064899433e-06
Streptococcus_alactolyticus	0	0	0	0	0	0	0	0	0	0	0	0	0	0	0	0	0	0	0	0	0	0	0	3.25445086836885e-07	0	0	4.64454880917639e-07	0	0	0
Streptococcus_anginosus	0	0	0	0	0	0	0	0	0	0	0	0	0	0	0	0	9.11589576119051e-08	0	0	0	0	0	0	0	2.73516467195666e-07	0	2.32227440458819e-07	0	0	0
Streptococcus_canis	1.97443423574192e-07	9.36643286609243e-06	0	3.18531493368015e-07	0	0	0	5.46786377889096e-07	1.32654331319151e-05	0	0	1.15267397308276e-06	0	0	0	0	9.11589576119051e-08	2.17294372162679e-06	0	0	0	5.43623818116517e-06	5.43073513689254e-06	0	0	0	0	1.34063514735122e-07	1.65838487685663e-06	0
Streptococcus_chenjunshii	0	0	0	0	0	0	0	0	0	0	3.28014361780816e-07	0	0	2.51007040245465e-07	0	0	9.11589576119051e-08	1.30376623297607e-06	4.09375015351563e-07	0	1.38940007233217e-07	1.81207939372172e-06	0	1.62722543418443e-07	0	5.42258179964645e-07	0	1.34063514735122e-07	0	0
Streptococcus_constellatus	0.000589368619368963	0.000162471585484911	0.000110854114915439	0.000196215399914697	7.93214674680222e-05	4.67621522575678e-05	0.00019225310256342	2.37305288003868e-05	0.000281114285093351	2.34582642291966e-05	2.82092351131502e-05	4.03435890578965e-05	0.000236243067317318	0.000240464744555155	0.000300757469514513	3.87706787049624e-05	0.000438565745070876	0.000864831601207461	0.000467301580023809	0.000212235041035542	0.000720264997496996	0.000549784888055171	0	0.000340252838287964	6.56439521269598e-05	0.00026963787998742	0.000117894130606261	0.000223081688519243	5.80434706899821e-05	0.00028358736959272
Streptococcus_cristatus	5.92330270722576e-07	1.80123708963316e-06	1.06933229821967e-06	3.18531493368015e-07	0	2.27000739114407e-07	2.70779017694958e-06	4.37429102311277e-07	1.41121629062927e-06	7.03747926875899e-07	0	5.76336986541379e-07	6.59666505598095e-06	1.00402816098186e-06	0	1.86397493773858e-07	0	0	1.02343753837891e-06	1.28783398686615e-06	4.1682002169965e-07	0	0	4.88167630255328e-07	0	1.35564544991161e-07	7.74091468196065e-08	2.68127029470244e-07	1.10558991790442e-06	0
Streptococcus_dysgalactiae	3.67244767847997e-05	0	0	6.3706298673603e-07	0	0	0	4.37429102311277e-07	0	0	0	0	4.12291565998809e-07	2.20886195416009e-05	0	0	6.01649120238574e-06	0	0	0	8.33640043399301e-07	0	0	0	7.29377245855109e-07	5.42258179964645e-07	0	0	0	0
Streptococcus_equi	3.35653820076126e-06	7.20494835853264e-07	0	0	1.04370351931608e-06	0	0	6.56143653466915e-07	4.79813538813952e-06	0	0	4.61069589233103e-06	4.12291565998809e-07	2.51007040245465e-07	2.25286494018362e-06	0	2.73476872835715e-07	0	2.04687507675782e-07	0	2.77880014466434e-07	7.97314933237559e-06	0	0	0	0	0	0	0	0
Streptococcus_equinus	0	0	1.78222049703278e-06	0	0	0	1.80519345129972e-06	0	0	0	0	0	4.12291565998809e-07	0	0	9.31987468869289e-07	0	0	0	0	1.38940007233217e-07	2.17449527246607e-06	0	0	5.2332817390104e-05	0	0.000142278011854437	2.01095272102683e-06	0	6.48590288249017e-05
Streptococcus_gallolyticus	2.96165135361288e-06	1.26086596274321e-05	3.56444099406556e-06	2.22972045357611e-06	0	1.13500369557203e-06	0	6.56143653466915e-07	5.08037864626537e-06	0	0	3.45802191924827e-06	0	7.78121824760941e-06	1.68964870513771e-06	5.59192481321573e-07	7.65735243940003e-06	7.82259739785643e-06	3.88906264583985e-06	4.37863555534492e-06	6.11336031826154e-06	3.69664196319232e-05	0	5.53256647622705e-06	0.000705946001832013	2.71129089982322e-06	0.00124698394611704	1.74282569155659e-06	0	0.000662260809547006
Streptococcus_gordonii	0	7.20494835853264e-07	0	0	0	0	0	0	0	0	0	0	0	0	0	0	0	0	0	0	0	0	0	0	0	0	0	0	0	0
Streptococcus_halichoeri	1.97443423574192e-07	0	3.56444099406556e-07	0	0	0	9.02596725649858e-07	0	0	0	0	0	0	2.51007040245465e-07	0	0	3.64635830447621e-07	4.34588744325357e-07	4.09375015351563e-07	2.57566797373231e-07	5.55760028932867e-07	0	0	4.88167630255328e-07	0	1.35564544991161e-07	0	1.34063514735122e-07	0	1.51894681088763e-07
Streptococcus_hyointestinalis	1.38210396501934e-05	2.52173192548642e-06	0	5.73356688062427e-06	4.69666583692237e-06	1.81600591291525e-06	4.06168526542436e-06	1.09357275577819e-06	5.08037864626537e-06	9.38330569167865e-07	6.56028723561632e-07	5.18703287887241e-06	4.94749879198571e-06	1.33033731330096e-05	5.06894611541314e-06	2.42316741906015e-06	2.00549706746191e-05	2.60753246595214e-05	1.55562505833594e-05	1.36510402607812e-05	2.34808612224136e-05	1.63087145434955e-05	3.62049009126169e-07	1.65976994286812e-05	2.09695958183344e-06	1.74878263038598e-05	2.78672928550583e-06	1.05910176640746e-05	2.21117983580884e-06	3.49357766504155e-06
Streptococcus_ilei	0	0	0	0	0	0	0	0	0	0	0	0	0	0	0	0	0	0	0	0	0	0	0	0	0	0	0	0	0	4.55684043266289e-07
Streptococcus_infantarius	0	0	0	0	0	0	0	0	0	0	0	0	0	0	0	0	0	0	0	0	0	0	0	8.13612717092213e-07	0.000109406586878266	0	0.000191278001791248	1.60876217682146e-06	0	7.85295501228904e-05
Streptococcus_lutetiensis	5.33097243650318e-06	1.44098967170653e-06	1.24755434792295e-05	1.27412597347206e-06	0	0	0	3.28071826733458e-07	6.20935167876879e-06	1.4074958537518e-06	0	0	0	7.27920416711848e-06	0	9.31987468869289e-07	3.19056351641668e-06	3.47670995460286e-06	0	1.28783398686615e-06	1.94516010126503e-06	3.62415878744345e-06	0	9.76335260510656e-07	0.00188689893502717	2.16903271985858e-06	0.00419348571065854	2.65445759175542e-05	0	0.00161843782700077
Streptococcus_macedonicus	0	0	0	0	0	0	0	0	0	0	0	0	0	0	0	0	0	0	0	0	0	0	0	0	4.37626347513065e-06	0	1.61011025384782e-05	0	0	1.07845223573022e-05
Streptococcus_merionis	0.00012340213973387	0.000382222510420157	1.53270962744819e-05	4.84167869919383e-05	1.14807387124769e-05	1.47550480424364e-05	0.000119142767785781	3.66346873185694e-05	3.95140561376196e-06	0	0	0	0.000592875271906288	1.60644505757097e-05	0	2.42316741906015e-06	9.11589576119051e-07	0	2.88609385822852e-05	7.72700392119692e-06	1.52834007956538e-05	0	2.53434306388319e-06	1.62722543418443e-06	0	0	0	1.83667015187117e-05	6.63353950742652e-06	0
Streptococcus_mitis	0	0	0	0	0	0	0	0	0	0	0	0	0	0	0	4.47353985057258e-06	0	0	0	0	0	0	0	0	0	0	0	0	0	0
Streptococcus_mutans	3.35653820076126e-06	0	3.56444099406556e-07	6.3706298673603e-07	1.56555527897412e-06	0	4.51298362824929e-07	0	0	4.69165284583933e-07	0	3.45802191924827e-06	4.12291565998809e-07	5.0201408049093e-07	1.12643247009181e-06	0	3.73751726208811e-06	1.73835497730143e-06	2.2515625844336e-06	2.57566797373231e-07	1.94516010126503e-06	7.2483175748869e-07	0	1.46450289076598e-06	0	1.62677453989393e-06	3.87045734098032e-07	8.04381088410732e-07	0	4.55684043266289e-07
Streptococcus_oralis	0	0	0	0	0	0	0	0	0	0	0	0	1.64916626399524e-06	0	0	0	0	0	0	0	0	0	0	0	0	0	3.87045734098032e-07	0	0	0
Streptococcus_oriscaviae	3.94886847148384e-07	0	0	0	0	0	0	2.2965027871342e-06	0	0	3.28014361780816e-07	5.76336986541379e-07	0	0	0	0	1.8231791522381e-07	0	2.04687507675782e-07	5.15133594746462e-07	2.77880014466434e-07	0	0	1.62722543418443e-07	0	0	0	0	0	1.51894681088763e-07
Streptococcus_ovis	0	0	0	0	0	0	0	1.09357275577819e-07	0	0	0	0	0	0	0	0	0	0	0	0	0	0	0	0	0	0	0	0	0	0
Streptococcus_parasanguinis	0	0	0	0	0	0	0	0	0	0	0	0	0	0	0	0	0	0	0	0	2.77880014466434e-07	0	0	0	0	0	0	0	0	0
Streptococcus_parasuis	1.0267058025858e-05	0	2.49510869584589e-06	1.59265746684008e-06	0	4.54001478228813e-07	1.35389508847479e-06	1.20293003135601e-06	0	0	0	0	0	0	5.63216235045905e-07	0	0	0	3.88906264583985e-06	0	1.38940007233217e-07	0	0	0	0	0	0	0	0	0
Streptococcus_pasteurianus	5.92330270722576e-06	7.9254431943859e-06	1.10497670816032e-05	0	0	1.81600591291525e-06	0	4.37429102311277e-07	1.97570280688098e-06	6.09914869959112e-06	4.59220106493143e-06	1.26794137039103e-05	2.47374939599286e-06	0	0	1.39798120330393e-05	2.43394416823787e-05	0	0	1.28783398686615e-05	0	1.95704574521946e-05	0.000206729984211043	7.59914277764127e-05	0.000282633682768855	1.55899226739835e-05	0.000444018866157263	4.20959436268283e-05	0	0.000212500658843179
Streptococcus_periodonticum	0	7.20494835853264e-07	0	0	0	0	0	0	0	0	0	0	0	0	0	0	0	0	0	0	0	0	0	0	0	0	0	0	0	0
Streptococcus_pluranimalium	2.3693210828903e-06	0	3.56444099406556e-07	6.3706298673603e-07	0	0	4.51298362824929e-07	7.65500929044735e-07	2.82243258125854e-07	0	0	5.76336986541379e-07	8.24583131997619e-07	7.53021120736394e-07	0	0	1.09390749134286e-06	0	8.18750030703126e-07	2.57566797373231e-07	5.55760028932867e-07	7.2483175748869e-07	0	4.88167630255328e-07	0	8.13387269946967e-07	0	9.38444603145854e-07	0	4.55684043266289e-07
Streptococcus_pneumoniae	0	0	0	3.18531493368015e-07	0	0	0	0	0	0	0	0	4.12291565998809e-07	0	0	1.86397493773858e-07	0	0	0	0	0	0	7.24098018252339e-07	0	0	0	0	1.34063514735122e-07	0	0
Streptococcus_pseudoporcinus	0	0	0	0	0	0	0	0	2.82243258125854e-07	0	0	0	0	0	0	0	9.11589576119051e-08	0	0	0	0	0	0	0	1.82344311463777e-07	0	1.54818293639213e-07	0	0	0
Streptococcus_pyogenes	5.39020546357544e-05	0.000862432318516357	0.000250580201882809	0.000929474897647868	0.000197781816910398	2.27000739114407e-07	0.0014193333510844	0.000241570221751403	0.000217327308756908	0.000150836638993734	0.000505142117142457	0.000866810827758234	0.00501222856784752	0.000340867560653341	0.000620101074785541	0.00066003352545323	8.47778305790718e-05	9.73478787288801e-05	0.00012711094226666	0.000753640449114073	5.36308427920217e-05	0.000290657534752965	0.000278053639008898	0.000144009450925322	2.16078009084576e-05	5.84283188911905e-05	0.000124860953820025	0.000258474456409315	0.000407962679706731	0.00046039277838004
Streptococcus_salivarius	1.20440488380257e-05	7.02482464956932e-05	7.12888198813112e-07	3.18531493368015e-07	0	6.12901995608898e-05	4.51298362824929e-07	1.53100185808947e-06	3.95140561376196e-06	5.86456605729916e-06	5.90425851205469e-06	1.84427835693241e-05	0	2.38456688233192e-05	8.44824352568857e-06	8.3878872198236e-06	1.16683465743239e-05	9.12636363083251e-06	6.55000024562501e-06	5.71798290168572e-05	6.80806035442762e-06	2.17449527246607e-05	3.62049009126169e-07	1.15533005827094e-05	1.36758233597833e-05	9.0828245144078e-06	5.03159454327442e-06	1.47469866208634e-05	6.63353950742652e-06	3.28092511151728e-05
Streptococcus_sanguinis	0	0	0	0	0	0	0	0	0	0	0	0	0	2.51007040245465e-07	0	0	0	0	0	0	0	7.2483175748869e-07	0	0	0	0	0	0	0	0
Streptococcus_sobrinus	2.0534116051716e-05	0	0	4.45944090715221e-06	0	6.8100221734322e-07	2.25649181412465e-06	0	0	0	0	0	0	2.25906336220918e-06	1.12643247009181e-06	0	1.8231791522381e-07	1.30376623297607e-06	3.07031261513672e-06	7.72700392119692e-07	0	4.34899054493214e-06	0	9.76335260510656e-07	0	0	3.87045734098032e-07	0	0	3.03789362177526e-07
Streptococcus_sp._116-D4	5.92330270722576e-07	6.12420610475274e-06	0	2.45269249893372e-05	0	9.08002956457626e-07	8.12337053084872e-06	1.09357275577819e-07	3.6691623556361e-06	0	3.93617234136979e-06	1.15267397308276e-06	7.42124818797857e-06	1.50604224147279e-06	3.94251364532133e-06	0	2.37013289790953e-06	2.69445021481722e-05	2.2515625844336e-06	0	6.08557231681489e-05	6.16106993865386e-06	0	9.76335260510656e-07	0	4.202500894726e-06	1.84233769430663e-05	2.68127029470244e-06	1.27142840559008e-05	3.49357766504155e-06
Streptococcus_sp._CNU_77-61	0	0	0	0	0	0	0	0	0	0	0	0	0	0	0	0	0	0	0	0	0	0	0	0	1.07583143763629e-05	0	2.29905166054231e-05	1.2065716326161e-06	0	1.36705212979887e-05
Streptococcus_sp._CNU_G2	0	0	0	0	0	0	0	0	0	0	0	0	0	0	0	0	0	0	0	0	0	0	0	0	6.10853443403654e-06	0	1.01405982333685e-05	0	0	1.36705212979887e-06
Streptococcus_sp._CNU_G3	0	0	0	0	0	0	0	0	0	0	0	0	0	0	0	0	0	0	0	0	0	0	0	0	1.44052006056384e-05	0	4.57488057703874e-05	0	0	1.88349404550066e-05
Streptococcus_sp._FDAARGOS_192	0	1.44098967170653e-06	0	0	0	0	0	0	0	0	0	0	0	0	0	0	6.38112703283336e-07	0	0	0	0	0	0	0	0	0	0	0	0	0
Streptococcus_sp._HF8	0	0	0	0	0	0	0	0	0	0	0	0	0	5.0201408049093e-07	0	0	0	0	0	0	0	0	0	0	0	0	0	0	0	0
Streptococcus_sp._HSISS3	4.9360855893548e-06	0	0	0	0	0	5.41558035389915e-06	8.74858204622554e-07	2.82243258125854e-06	0	0	4.03435890578965e-06	0	4.76913376466383e-06	4.50572988036724e-06	1.304782456417e-06	9.11589576119051e-06	1.12993073524593e-05	9.82500036843751e-06	3.348368365852e-06	5.69654029656189e-06	8.33556521111993e-06	0	6.50890173673771e-06	0	5.01588816467296e-06	4.64454880917639e-07	2.94939732417268e-06	0	0
Streptococcus_sp._NSJ-72	0	0	0	0	0	0	0	0	0	0	0	0	0	0	0	0	0	0	6.14062523027345e-07	0	0	0	0	0	0	0	0	0	0	0
Streptococcus_suis	0.0003786964864153	0.000325303418387749	0.00031046281058311	0.000277122399230173	0.00109484499176257	7.69532505597838e-05	0.000264009542252584	0.000510261047846105	0.000724518443609067	6.56831398417505e-06	8.20035904452041e-06	0.000657600501643713	0.000403633443112834	7.5051105033394e-05	0.000328918281266808	1.91989418587073e-05	2.25162625301406e-05	2.69445021481722e-05	8.37171906393946e-05	0.000993435137468551	0.0001589473682748	5.61744612053735e-05	0.000324395912177048	3.54735144652205e-05	0.00070722241201226	0.000720932250262995	7.43127809468222e-06	0.000152162089224363	0.000309565177013238	2.58220957850897e-05
Streptococcus_thermophilus	6.91051982509672e-06	2.52173192548642e-06	7.12888198813112e-07	0.000106070987291549	5.21851759658041e-07	2.27000739114407e-07	1.35389508847479e-06	2.18714551155638e-07	0	2.34582642291966e-07	0	3.05458602866931e-05	8.24583131997619e-06	1.75704928171825e-06	2.81608117522952e-06	1.67757744396472e-06	9.84516742208576e-06	1.04301298638086e-05	9.62031286076173e-06	1.03026718949292e-06	7.64170039782692e-06	2.89932702995476e-06	7.20477528161077e-05	3.57989595520574e-06	1.64109880317399e-06	2.4401618098409e-06	3.63822990052151e-06	1.60876217682146e-06	0	4.40494575157412e-06
Streptococcus_uberis	0	1.0807422537799e-06	0	0	0	0	0	0	0	0	0	0	8.24583131997619e-07	2.51007040245465e-07	0	0	0	0	0	0	0	0	0	0	0	0	0	1.34063514735122e-07	0	0
Streptococcus_vestibularis	3.75142504790965e-06	7.20494835853264e-07	1.42577639762622e-06	1.27412597347206e-06	5.21851759658041e-07	0	9.02596725649858e-07	0	5.64486516251708e-07	0	3.28014361780816e-07	4.03435890578965e-06	5.77208192398333e-06	4.2671196841729e-06	1.68964870513771e-06	1.86397493773858e-07	5.92533224477383e-06	8.25718614218179e-06	5.93593772259766e-06	1.80296758161262e-06	4.44608023146294e-06	7.97314933237559e-06	0	2.2781156078582e-06	7.29377245855109e-07	2.16903271985858e-06	3.87045734098032e-07	2.94939732417268e-06	5.5279495895221e-07	1.06326276762134e-06
uncultured_Streptococcus_sp.	0	0	9.26754658457046e-06	0	0	0	0	0	0	0	0	0	0	0	0	0	0	0	0	0	0	0	0	0	0	0	0	0	0	0
Cellulosilyticum_sp._WCF-2	2.8826739841832e-05	0	0.000211371350948088	3.02604918699614e-05	7.51466533907579e-05	4.54001478228813e-07	0	1.20293003135601e-06	0	0	1.64007180890408e-06	2.88168493270689e-06	0.000138117674609601	9.53826752932766e-06	2.81608117522952e-06	1.11838496264315e-06	9.11589576119051e-08	0	6.75468775330079e-06	2.52415461425766e-05	2.77880014466434e-07	3.62415878744345e-07	1.08614702737851e-06	0	0	0	7.74091468196065e-08	4.02190544205366e-07	3.86956471266547e-06	1.51894681088763e-07
Christensenella_massiliensis	0	2.16148450755979e-06	5.34666149109834e-06	5.09650389388824e-06	1.35681457511091e-05	4.76701552140254e-06	3.61038690259943e-06	9.84215480200373e-07	1.24187033575376e-05	0.000380962211082153	1.9680861706849e-06	0.000333122778220917	0	5.0201408049093e-06	0.00025851625188607	0.00124327128347163	7.95817699951932e-05	0.000372442553886831	1.02343753837891e-06	0.000182357292540247	0.000164643908571362	0.000180845523493428	0.000178852210508328	4.89794855689512e-05	9.53660748955555e-05	0.000283872157211492	5.48056759482814e-05	1.34063514735122e-06	0	8.80989150314825e-05
Christensenella_minuta	0	0.000126807091110174	2.31688664614262e-05	1.62451061617688e-05	0	9.30703030369067e-06	4.51298362824929e-07	1.64035913366729e-06	1.12897303250342e-05	8.21039248021882e-06	8.85638776808204e-06	3.45802191924827e-06	4.12291565998809e-07	2.51007040245465e-06	6.75859482055086e-06	3.95162686800578e-05	1.36738436417858e-06	8.25718614218179e-06	8.18750030703126e-07	9.27240470543631e-06	4.52944423580287e-05	1.88456256947059e-05	6.22724295697011e-05	1.07396878656172e-05	7.11142814708731e-06	1.99279881137007e-05	5.88309515829009e-06	9.1163190019883e-06	1.10558991790442e-06	1.03288383140359e-05
Christensenella_sp._MSJ-20	4.0081014985561e-05	0.000651687579029277	0.000149350077651347	0.000151302459349807	5.37507312447782e-05	4.94861611269406e-05	0.00022429528632399	2.87609634769665e-05	5.89888409483035e-05	0.000408642962872605	5.51064127791771e-05	0.000353870909736407	1.85531204699464e-05	0.000477917404627365	0.000341872254672864	0.000443626035181781	6.85515361241527e-05	1.39068398184114e-05	8.80156283005861e-05	0.000632326487551282	5.41866028209545e-06	0.000487449356911144	4.38079301042665e-05	0.000117973843978371	0.000127641018024644	0.000207684882926459	2.77898837082387e-05	0.000156183994666417	2.92981328244671e-05	0.000156907205564692
Christensenella_sp._Marseille-P3954	2.29034371346063e-05	9.15028441533645e-05	0.000197470031071232	0.000109893365211965	6.62751734765712e-05	2.0657067259411e-05	0.000125009646502505	2.24182414934529e-05	0.000454693888840751	4.97315201658968e-05	5.1826269161369e-05	0.000160798019245045	7.09141493517952e-05	2.18376125013554e-05	0.000146999437346981	0.000240825561955824	2.8806230605362e-05	0.000510641774582295	0.000140620317773262	5.76949626116037e-05	2.5009201301979e-05	0.000227234755972704	0.000127441251212412	0.000179482965390542	7.65846108147864e-06	0.000115094298697496	4.33491222189796e-06	0.000130041609293068	8.34720388017838e-05	7.1086710749541e-05
uncultured_Christensenella_sp.	4.9360855893548e-06	3.06210305237637e-05	0	1.91118896020809e-06	1.87866633476895e-05	0	4.51298362824929e-06	7.65500929044735e-07	1.41121629062927e-06	0	0	1.95954575424069e-05	1.23687469799643e-06	7.53021120736394e-07	3.94251364532133e-05	0	0	8.69177488650715e-06	0	6.43916993433077e-06	1.94516010126503e-06	0	0	0	5.47032934391331e-07	0	3.09636587278426e-07	0	3.59316723318937e-05	0
Butyricicoccus_sp._GAM44	0	0	0	0	0	0	0	0	0	0	0	0	0	0	0	0	4.55794788059526e-07	0	0	0	0	0	0	0	0	0	0	0	0	0
Candidatus_Arthromitus_sp._SFB-mouse	0	0	9.62399068397702e-06	1.46524486949287e-05	0	0	0	0	1.69345954875512e-06	0	0	3.11221972732344e-05	0.000388378655170878	4.86953658076202e-05	1.52068383462394e-05	0	0	0	0	0	0	0	0	0	4.55860778659443e-06	0	0	0	0	0
Candidatus_Arthromitus_sp._SFB-mouse-NL	0	0	1.67528726721081e-05	1.52895116816647e-05	0	0	2.93343935836204e-05	0	7.62056796939806e-06	0	0	5.35993397483482e-05	0.000504232585216544	0	0	0	2.37013289790953e-06	0	0	0	0	0	0	0	4.0115748522031e-06	0	0	0	0	0
Candidatus_Arthromitus_sp._SFB-rat-Yit	2.11264463224385e-05	0	0.000126894099388734	0.000229661206718339	1.56555527897412e-06	1.15770376948347e-05	0.000137194702298778	3.71814736964585e-06	5.08037864626537e-05	0	7.70833750184918e-05	0.000371737356319189	0.0056088144638478	0.000517576516986148	0.000134608680175971	0	1.86875863104406e-05	8.69177488650715e-07	0	0	0	0	0	8.29884971434058e-06	5.85325239798725e-05	0	0	9.92070009039903e-06	6.08074454847431e-06	0
Clostridium_acetobutylicum	0	0	0	0	0	0	0	0	0	0	0	0	0	0	0	0	0	0	0	0	0	7.2483175748869e-07	0	0	0	0	0	0	0	0
Clostridium_baratii	1.18466054144515e-06	0	3.56444099406556e-07	0	1.04370351931608e-06	0	0	9.84215480200373e-07	0	0	0	2.30534794616551e-06	0	0	4.50572988036724e-06	0	0	3.91129869892822e-06	0	2.57566797373231e-07	1.73675009041521e-05	7.2483175748869e-07	0	0	3.64688622927554e-07	0	2.32227440458819e-07	1.34063514735122e-07	5.5279495895221e-07	0
Clostridium_beijerinckii	0	0	2.49510869584589e-06	0	1.04370351931608e-05	0	0	0	0	9.38330569167865e-07	0	0	0	0	0	0	0	0	0	0	3.3345601735972e-06	0	0	0	0	0	0	0	0	0
Clostridium_bornimense	5.92330270722576e-07	0	3.17235248471835e-05	0.000167547565511576	1.04370351931608e-06	4.54001478228813e-07	4.51298362824929e-07	2.51521733828984e-06	0	0	0	0	8.24583131997619e-07	4.76913376466383e-06	5.63216235045905e-07	0	1.8231791522381e-07	1.73835497730143e-06	1.63750006140625e-05	2.57566797373231e-07	3.61244018806364e-06	0	1.37578623467944e-05	0	0	1.35564544991161e-07	7.74091468196065e-08	0	1.10558991790442e-06	0
Clostridium_botulinum	2.17187765931611e-06	0	0	6.3706298673603e-07	0	2.27000739114407e-07	0	6.34272198351352e-06	0	0	6.56028723561632e-07	0	0	7.27920416711848e-06	0	0	0	0	0	0	1.63949208535196e-05	0	1.08614702737851e-06	0	8.20549401586997e-07	0	1.00631890865488e-06	0	3.86956471266547e-06	0
Clostridium_butyricum	5.92330270722576e-07	7.20494835853264e-07	3.56444099406556e-07	0	4.69666583692237e-06	0	0	0	0	0	3.28014361780816e-07	8.0687178115793e-06	0	0	2.25286494018362e-06	0	0	3.0421212102775e-06	0	0	8.68375045207605e-05	3.2617429086991e-06	1.08614702737851e-06	0	0	1.35564544991161e-07	1.54818293639213e-07	0	0	0
Clostridium_cadaveris	1.32287093794709e-05	0.000215788203338053	2.5663975157272e-05	5.57430113394026e-05	1.98303668670056e-05	1.11230362166059e-05	3.02369903092703e-05	1.74971640924511e-06	5.58841651089191e-05	0.000244904278552813	0.000215833450051777	0.000342344170005579	7.83353975397738e-06	0.000170935794407162	0.000219091115432857	0.000195530970968777	5.22340827116216e-05	3.69400432676554e-05	2.2515625844336e-06	9.58148486228419e-05	2.22304011573147e-06	0.000537462748177864	9.05122522815423e-05	3.6775294812568e-05	4.44920119971616e-05	0.000114687605062522	4.90773990836305e-05	1.90370190923873e-05	3.4273287455037e-05	4.69354564564277e-05
Clostridium_cellulovorans	2.17187765931611e-06	0	1.88915372685475e-05	6.3706298673603e-07	1.66992563090573e-05	0	0	1.24667294158714e-05	0	2.34582642291966e-07	0	8.64505479812068e-06	2.84481180539178e-05	3.26309152319104e-06	5.06894611541314e-06	9.31987468869289e-07	0	0	6.14062523027345e-07	3.09080156847877e-06	2.08410010849825e-06	3.62415878744345e-07	1.15855682920374e-05	0	2.82633682768855e-06	0	0	1.34063514735122e-07	0	1.51894681088763e-06
Clostridium_chauvoei	9.8721711787096e-07	1.0807422537799e-06	0	0	4.17481407726433e-06	0	4.51298362824929e-07	0	0	0	3.28014361780816e-07	7.49238082503792e-06	0	0	3.37929741027543e-06	0	0	7.38800865353108e-06	0	0	4.50165623435622e-05	0	7.24098018252339e-07	0	0	9.48951814938128e-07	1.54818293639213e-07	0	4.42235967161768e-06	0
Clostridium_cochlearium	1.97443423574192e-07	7.20494835853264e-07	0	0	0	0	0	0	0	0	0	5.76336986541379e-07	0	0	5.63216235045905e-07	1.86397493773858e-07	9.11589576119051e-08	0	0	0	0	0	7.24098018252339e-07	1.62722543418443e-07	0	2.71129089982322e-07	1.54818293639213e-07	0	5.5279495895221e-07	1.51894681088763e-07
Clostridium_disporicum	0.000151636549304979	8.89811122278781e-05	3.06541925489638e-05	1.14671337612485e-05	0.00298812317580194	1.58900517380085e-06	0.000197217384554494	8.07056693764306e-05	5.08037864626537e-06	0	0	0.00372198425908422	0	6.02416896589116e-06	0.00205686569038764	0	3.89248749002835e-05	0.00337675454340803	0	0.000125435030320763	0.00708983068909659	0.0004037312889212	0.000135768378422314	0	2.00578742610155e-05	0.000135157851356188	7.04423236058419e-05	2.94939732417268e-05	0.00370593740481562	8.05041809770443e-06
Clostridium_fallax	0	0	0	0	0	0	6.31817707954901e-06	0	0	0	0	4.03435890578965e-06	0	0	3.37929741027543e-06	0	0	3.47670995460286e-06	0	0	0	0	2.17229405475702e-06	0	0	0	0	0	1.49254638917097e-05	0
Clostridium_fermenticellae	0	0	0	0	1.04370351931608e-06	0	0	0	0	0	0	0	0	0	0	0	0	0	0	0	0	0	0	0	0	0	0	0	0	0
Clostridium_gasigenes	9.8721711787096e-07	0	0	3.18531493368015e-07	1.04370351931608e-06	0	4.51298362824929e-07	3.28071826733458e-07	0	0	0	1.26794137039103e-05	0	0	3.94251364532133e-06	0	5.46953745671431e-07	6.51883116488036e-06	0	7.72700392119692e-07	1.90347809909507e-05	1.44966351497738e-06	3.62049009126169e-07	0	9.11721557318886e-08	1.35564544991161e-07	1.54818293639213e-07	0	2.76397479476105e-06	0
Clostridium_intestinale	0	0	0	0	0	0	0	0	5.64486516251708e-07	0	0	0	0	0	0	0	0	0	0	0	1.38940007233217e-07	0	0	0	0	0	0	0	5.5279495895221e-07	0
Clostridium_isatidis	1.97443423574192e-07	3.60247417926632e-07	0	0	1.04370351931608e-06	0	0	0	0	0	0	1.55610986366172e-05	0	2.51007040245465e-07	4.50572988036724e-06	0	0	1.216848484111e-05	0	0	3.05668015913077e-06	0	7.24098018252339e-07	0	0	0	0	0	2.76397479476105e-06	0
Clostridium_kluyveri	0	0	0	0	0	0	0	0	0	0	0	0	0	0	0	0	0	0	0	0	0	0	0	1.62722543418443e-07	0	0	0	0	0	0
Clostridium_manihotivorum	0	0	0	0	0	0	0	0	0	0	0	0	0	0	0	0	9.11589576119051e-08	0	0	0	2.77880014466434e-07	0	0	0	0	2.71129089982322e-07	0	0	0	0
Clostridium_neonatale	0	0	0	0	0	0	0	0	0	0	0	0	0	0	0	0	0	4.34588744325357e-07	0	0	8.33640043399301e-07	0	0	0	2.73516467195666e-07	0	0	0	0	0
Clostridium_novyi	0	0	0	0	0	0	0	0	0	0	0	0	0	0	0	1.86397493773858e-07	0	0	0	0	0	0	0	0	0	0	0	0	5.5279495895221e-07	0
Clostridium_pasteurianum	0	0	0	0	0	0	0	0	8.46729774377562e-07	0	0	0	0	0	0	0	0	0	0	0	0	0	0	0	0	0	0	0	0	0
Clostridium_perfringens	1.30312659558967e-05	7.56519577645927e-06	2.49510869584589e-06	0	0.000224396256652958	2.04300665202966e-06	7.6720721680238e-06	1.34509448960718e-05	3.38691909751025e-06	0	5.57624415027388e-06	0.000149847616500758	8.24583131997619e-07	3.51409856343651e-06	6.81491644405545e-05	2.98235990038172e-06	1.03009622101453e-05	0.000116904372223521	4.09375015351563e-07	6.43916993433077e-06	0.000396673720650834	1.12348922410747e-05	7.96507820077573e-06	8.13612717092213e-07	2.91750898342043e-06	7.45604997451387e-06	3.1273295315121e-05	5.49660410414e-06	9.50807329397802e-05	4.1011563893966e-06
Clostridium_saccharobutylicum	0	0	0	0	0	0	0	0	0	0	0	0	0	0	0	0	9.11589576119051e-08	0	0	0	1.25046006509895e-06	0	0	0	0	0	0	0	0	0
Clostridium_saccharoperbutylacetonicum	0	0	0	0	0	0	0	0	0	0	0	5.76336986541379e-07	0	0	0	0	0	0	0	7.72700392119692e-07	0	0	0	0	0	0	0	0	0	0
Clostridium_septicum	5.33097243650318e-06	6.84470094060601e-06	1.78222049703278e-06	6.3706298673603e-07	1.82648115880314e-05	2.27000739114407e-07	1.08311607077983e-05	4.48364829869059e-06	0	0	3.28014361780816e-07	0.000107775016483238	0	5.0201408049093e-07	5.23791098592692e-05	0	1.09390749134286e-06	8.17026839331672e-05	0	5.15133594746462e-07	3.82085019891346e-05	3.0442933814525e-05	1.62922054106776e-05	1.62722543418443e-07	1.91461527036966e-06	7.18492088453154e-06	4.64454880917639e-06	1.2065716326161e-06	7.46273194585484e-05	4.55684043266289e-07
Clostridium_sp._001	0	0	0	9.55594480104045e-07	0	0	0	0	0	0	0	0	0	0	0	0	0	0	0	0	0	0	0	0	0	0	0	0	0	0
Clostridium_sp._AF37-7	0	0	0	0	0	0	0	0	0	0	0	0	0	0	0	1.1743042107753e-05	0	0	0	0	0	0	0	0	0	0	7.97314212241947e-06	0	0	0
Clostridium_sp._C1	1.75724646981031e-05	8.53786380486118e-05	5.59617236068293e-05	6.65730821139151e-05	0.00017325478420647	1.47550480424364e-05	0.000187288820572346	1.50913040297391e-05	8.24150313727494e-05	4.62127805315174e-05	0.000127597586732738	3.05458602866931e-05	6.10191517678238e-05	8.03222528785487e-06	2.14022169317444e-05	8.3878872198236e-05	2.94443433086454e-05	6.43191341601529e-05	1.84218756908203e-06	5.30587602588855e-05	1.6672800867986e-06	3.33422608444797e-05	0.000194782366909879	1.92012601233762e-05	2.52546871377331e-05	0.000108858329627902	9.28909761835278e-06	2.88236556680512e-05	5.63850858131255e-05	8.62761788584173e-05
Clostridium_sp._CCRI-9842	0	0	0	0	0	0	0	0	0	4.66819458161013e-05	0.000102340480875615	0	0	0.000306981610220203	0	2.98235990038172e-05	0	0	0	6.82552013039062e-05	0	0	0	0.000110651329524541	1.38581676712471e-05	0	3.17377501960387e-06	7.62821398842844e-05	0	3.29611457962615e-05
Clostridium_sp._DL-VIII	0	7.20494835853264e-07	0	0	0	0	0	0	0	0	0	0	0	0	0	0	0	0	0	0	6.94700036166084e-07	0	0	0	0	0	0	0	0	0
Clostridium_sp._JN-1	0	0	0	0	0	0	0	0	0	0	0	0	0	0	0	0	0	0	0	0	1.38940007233217e-07	0	0	0	0	0	0	0	0	0
Clostridium_sp._M62/1	0.000256281563799301	0.00245940912218512	0.00123044503115143	0.00274510440984555	0.00406470335597648	0.00277281402828248	0.00210395296748982	0.000352021070085	0.00087410737041577	0.00043303955767097	0.000469388551708348	0.00476342519376449	0.034611052382468	0.000283637955477375	0.00396729515966335	0.00144253020431588	0.000249046272195725	0.00242457060459117	0.00135605473835205	0.000864136605187189	0.00459377345915185	0.00119017374579643	0.00857006209502555	0.00023611041050016	0.000204316800995162	0.000557170279913672	0.000150173744830037	0.000386773240010827	0.00161747804989417	0.000713145527711742
Clostridium_sp._MF28	0	0	0	0	0	0	0	0	0	0	0	0	0	0	0	0	0	0	2.04687507675782e-06	0	0	0	0	0	0	0	0	0	0	0
Clostridium_sp._MLG055	0	0	0	0	0	0	0	0	0	0	0	0	0	0	0	0	0	0	0	0	0	0	0	2.76628323811352e-06	0	5.15145270966413e-06	0	0	0	0
Clostridium_sp._MLG245	0	0	0	0	0	0	0	0	0	7.95235157369766e-05	0	0	0	0.000177963991534035	0	0.000164588987002316	0.000236101700214834	0.000219467315884306	0	0.000305216654887278	0	8.4080483868688e-05	0	0.000115533005827094	2.02402185724793e-05	0.000209989480191309	0	0.000256865694232494	0	0.000148401103423721
Clostridium_sp._MLG480	0	0	0	0	0	0	0	0	0	0	0	0	0	0	0	0	0	0	0	0	0	0	0	0	0	1.49120999490277e-06	0	0	0	0
Clostridium_sp._SY8519	7.89773694296768e-07	3.60247417926632e-07	2.85155279525245e-06	2.86678344031214e-06	0	1.13500369557203e-06	0	0	9.87851403440489e-05	2.81499170750359e-06	6.88830159739714e-06	2.30534794616551e-05	4.5352072259869e-06	3.31329293124014e-05	1.23907571710099e-05	1.86397493773858e-07	1.27622540656667e-06	0	0	2.06053437898585e-06	1.38940007233217e-07	1.08724763623303e-06	1.59301564015515e-05	4.88167630255328e-07	1.82344311463777e-07	2.30459726484974e-06	5.41864027737246e-07	2.54720677996732e-06	8.95527833502581e-05	3.03789362177526e-07
Clostridium_sp._enrichment_culture_clone_7-25	0	0	0	0	0	0	0	0	0	0	0	0	0	0	0	0	0	0	6.14062523027345e-07	0	0	0	0	0	0	0	0	0	0	0
Clostridium_sporogenes	8.17415773597155e-05	0.000218309935263539	5.88132764020818e-05	1.49709801882967e-05	0	8.39902734723304e-06	7.6720721680238e-05	0.00013691530902343	6.49159493689464e-05	5.39540077271522e-06	3.34574649016433e-05	0.000323901386436255	9.0704144519738e-06	2.78617814672466e-05	0.000311458577980385	5.40552731944187e-06	1.97814938017834e-05	0.000295520346141243	0	6.13008977748289e-05	0.000279825174567699	0	0.000290363305319188	0	0	2.42660535534179e-05	1.09920988483841e-05	2.61423853733488e-05	0.000501385027769655	1.07845223573022e-05
Clostridium_taeniosporum	1.97443423574192e-07	0	0	0	5.21851759658041e-07	0	0	0	0	0	0	0	0	0	0	0	0	0	0	0	0	0	0	0	0	0	0	0	0	0
Clostridium_tetani	0	0	3.20799689465901e-06	0	0	0	0	0	0	0	0	0	0	0	0	0	0	0	8.18750030703126e-07	0	1.38940007233217e-07	0	0	1.62722543418443e-07	9.11721557318886e-08	0	0	0	0	0
uncultured_Clostridium_sp.	0.000344538774136965	0.000194533605680381	7.9487034167662e-05	3.66311217373217e-05	0.00555719938859848	2.04300665202966e-06	0.000465739910435327	0.000199905099756254	3.81028398469903e-05	0	1.47606462801367e-05	0.00506254408977947	0	1.05422956903095e-05	0.00297547136974752	0	4.02922592644621e-05	0.00391434082013849	7.57343778400392e-06	0.000153252244437072	0.00864304102995672	0.0003236373797187	0.000131423790312799	3.4171734117873e-06	1.80520868349139e-05	0.000115907685967443	6.99778687249243e-05	3.08346083890781e-05	0.00532507383958664	9.11368086532577e-06
Geosporobacter_ferrireducens	0	0	3.56444099406556e-07	0	0	0	0	0	0	0	0	0	0	0	0	0	0	0	0	0	0	0	0	0	0	0	0	0	0	0
Hungatella_hathewayi	1.97443423574192e-07	1.0807422537799e-06	0	2.61195824561772e-05	2.6092587982902e-06	6.8100221734322e-07	4.06168526542436e-06	1.53100185808947e-06	2.82243258125854e-07	1.26674626837662e-05	2.68971776660269e-05	1.72901095962414e-06	4.12291565998809e-07	1.00402816098186e-06	5.63216235045905e-07	1.28614270703962e-05	1.16683465743239e-05	8.69177488650715e-07	3.47968763048829e-06	1.28783398686615e-06	0	1.44966351497738e-06	1.81024504563085e-06	2.2781156078582e-06	4.37626347513065e-06	7.04935633954038e-06	2.47709269822741e-06	2.54720677996732e-06	1.65838487685663e-06	1.42781000223437e-05
Hungatella_xylanolytica	0	0	0	3.18531493368015e-07	1.04370351931608e-06	0	0	0	2.82243258125854e-07	0	0	5.76336986541379e-07	4.5352072259869e-06	0	0	1.86397493773858e-07	0	0	4.09375015351563e-07	7.72700392119692e-07	0	0	0	0	9.11721557318886e-08	0	7.74091468196065e-08	0	0	0
Paraclostridium_bifermentans	9.47728433156121e-06	1.3689401881212e-05	1.63964285727016e-05	3.66311217373217e-05	1.46118492704251e-05	1.13500369557203e-05	9.47726561932351e-06	1.73878068168733e-05	2.96355421032147e-05	4.69165284583933e-07	9.84043085342449e-07	5.12939918021827e-05	5.35979035798452e-06	1.88255280184099e-05	3.26665416326625e-05	0	5.3783784991024e-06	0	6.55000024562501e-06	4.63620235271815e-06	5.55760028932867e-07	1.66711304222399e-05	1.19476173011636e-05	1.1390578039291e-06	2.09695958183344e-06	3.38911362477903e-06	7.74091468196065e-07	1.2065716326161e-06	1.21614890969486e-05	9.11368086532577e-07
Sarcina_sp._JB2	0	1.0807422537799e-06	0	0	1.56555527897412e-06	0	0	1.09357275577819e-06	0	0	0	4.61069589233103e-06	0	0	0	0	2.73476872835715e-07	8.69177488650715e-06	0	0	1.73675009041521e-05	0	3.62049009126169e-07	0	0	1.35564544991161e-07	2.32227440458819e-07	0	3.86956471266547e-06	0
Clostridiaceae_bacterium_Marseille-Q4143	0.000112740194860864	0.000792904566856517	0.000141864751563809	0.000865450067480897	9.23677614594733e-05	0.000194085631942818	0.000296503024375978	5.85061424341333e-05	0.000223818903693802	0.000707970414437154	0.000589769822481908	0.00072733727701522	0.00052278570568649	0.000435246207785636	0.000597009209148659	0.000509051555496405	0.000118324326980253	5.69311255066218e-05	3.47968763048829e-05	0.000413394709784035	4.44608023146294e-06	0.00135434813886762	0.000677393696075063	0.000226184335351635	0.000109862447656926	0.000318983374364202	8.11247858669476e-05	9.43807143735259e-05	0.000275844684517153	0.000163134887489331
Clostridiaceae_bacterium_Marseille-Q4149	0.000145910690021328	0.000318818964865069	0.000503299068362057	0.000329361564142528	0.000449836216825231	0.000823558681507067	0.000221136197784215	0.000500528250319679	0.000316394692359082	7.43626976065533e-05	1.70567468126024e-05	0.000633394348208975	0.000177285373379488	9.68887175347494e-05	0.000545193315524436	6.59847127959456e-05	1.83229504799929e-05	0.000649275584022084	7.26640652249024e-05	0.00209479076303649	0.00282284412695727	7.97314933237559e-06	0.00322296027924116	3.51480693783836e-05	2.6166408695052e-05	6.9815740670448e-05	6.57977747966655e-06	0.000110066145597535	0.00133168305611587	8.3238285236642e-05
Clostridiaceae_bacterium_T2-RPP	0	4.68321643304622e-06	1.49706521750754e-05	6.3706298673603e-07	8.8714799141867e-06	4.54001478228813e-07	1.98571279642969e-05	1.42164458251165e-06	0	0	0	3.22748712463172e-05	5.93699855038285e-05	2.51007040245465e-07	1.46436221111935e-05	0	0	4.34588744325357e-07	6.34531273794923e-06	2.57566797373231e-07	1.38940007233217e-07	0	2.89639207300935e-06	0	0	0	0	8.04381088410732e-07	0	0
Desulfoscipio_gibsoniae	0	0	0	0	0	0	4.51298362824929e-07	0	0	0	0	0	0	0	0	0	0	0	0	0	0	0	0	0	0	0	0	0	0	0
Dehalobacter_restrictus	0	0	0	0	0	0	0	0	0	7.03747926875899e-07	0	0	0	0	0	0	9.11589576119051e-08	0	0	0	0	0	0	0	2.73516467195666e-07	1.35564544991161e-07	4.64454880917639e-07	1.34063514735122e-07	0	4.55684043266289e-07
Desulfitobacterium_hafniense	0	3.60247417926632e-07	0	0	1.56555527897412e-06	0	9.02596725649858e-07	0	0	0	0	0	4.12291565998809e-07	0	0	0	0	0	0	0	0	0	0	0	0	0	0	0	0	0
Desulfosporosinus_acidiphilus	0	0	0	0	0	0	0	0	0	0	0	0	0	0	0	0	0	0	0	0	0	0	3.62049009126169e-07	0	0	0	0	0	0	0
Desulfosporosinus_youngiae	0	0	0	0	0	0	0	0	0	0	0	0	0	0	0	0	0	0	0	0	0	7.2483175748869e-07	0	0	9.11721557318886e-08	0	0	0	0	3.03789362177526e-07
Syntrophobotulus_glycolicus	5.52841586007737e-06	0	1.56835403738885e-05	2.45269249893372e-05	9.39333167384474e-06	0	4.51298362824929e-06	1.97936668795853e-05	5.64486516251708e-07	0	0	0	0	0	5.63216235045905e-07	0	0	0	2.04687507675782e-07	0	0	0	0	0	0	0	0	0	0	0
Pelotomaculum_thermopropionicum	1.97443423574192e-07	0	0	0	0	0	0	0	0	0	0	0	0	0	0	0	0	0	0	0	0	0	0	0	0	0	0	0	0	0
Alkalibacter_rhizosphaerae	0	0	3.56444099406556e-07	0	0	0	0	0	0	0	0	0	0	0	0	0	0	0	0	0	0	0	0	0	0	0	0	0	0	0
Anaerofustis_stercorihominis	0	0	3.06541925489638e-05	4.77797240052023e-06	0	0	0	6.56143653466915e-07	6.20935167876879e-06	3.51873963437949e-06	0	0	2.22637445639357e-05	1.00402816098186e-05	0	0	1.27622540656667e-06	0	1.43281255373047e-06	4.37863555534492e-06	5.0018402603958e-06	5.07382230242083e-06	1.84644994654346e-05	1.62722543418443e-06	0	0	0	0	0	0
Eubacterium_callanderi	1.97443423574192e-06	0.000987077925118972	1.03368788827901e-05	9.87447629440847e-06	4.69666583692237e-06	1.58900517380085e-06	2.30162165040714e-05	3.28071826733458e-07	6.77383819502049e-06	0.00053930549462923	9.18440212986285e-06	1.44084246635345e-05	1.64916626399524e-06	2.76107744270011e-05	5.63216235045905e-06	0.000180991966454416	6.39935882435574e-05	0.000376788441330085	3.88906264583985e-06	7.0315735682892e-05	5.55760028932867e-06	4.38523213280657e-05	3.04121167665982e-05	1.35059711037307e-05	0.000267043244138702	0.000305969178045051	4.18009392825875e-05	0.00233471610911215	3.64844672908459e-05	0.000168451201327438
Eubacterium_hominis	3.19858346190191e-05	0.000465079416543282	0.00069969976713507	0.000434795488447341	0.000543769533563679	1.63440532162373e-05	0.000189996610749295	7.43629473929171e-06	8.26972746308752e-05	8.70301602903195e-05	3.24734218163008e-05	0.000178664465827827	0.000125336636063638	2.45986899440556e-05	7.7160624201289e-05	0.000267294006071712	4.36651406961026e-05	9.77824674732054e-05	1.92406257215235e-05	0.000147070641300115	9.72580050632517e-07	5.87113723565839e-05	5.03248122685375e-05	0.000114068502936328	1.88726362365009e-05	2.92819417180908e-05	5.88309515829009e-06	5.04078815404059e-05	0.000107795016995681	7.33651309658725e-05
Eubacterium_limosum	6.31818955437414e-06	0.00037753929398711	2.49510869584589e-06	7.64475584083236e-06	1.09588869528189e-05	5.22101699963135e-06	5.41558035389915e-06	1.00608693531594e-05	9.93496268603006e-05	0.00134345479240609	0.000493661614480128	0.000247824904212793	2.02022867339417e-05	0.000336851448009414	0.000213458953082398	0.00844567044289349	0.00062443885964155	2.73790908924975e-05	2.04687507675782e-07	0.000324276597892898	1.52834007956538e-06	0.0018298377717802	0.000186093190690851	0.000412827092652589	0.00175497282568312	0.00412590692680599	0.000697766049431933	0.00120456067989507	6.85465749100741e-05	0.000877799362011961
Eubacterium_maltosivorans	2.76420793003869e-05	0.000279551996311066	0.000315453027974802	0.000284448623577637	0.000117938497682717	3.5185114562733e-05	0.000226551778138114	4.71329857740401e-05	8.32617611471269e-05	0.00114992411251522	0.000138750075033285	2.42061534347379e-05	0.000233769317921325	5.27114784515476e-05	2.47815143420198e-05	0.0133727153958179	0.000802381144899989	3.78092207563061e-05	1.16671879375195e-05	0.000168706252279466	5.55760028932867e-06	0.00102418727333152	0.00157817163078097	0.000683922849987714	0.00267690566444398	0.0063482165128461	0.000997107220183351	0.00182433630851554	2.26645933170406e-05	0.00132209130419659
Eubacterium_sp._A-44	0	0	0	0	0	0	0	0	0	4.69165284583933e-07	0	0	0	0	0	1.86397493773858e-07	0	0	0	0	0	0	0	0	3.64688622927554e-07	1.35564544991161e-07	7.74091468196065e-08	0	0	0
Eubacterium_sp._MSJ-33	2.54702016410708e-05	0.000175080245112343	6.38034937937736e-05	1.46524486949287e-05	4.48792513305915e-05	1.58900517380085e-05	4.51298362824929e-06	1.09357275577819e-05	0.00012051787121974	1.66553676027296e-05	0.000184016056959038	0.000130252158958352	0.000387554072038881	2.51007040245465e-05	0.000109263949598906	1.304782456417e-06	6.38112703283336e-07	5.86694804839233e-05	1.45328130449805e-05	0.000126207730712883	1.25046006509895e-06	2.28322003608937e-05	0.00026465782567123	0.000139615942253024	1.64109880317399e-06	2.30459726484974e-06	1.1611372022941e-06	0.000153502724371715	2.59813630707539e-05	2.58220957850897e-06
Eubacterium_sp._c-25	3.33679385840384e-05	1.7652123478405e-05	6.41599378931801e-06	0.000285085686564373	1.3046293991451e-05	2.04300665202966e-06	0.000107409010352333	2.51521733828984e-06	5.0239299946402e-05	2.90882476442038e-05	2.95212925602735e-06	7.49238082503792e-06	0.000251085563693275	2.25906336220918e-06	6.75859482055086e-06	1.71485694271949e-05	5.19606058387859e-06	8.25718614218179e-06	6.14062523027345e-06	2.83323477110554e-06	1.11152005786573e-06	1.19597239985634e-05	4.88766162320329e-05	7.81068208408525e-06	2.09695958183344e-06	1.30141963191515e-05	5.03159454327442e-06	4.42409598625903e-06	1.0503104220092e-05	6.68336596790557e-06
uncultured_Eubacterium_sp.	5.92330270722576e-07	0	7.84177018694424e-06	5.41503538725626e-06	2.6092587982902e-06	0	0.000159759620440025	1.96843096040075e-06	5.36262190439122e-06	0	0	0	4.94749879198571e-05	0	0	0	0	0	5.38328145187305e-05	0	0	0	0	0	0	0	0	0	9.95030926113979e-06	6.07578724355051e-07
Aminipila_butyrica	3.94886847148384e-07	0	0	0	0	0	0	2.18714551155638e-07	0	0	0	0	0	0	0	0	0	0	0	0	0	0	0	0	2.73516467195666e-07	0	0	0	0	0
Aminipila_luticellarii	3.55398162433545e-06	2.16148450755979e-06	3.20799689465901e-05	7.00769285409633e-06	0.00012524442231793	2.27000739114407e-07	2.25649181412465e-05	2.18714551155638e-07	2.59663797475786e-05	1.87666113833573e-06	3.28014361780816e-07	5.76336986541379e-07	1.44302048099583e-05	1.00402816098186e-06	9.01145976073448e-06	1.86397493773858e-06	5.46953745671431e-07	3.91129869892822e-06	1.22812504605469e-06	2.57566797373231e-06	0	0	6.87893117339722e-06	6.50890173673771e-07	0	5.42258179964645e-07	0	1.2065716326161e-06	6.63353950742652e-06	3.03789362177526e-07
Aminipila_terrae	0	0	0	0	0	0	0	1.09357275577819e-07	0	0	0	0	0	0	0	0	0	0	0	0	0	0	0	0	0	0	0	0	0	0
Mogibacterium_diversum	0	0	0	0	0	2.27000739114407e-07	0	0	0	0	0	0	0	0	0	0	0	0	0	0	0	0	0	0	0	0	0	0	0	0
uncultured_Mogibacterium_sp.	0	5.76395868682611e-06	0	7.96328733420038e-06	1.35681457511091e-05	7.71802512988982e-06	1.48928459732227e-05	2.18714551155638e-06	5.92710842064293e-06	4.22248756125539e-06	0	2.42061534347379e-05	2.06145782999405e-05	0	0	0	0	0	1.14625004298438e-05	4.89376915009138e-06	0	0	7.24098018252339e-06	0	2.00578742610155e-06	0	0	4.69222301572927e-06	0	2.88599894068649e-06
[Eubacterium]_minutum	0	0	4.99021739169179e-06	1.27412597347206e-06	0	0	0	0	8.46729774377562e-07	4.69165284583933e-07	8.20035904452041e-06	5.76336986541379e-07	0	0	0	0	0	0	0	2.57566797373231e-07	0	2.17449527246607e-06	0	0	0	5.42258179964645e-07	7.74091468196065e-08	2.68127029470244e-07	3.31676975371326e-06	0
[Eubacterium]_sulci	2.5667645064645e-06	3.60247417926632e-07	0	6.3706298673603e-07	0	0	0	0	0	0	0	0	0	0	0	4.65993734434644e-06	0	0	0	0	0	0	3.62049009126169e-07	0	0	9.48951814938128e-07	0	0	0	0
Anaerobutyricum_hallii	0.000151636549304979	0.00588716330375702	0.0018374693324408	0.000484167869919383	5.37507312447782e-05	0.00150887391289346	0.000276194598048857	0.000260379673150788	0.00100055235005615	0.00511742034159924	0.00399127875414897	0.00415942403186913	0.000490626963538583	0.00437178961995526	0.00316640167342808	0.00395572761286881	0.000701741655696446	0.00049890787848551	0.000114215629283086	0.00329221880402464	3.61244018806364e-05	0.00972325561083203	0.00428159158192608	0.00148777221447482	0.000660542268277533	0.00174322448404134	0.000449824552168733	0.00059363324324712	0.00127308679046694	0.000947670915312791
Anaerocolumna_cellulosilytica	0	0	0	0	0	0	0	0	0	0	0	0	8.24583131997619e-07	0	0	0	0	0	0	0	0	0	0	0	0	0	0	0	0	1.51894681088763e-07
Anaerocolumna_chitinilytica	0	0	0	0	0	0	0	0	0	0	3.28014361780816e-07	0	0	0	0	0	0	0	0	0	0	0	0	0	0	0	0	0	5.5279495895221e-07	1.51894681088763e-07
Anaeromicropila_herbilytica	0	3.60247417926632e-07	1.42577639762622e-06	0	5.21851759658041e-07	0	1.35389508847479e-06	2.18714551155638e-07	8.46729774377562e-07	0	0	0	8.24583131997619e-07	2.51007040245465e-07	0	0	0	0	0	0	0	0	7.24098018252339e-07	3.25445086836885e-07	0	0	0	0	5.5279495895221e-07	0
Anaerostipes_caccae	1.30312659558967e-05	0.000208943502397447	0.00021422290374334	1.49709801882967e-05	1.56555527897412e-06	3.58661167800762e-05	1.30876525219229e-05	3.71814736964585e-06	0.000133783304351655	0.000668795113174396	0.000132845816521231	3.45802191924827e-05	0.00020078599264142	0.00031601786366904	3.43561903378002e-05	0.000481837521405422	5.32368312453526e-05	0.000208602597276172	1.88312507061719e-05	0.000176433256200663	1.38940007233217e-05	0.000875959178925082	0.000318603128031029	0.000646822110088309	6.4641058413909e-05	9.51663105837952e-05	6.51010924752891e-05	7.52096317664034e-05	2.15590033991362e-05	0.000202931293934587
Anaerostipes_hadrus	3.02088438068514e-05	0.00102706538850883	0.000102655900629088	0.00012677553436047	4.74885101288817e-05	0.00027353589063286	1.98571279642969e-05	6.88950836140261e-06	0.000114873006057223	0.000576838717395945	0.000634379775684099	0.0106927801113022	9.23533107837333e-05	0.000430226066980727	0.00694107688070573	0.000770940034248676	0.000100821807118767	5.08468830860668e-05	7.92140654705275e-05	0.00872713579539718	5.41866028209545e-06	0.00143915345449379	0.00037616892048209	0.000226997948068727	0.0179890868753032	0.000313696357109547	0.0143463919983713	0.00010470360500813	0.000270316734927631	0.000218880235448907
Anaerostipes_rhamnosivorans	0	1.51303915529185e-05	0	0	0	0	0	0	1.46766494225444e-05	3.87061359781744e-05	1.54166750036984e-05	2.88168493270689e-06	2.06145782999405e-06	1.00402816098186e-06	3.37929741027543e-06	6.72894952523626e-05	2.18781498268572e-06	2.60753246595215e-06	2.66093759978516e-06	1.31359066660348e-05	4.1682002169965e-07	0.000129020052832987	3.62049009126169e-07	7.3876034711973e-05	7.93197754867431e-06	1.09807281442841e-05	4.56713966235678e-06	7.10536628096147e-06	0	1.70122042819414e-05
Anaerotignum_propionicum	1.97443423574192e-07	7.20494835853264e-06	1.42577639762622e-06	1.91118896020809e-06	8.34962815452866e-06	6.8100221734322e-07	5.41558035389915e-06	0	2.82243258125854e-07	3.61257269129628e-05	1.70567468126024e-05	8.64505479812068e-06	2.47374939599286e-06	0	9.01145976073448e-06	1.304782456417e-05	1.54970227940239e-06	4.34588744325357e-07	1.43281255373047e-06	1.82872426134994e-05	0	1.08724763623303e-05	2.1360891538444e-05	4.39350867229795e-06	5.47032934391331e-07	4.33806543971716e-06	8.51500615015672e-07	1.00547636051342e-05	4.97515463056989e-06	4.86062979484041e-06
Blautia_argi	7.89773694296768e-06	0.00174071552342149	0.000588489208120224	0.000144294766495711	4.43573995709335e-05	2.97370968239873e-05	1.48928459732227e-05	5.73032124027773e-05	0.00012729170941476	0.000813063438183955	0.000512686447463416	0.000878913904475603	0.0003116924238951	0.000592878629059788	0.000585181668212695	0.0012399161285837	0.000221607425954541	0.000318553549590487	1.22812504605469e-05	0.000594206601540043	3.89032020253007e-05	0.00135507297062511	0.00113900618271093	0.000202589566555961	0.000106489077894846	0.000347451928812346	0.000113017354356625	0.000234208960242258	0.000191267055797465	0.000397204591047115
Blautia_coccoides	0	0	0	0	0	0	0	0	0	0	2.95212925602735e-06	0	0	0	0	0	0	0	0	0	0	0	0	0	0	0	0	1.2065716326161e-06	0	0
Blautia_liquoris	3.94886847148384e-07	9.0061854481658e-06	6.41599378931801e-06	3.18531493368015e-07	0	1.58900517380085e-06	4.51298362824929e-07	4.37429102311277e-07	3.95140561376196e-06	3.98790491896343e-06	3.08333500073967e-05	2.19008054885724e-05	2.47374939599286e-06	4.2671196841729e-06	1.23907571710099e-05	3.70931012609977e-05	3.5551993468643e-06	9.99554111948322e-06	0	1.18480726791686e-05	3.05668015913077e-06	2.28322003608937e-05	1.26717153194159e-05	1.96894277536316e-05	6.10853443403654e-06	1.46409708590454e-05	5.03159454327442e-06	1.38085420177176e-05	4.97515463056989e-06	8.35420745988196e-06
Blautia_massiliensis	0.00046300482828148	0.0121403379841275	0.00198396785729689	0.0024479145265332	0.000198825520429714	0.00365925191452423	0.00155697935174601	0.00049342002740712	0.00317467216739961	0.0116484356856499	0.0127066203466653	0.0121399622845076	0.00122120761848847	0.00935252231954602	0.00813284243406287	0.00840689976418853	0.00164760699987757	0.000389826103659846	6.87750025790626e-05	0.00671064533876215	3.02889215768413e-05	0.0254006416935549	0.00446152993946178	0.00279150523234338	0.00161046495884808	0.00477227867732385	0.00111167275747637	0.00156009712097261	0.00205529165738432	0.00227811642696927
Blautia_obeum	9.04290879969799e-05	0.00567425707976238	0.00114917577648674	0.000513154235815872	0.000196216261631423	0.000570906858872733	0.000593006048751957	0.000241570221751403	0.00123933014643062	0.00549439464776243	0.00460400958195554	0.00450637889776704	0.000639051927298154	0.00388408294075832	0.0032317347566934	0.00396486109006373	0.000739481464147775	0.000129507445808957	0.000213079695490489	0.00336742830885762	2.25082811717811e-05	0.0106985167405331	0.00430295247346452	0.00106420543395661	0.000754449588681378	0.00215100263537475	0.000531800838650697	0.000553548252341319	0.00106578868085986	0.0010272637282033
Blautia_producta	0.000250753147939224	0.00398937990611952	0.000562468788863546	0.00089539202785749	0.000667448400602634	0.000321887048064229	0.00145769371192452	0.000566251972941948	0.000583961301062392	0.00254522166886783	0.000594362023546839	0.00163218634588518	0.000907453736763379	0.0032821680582497	0.00109658200963438	0.00293650611691335	0.000498639498137121	0.000334633333130525	0.000418176578181622	0.00366594822701319	1.52834007956538e-05	0.00310264233793034	0.00112090373225462	0.0013084519716277	0.000704851935963231	0.000935802054073986	0.000189420182267577	0.00111071621958049	0.00116639736338916	0.000675627541482817
Blautia_pseudococcoides	4.91634124699738e-05	0.00041176279869014	8.34079192611342e-05	0.000189207707060601	0.000108023314249214	5.22101699963135e-05	0.000523506100876918	7.87372384160299e-05	0.000196441307655594	0.000214877700339441	0.000143342276098217	0.000215550032966476	0.000391676987698869	0.00010517194986285	0.000154321248402578	0.000397026661738317	5.62450768465455e-05	4.17205194552343e-05	0.000139801567742559	0.000172054620645318	4.58502023869615e-06	0.000554496294478848	0.000321861569113165	8.42902774907533e-05	5.84413518241406e-05	0.000194535122062316	5.17093100754971e-05	0.000107653002332303	0.000274739094599249	0.000114680484222016
Blautia_sp._NBRC_113351	3.08011740775739e-05	0.000270545810862901	0.000145429192557875	0.000368859469320161	2.34833291846118e-05	6.35602069520338e-06	4.87402231850924e-05	2.28556705957642e-05	0.000140839385804801	0.0165397183600797	0.00059075386556725	0.00113019683060764	0.000222225154073358	0.000719135170303257	0.000737813267910136	0.00236594338847158	0.00261389195056377	0.00101128800804511	6.55000024562501e-06	0.000738444008069053	0.000354852778473636	0.00286381027383781	0.0231139328406329	0.0108825582587386	0.00153807426719696	0.00290365698916568	0.000697069367110557	0.00483781599273161	0.000390273241020261	0.000891166093947772
Blautia_sp._SC05B48	0.000399625489314164	0.0153569871787944	0.00443665970531341	0.0017407746112562	0.000529157684293254	0.00142397563646467	0.000570892428973535	0.000652644220648425	0.00426780030612104	0.0130085458456587	0.0127984643679639	0.0134782167672567	0.00210928365164991	0.00956437226151319	0.0105225689193626	0.0100842908106595	0.0019104182746727	0.00068708480477839	0.000215535945582598	0.00706067861639238	8.64206844990608e-05	0.0282851096724811	0.00698211514099818	0.00324436207067691	0.00188142860568325	0.00550337826846118	0.00133902342168555	0.00150915298537327	0.00290825427904758	0.00300827415896295
uncultured_Blautia_sp.	1.38210396501934e-06	0.000377179046569184	2.20995341632065e-05	3.69496532306897e-05	0	2.92830953457584e-05	0	1.07170130066263e-05	5.4190705560164e-05	0.000428582487467422	0.000431338885741773	0.000368279334399941	4.94749879198571e-06	0.000341871588814323	0.000253447305770657	0.00032712760157312	8.18607439354908e-05	6.95341990920572e-06	0	0.000345397075277502	2.08410010849825e-06	0.000800576676146258	9.05122522815423e-05	7.59914277764127e-05	0.000135846512040514	0.000254996909128374	4.90773990836305e-05	4.90672463930547e-05	7.79440892122617e-05	8.99216512045476e-05
Butyrivibrio_fibrisolvens	1.59929173095095e-05	0	7.3071040378344e-05	0.000341147229397144	0.000473841397769501	3.4050110867161e-06	1.80519345129972e-06	7.39255182906058e-05	0.000107816924604076	0	0	4.61069589233103e-06	0.00750246962648033	1.50604224147279e-06	1.12643247009181e-06	0	9.11589576119051e-08	0	2.04687507675782e-07	7.46943712382369e-06	1.38940007233217e-07	0	2.49813816297057e-05	0	1.82344311463777e-07	0	0	0	4.86459563877945e-05	0
Butyrivibrio_hungatei	0	0	0	0	0	0	0	0	0	0	0	0	0	2.51007040245465e-07	0	0	0	0	0	0	0	0	0	4.88167630255328e-07	0	2.71129089982322e-07	0	0	0	0
Butyrivibrio_proteoclasticus	0	0	0	0	0	0	0	0	0	0	0	0	0	0	0	0	0	0	0	5.15133594746462e-07	0	0	0	0	9.11721557318886e-08	0	0	0	0	0
Chordicoccus_furentiruminis	3.15909477718707e-06	3.60247417926632e-06	1.99608695667671e-05	9.87447629440847e-06	1.04370351931608e-06	9.08002956457626e-07	2.70779017694958e-06	6.56143653466915e-07	3.10467583938439e-06	0	0	5.18703287887241e-06	3.29833252799047e-05	2.51007040245465e-07	5.63216235045905e-07	1.49117995019086e-06	0	0	0	4.37863555534492e-06	0	0	3.98253910038786e-06	6.50890173673771e-07	0	1.35564544991161e-07	0	1.47469866208634e-06	2.76397479476105e-06	6.07578724355051e-07
Coprococcus_catus	8.68751063726445e-06	0.00133255519891061	0.000330423680149878	5.22391649123545e-05	4.69666583692237e-06	0.00101855231640634	7.22077380519887e-06	1.17012284868267e-05	0.000230592741888823	0.00137676552761155	0.00116215488378943	0.00134978122247991	4.45274891278714e-05	0.0008965971477568	0.00102336389907841	0.000916516476886058	0.000160622083312177	0.000254669004174659	5.32187519957032e-06	0.000687960915783899	2.04241810632829e-05	0.00243652195279823	0.000950378648956195	0.000465874641807001	0.000230574381845946	0.000500775429197349	0.000159153205861111	0.000119316528114259	0.000470428510068331	0.000274018004684128
Coprococcus_comes	4.8373638775677e-05	0.00174792047178002	0.0019297883541871	0.000480664023492335	6.94062840345194e-05	0.000887799890676444	0.000116886275971657	5.1397919521575e-05	0.000293250745192762	0.0013927171472874	0.00388598614401733	0.00127889177313532	0.000244076607071295	0.000976417386554858	0.000897203462428127	0.00170460508056193	0.000252419153627365	0.000275529263902277	3.02937511360157e-05	0.000957633352633672	1.48665807739542e-05	0.00282466935893342	0.00120453705336277	0.000378329913447879	0.000331684302552611	0.000701546520329259	0.000209546560440675	0.000219998227680335	0.000696521648279785	0.000439127523027613
Coprococcus_eutactus	1.12542751437289e-05	0.000364570386941752	0.000268402406853137	8.24996567823159e-05	3.54859196567468e-05	2.04300665202966e-06	0.000145769371192452	2.26369560446086e-05	8.29795178890011e-05	6.75598009800863e-05	5.44503840556155e-05	5.82100356406793e-05	0.000277884515483197	4.56832813246746e-05	5.29423260943151e-05	0.000215102707815032	3.69193778328216e-05	1.04301298638086e-05	6.14062523027345e-06	0.000113071824046848	8.05852041952657e-06	0.000333785024323542	2.89639207300936e-05	8.33139422302426e-05	2.31577275558997e-05	5.34124307265175e-05	1.95071049985408e-05	5.24188342614327e-05	2.26645933170406e-05	0.000102680804416004
Coprococcus_sp._ART55/1	7.10796324867091e-06	0.000198496327277574	0.000158617624235918	3.66311217373217e-05	0.000322504387468669	6.83272224734364e-05	7.49155282289382e-05	3.86031182789702e-05	3.95140561376196e-05	7.34243670373854e-05	5.44503840556155e-05	9.39429288062447e-05	0.000971358929493195	6.50108234235754e-05	8.11031378466103e-05	0.000137188555417559	1.36738436417858e-05	6.51883116488036e-06	0.000130795317404824	0.000319897962337553	1.25046006509895e-06	0.000136993202165362	4.12735870403833e-05	2.00148728404684e-05	1.72315374333269e-05	3.03664580780201e-05	8.05055126923908e-06	0.000106044240155481	3.92484420856069e-05	9.00735458856364e-05
Cuneatibacter_caecimuris	0	0	0	0	0	0	0	0	0	0	0	0	0	0	0	0	0	0	0	0	0	0	0	0	0	0	5.41864027737246e-07	0	0	0
uncultured_Dorea_sp.	0	0.00044814778790073	0.000296561490706255	1.56080431750327e-05	0	0.000228816745027322	0	0	3.21757314263474e-05	0.000246311774406565	4.19858383079445e-05	8.41452000350413e-05	0	0.00028614802587983	5.74480559746823e-05	0.00045369149984557	6.92808077850479e-05	1.60797835400382e-05	0	0.000553511047555073	2.63986013743112e-06	0.000476576880548814	0.000720115479151951	6.70416878883984e-05	0.000137214094376492	0.000105604780548115	8.05055126923908e-06	0.000168249710992578	0	9.49341756804768e-05
Enterocloster_asparagiformis	0	0	0	0	0	0	0	0	0	1.17291321145983e-06	3.28014361780816e-07	0	0	0	0	3.72794987547715e-07	9.11589576119051e-08	0	0	1.28783398686615e-06	0	0	7.24098018252339e-07	0	1.82344311463777e-07	9.48951814938128e-07	7.74091468196065e-08	2.68127029470244e-07	0	1.51894681088763e-07
Enterocloster_bolteae	0.000985242683635218	0.00135344954915036	0.00143932127340367	0.00161017669897532	0.00165740118867394	0.000143464467120305	0.00199203097350924	8.6501604982055e-05	0.000913056940037138	0.0188534069610053	0.00251718221230598	0.00222811878996897	0.00177738894102087	0.00071838214918252	0.00184791246718561	0.00422376720891562	0.00100566562037454	0.000711856363204935	0.000638420336440763	0.00256768340301374	2.57039013381451e-05	0.00412465511598939	0.000967394952385125	0.00187716726087515	0.00391502353928303	0.00786789506219701	0.0019946014861008	0.0126828106844867	0.0014494283823727	0.00569589864614752
Enterocloster_citroniae	0	0	0	0	0	0	0	0	0	0	0	0	0	0	0	0	0	0	0	0	0	0	0	0	1.54992664744211e-06	0	0	0	0	0
Enterocloster_clostridioformis	0.00170788561391676	0.00346594040787213	0.00455214759352113	0.00692360053984718	0.00525035055391955	0.0012825541759964	0.00709711805378484	0.00177136914980952	0.00884437473663176	0.00185109163032591	0.00109523995398615	0.00219699659269574	0.00624580493331596	0.00069679554372141	0.00185523427824121	0.00194468505254266	0.000372840136632692	0.000730109090466601	0.0030975360536576	0.00265345314653902	0.000170062568853457	0.00107746240750694	0.00296662958077983	0.00102873191949139	0.000877987859698087	0.0022745019358617	0.00101065382087678	0.00184390958166687	0.00154174514051771	0.00116153862628577
Faecalicatena_contorta	0	0	0	0	0	0	0	0	0	0	0	0	0	0	0	1.67757744396472e-06	0	0	0	0	0	0	0	0	0	0	0	0	0	0
Faecalicatena_sp._Marseille-Q4148	0.000726986685600175	0.00301166841386664	0.00227767779520789	0.00705037607420764	0.000636137295023152	0.00188002012134552	0.00638993351923817	0.000549192237951808	0.00119473571164674	0.00199160663305879	0.00111951301675793	0.00400727106742221	0.00241066878639504	0.00121964320855271	0.0030047586139699	0.0032220670773749	0.000648413665493481	0.000895252813310236	0.000287176573269122	0.00211333557244736	9.15614647666899e-05	0.00317693759307293	0.00241522893988068	0.00104565506400691	0.000371891223230374	0.00131456939277929	0.000383484913344331	0.00121112979211709	0.00279050895279076	0.00148082124593435
Herbinix_luporum	1.18466054144515e-06	0	0	0	0	0	0	1.09357275577819e-07	0	0	0	0	0	0	0	0	0	0	0	0	0	0	0	0	0	0	0	1.34063514735122e-07	0	0
Lachnoanaerobaculum_umeaense	0	0	0	0	0	0	0	0	0	0	0	0	0	0	0	0	0	0	2.04687507675782e-07	0	0	0	0	0	0	0	0	0	0	0
Lachnoclostridium_phocaeense	0.000812677131431374	0.000672581929269022	0.00156550248459359	0.00120245638746426	0.00400416855185615	6.69652180387499e-05	0.00195006022576652	0.000156380904076282	0.00087749428951328	4.71511111006852e-05	0.00019287244472712	0.000854131414054323	0.0051251964569312	0.000112200146989723	0.000564905883751043	0.000356764803083164	2.57068260465573e-05	0.000151236883025224	0.000366390638739649	0.000607857641800825	1.97294810271168e-05	7.82818298087785e-05	0.000227004728722108	0.000211376583900557	7.91374311752793e-05	8.94725996941664e-05	5.65860863251323e-05	0.000401118036087485	0.000359869518277889	0.000356344921834238
Lachnoclostridium_phytofermentans	0	0	0	0	0	0	0	0	0	0	0	0	4.12291565998809e-07	5.0201408049093e-07	0	0	0	4.34588744325357e-07	0	0	0	0	0	0	0	0	0	0	0	0
Lachnoclostridium_sp._YL32	0	0	0	0	0	0	0	0	0	0	0	0	0	0	0	0	0	0	0	0	0	0	0	0	9.60042799856787e-05	0	0.000267371193114921	0	0	0.00029224536641478
[Clostridium]_hylemonae	1.57954738859354e-06	5.40371126889948e-06	9.98043478338357e-06	1.78377636286088e-05	7.30592463521257e-06	2.72400886937288e-06	6.76947544237394e-06	2.07778823597857e-06	3.38691909751025e-06	1.64207849604376e-06	3.28014361780816e-07	4.61069589233103e-06	1.44302048099583e-05	4.2671196841729e-06	5.06894611541314e-06	9.50627218246674e-06	1.54970227940239e-06	1.30376623297607e-06	2.66093759978516e-06	1.80296758161262e-06	0	5.43623818116517e-06	1.44819603650468e-06	9.76335260510656e-07	5.47032934391331e-07	2.30459726484974e-06	3.87045734098032e-07	1.2065716326161e-06	0	1.97463085415392e-06
[Clostridium]_scindens	0.000649588863559091	0.00665304931426904	0.00303084417725395	0.00239599389311421	0.00229353848369709	0.000695757265385656	0.00246905334301519	0.00237250609366079	0.00193901118332462	0.00481316665454656	0.00131500957637929	0.0025572072092841	0.00204702762518409	0.00617251412667622	0.00187607327893791	0.00583722391502213	0.000925445737676061	0.000709683419483309	0.00129546723608002	0.00831013515044992	8.08630842097322e-05	0.00721533772992116	0.00889590620323911	0.00326047160247534	0.00174722319244591	0.00182605442103094	0.000524601787996473	0.00218067713068149	0.000822006103961937	0.00115910831138835
[Clostridium]_symbiosum	0	0	0	0	0	0	0	0	0	1.24328800414742e-05	2.29610053246571e-06	0	0	0	0	2.68412391034355e-05	7.38387556656432e-06	0	4.09375015351563e-07	2.57566797373231e-06	0	1.44966351497738e-06	2.89639207300935e-06	1.1390578039291e-06	1.91461527036966e-06	4.47362998470832e-06	1.70300123003134e-06	1.05910176640746e-05	2.76397479476105e-05	7.89852341661567e-06
Lachnospira_eligens	1.71775778509547e-05	6.77265145702068e-05	2.20995341632065e-05	4.77797240052023e-05	0.000246314030558595	2.65590864763856e-05	0.000166077797519574	9.51408297527027e-06	0.000103583275732188	4.45707020354736e-06	4.36259101168486e-05	4.14962630309793e-05	0.00015914454447554	1.70684787366916e-05	3.71722715130297e-05	1.09974521326576e-05	6.38112703283336e-07	2.52061471708707e-05	3.47968763048829e-05	4.94528250956603e-05	1.80622009403182e-06	4.34899054493214e-05	7.27718508343601e-05	3.14054508797594e-05	1.00289371305077e-06	2.98241998980555e-06	6.96682321376458e-07	3.48565138311317e-06	3.75900572087503e-05	6.22768192463928e-06
Lacrimispora_saccharolytica	0.00043852184375828	0.00123672938574213	0.00205917756227168	0.000913229791486099	0.00138499457013244	0.000627657043651334	0.00191982323545725	0.000646738927767223	0.000800724123303048	0.00065143599764479	0.000687846116654372	0.0010264561730302	0.000266340351635231	0.000427213982497781	0.000823985351872159	0.00244516232332547	0.000186784704146794	0.000162101601633358	0.000465459392454727	0.000630265953172296	1.23656606437563e-05	0.00120358313330997	0.000742200468708647	0.000597029011802266	0.000249264673770983	0.000514738577331439	0.000130898867271955	0.000354597996474398	0.000285242198819341	0.000579326313672542
Lacrimispora_sphenoides	0	0	0	0	0	0	0	0	8.46729774377562e-07	0	0	0	0	0	0	0	0	0	0	0	0	3.62415878744345e-07	0	0	0	2.71129089982322e-07	0	0	0	0
[Ruminococcus]_gnavus	0.000322030223849507	0.00810844888269263	0.00285297857165008	0.000817988874969063	0.00107762388369385	0.000569090852959817	0.000978866148967271	0.000222542055800862	0.00162910808590243	0.00472637107689854	0.00528201526775648	0.00489367735272285	0.0123605011486443	0.00403318112266413	0.00369582493437123	0.0107113319797147	0.00227013152140927	0.00038287268375064	0.000315628136836055	0.00573987607946245	6.78027235298098e-05	0.0151500709791499	0.00321318495599475	0.00091010718533935	0.00251781025269184	0.00542339518691639	0.00316526001345371	0.00119611467846676	0.00126811163583637	0.00255183064229122
[Ruminococcus]_torques	0.000450368449172732	0.000578197105772244	0.000109428338517813	0.00216282883996882	0.000251532548155176	3.31421079107034e-05	0.00135885937046586	3.95873337591706e-05	0.000294379718225266	0.000463300718526633	0.000744920615604234	0.000683535666038075	0.0016285516856953	0.000296439314529894	0.00046352696144278	0.000583610553005948	8.36839230877289e-05	0.000101259177427808	2.78375010439063e-05	0.000524663566249271	8.89216046292587e-06	0.00103868390848129	0.00104740778340201	0.000160769872897421	0.000196384823446488	0.000470680100209312	7.64028279109516e-05	0.000111004590200681	0.000178552771741564	0.000156907205564692
Murimonas_intestini	0	0	0	0	0	0	0	0	0	7.03747926875899e-07	0	0	0	0	0	0	0	0	0	0	0	0	0	0	0	0	0	0	0	4.25305107048536e-06
Novisyntrophococcus_fermenticellae	1.97443423574192e-05	1.40496492991386e-05	6.77243788872457e-05	0	6.99281357941775e-05	5.22101699963135e-06	9.02596725649858e-07	1.85907368482293e-06	8.46729774377562e-07	6.56831398417505e-06	0.000121037299497121	7.26184603042137e-05	2.06145782999405e-06	1.00402816098186e-05	5.01262449190855e-05	3.87706787049624e-05	3.00824560119287e-06	8.25718614218179e-06	2.04687507675782e-07	7.21187032645046e-06	5.14078026762902e-06	4.02281625406223e-05	1.9188597483687e-05	3.62871271823127e-05	5.47032934391331e-07	1.85723426637891e-05	4.64454880917639e-07	1.68920028566254e-05	1.65838487685663e-06	9.56936490859206e-06
Pseudobutyrivibrio_xylanivorans	0	0	0	0	0	0	0	0	0	0	0	5.76336986541379e-07	0	2.51007040245465e-07	0	0	0	0	0	0	0	0	0	1.62722543418443e-07	0	0	0	0	0	0
uncultured_Pseudobutyrivibrio_sp.	0	0	0	0	0	0	0	0	7.22542740802186e-05	0	0	1.61374356231586e-05	5.77208192398333e-06	0	0	0	0	0	0	0	0	0	0	0	0	0	0	0	0.00113157128097517	0
Qiania_dongpingensis	1.38210396501934e-06	2.84595460162039e-05	9.62399068397702e-06	1.78377636286088e-05	0.000110632573047505	2.27000739114407e-07	1.62467410616974e-05	1.09357275577819e-07	1.27009466156634e-05	4.45707020354736e-06	5.57624415027388e-06	2.65115013809034e-05	1.48424963759571e-05	1.25503520122732e-06	2.25286494018362e-05	1.1743042107753e-05	1.36738436417858e-06	5.17160605747175e-05	1.04390628914649e-05	1.0045105097556e-05	4.30714022422972e-06	4.71140642367648e-06	2.20849895566963e-05	1.04142427787803e-05	2.09695958183344e-06	4.202500894726e-06	4.64454880917639e-07	4.55815950099415e-06	1.82422336454229e-05	7.89852341661567e-06
Roseburia_cecicola	0	5.04346385097285e-06	0	0	2.6092587982902e-06	0	0	0	0	0	0	0	6.2668318031819e-05	0	0	7.26950225718045e-06	0	0	0	1.23632062739151e-05	0	0	0	0	0	0	0	7.23942979569659e-06	0	7.89852341661567e-06
Roseburia_hominis	7.02898587924123e-05	0.000177962224455756	0.00014899363355194	0.000172325537912096	0.000703456172019039	1.13500369557203e-05	0.000255886171721735	5.38037795842871e-05	0.000383568587793036	0.000224495588673412	0.000214521392604654	0.000320443364517007	0.00168998312902912	8.98605204078764e-05	0.000221907196608087	0.000133460605542082	5.26898774996812e-05	3.34633333130525e-05	4.60546892270508e-05	0.000347972743251235	4.1682002169965e-07	0.000231221330638892	9.23224973271732e-05	6.18345664990082e-05	0.000100198199149346	0.000226935048315204	2.56224275972897e-05	3.36499421985156e-05	0.000199558980181748	0.000100098594837495
Roseburia_intestinalis	0.000183030053653276	0.00778026348496147	0.00143860838520486	0.00119735988357037	0.00166418526154949	0.00129254220851743	0.000666116383529595	0.000358910578446403	0.00103611500058001	0.00585119484668851	0.00614206892434578	0.00656678362465247	0.0146000689351498	0.00395587095426853	0.00470454521133844	0.00635634093518232	0.000984607901166187	0.00090611753191837	0.000463207829870294	0.0070892685309008	0.000273433934234971	0.0125787303194587	0.00356835503394753	0.00152812740524259	0.00104483290468744	0.00251580682594597	0.000565241590076767	0.0022486473326522	0.00176783827872917	0.00320710429650814
Roseburia_inulinivorans	0	7.20494835853264e-07	0	0	0	2.27000739114407e-07	0	0	2.82243258125854e-07	0	3.28014361780816e-07	1.72901095962414e-06	4.12291565998809e-07	0	1.12643247009181e-06	0	0	8.69177488650715e-07	0	2.57566797373231e-07	0	7.2483175748869e-07	0	1.46450289076598e-06	0	0	0	0	1.10558991790442e-06	0
Simiaoa_sunii	0.000131497320100412	0.00184194504785887	0.000362860093195874	0.000257054915147988	0.000572993232104529	0.000171158557292263	0.000146220669555277	0.000351802355533845	0.000275751663188959	0.00153065174095508	0.00130516914552587	0.00142528136771683	0.00156093586887149	0.00108008329417624	0.00115966222795952	0.00161942142590728	0.000246129185552144	0.000202083766111291	0.000188517194569395	0.00114617224831088	7.78064040506014e-06	0.00314105842107724	0.000813524123506503	0.000711748404912268	0.000245891304008903	0.000673077965881115	0.000164417027844844	0.000426321976857688	0.000376453367046455	0.000580085787077985
[Clostridium]_piliforme	0	0	0	0	0	7.71802512988982e-06	0	0	0	0	0	0	0	0	0	0	0	0	0	0	0	0	0	0	0	0	0	0	0	0
Wansuia_hejianensis	6.91051982509672e-05	0.000668258960253902	0.000879347593235974	0.000499457381601048	0.000227005515451248	0.000681456218821448	0.000128620033405105	0.000141508314597698	0.000433525644481312	0.000887426135790508	0.000547127955450401	0.000929055222304702	0.000867873746427494	0.000432736137383181	0.00077160624201289	0.00152193553666355	0.000154787910025015	0.000764007012523978	5.5265627072461e-05	0.00064571996101469	0.000831417003283569	0.00138080449801595	0.00451764753587634	0.000425844896126064	0.000560070552660992	0.000797797347272984	0.00026752601140856	0.000562530507828572	0.000859043366211735	0.000239993596120245
Wujia_chipingensis	8.29262379011606e-06	8.64593803023917e-05	1.88915372685475e-05	5.35132908858265e-05	3.39203643777727e-05	2.27000739114407e-06	3.29447804862198e-05	8.74858204622554e-06	1.52411359387961e-05	0	2.98493069220543e-05	4.09199260444379e-05	4.78258216558619e-05	5.77316192564569e-06	2.75975955172493e-05	3.5415523817033e-06	3.09940455880477e-06	1.30376623297607e-06	4.13468765505079e-05	5.022552548778e-05	1.38940007233217e-07	6.88590169614255e-06	9.4132742372804e-06	1.05769653221988e-05	2.57105479163926e-05	4.74475907469064e-05	1.70300123003134e-06	4.02190544205366e-06	3.86956471266547e-06	3.94926170830783e-06
Clostridiales_genomosp._BVAB1	0	0	0	6.3706298673603e-07	0	0	0	0	0	0	0	0	8.24583131997619e-07	0	0	0	0	0	0	0	0	0	3.62049009126169e-07	0	0	0	0	0	0	0
Lachnospiraceae_bacterium	0.000784047835013116	0.014185462575697	0.00198111630450164	0.00203223092768794	0.000715980614250832	0.0041425364880988	0.000843025341756968	0.000754018415109064	0.000916161615876522	0.0116010499919069	0.00863957027494492	0.00789466404164381	0.00331193814966844	0.00949710237472741	0.00602922979616641	0.00988615027477787	0.00202828680686489	0.001089948570768	9.64078161152931e-05	0.00820891139908224	0.000141440927363415	0.0218478788342241	0.00587533132009948	0.00356313553323364	0.00111403257088795	0.00373832789267626	0.00068251644750847	0.00143220052791531	0.00186844696125847	0.00226672432588761
Lachnospiraceae_bacterium_14-2	0	0	0	0	0	0	0	0	0	0	0	0	0	0	0	0	0	0	0	7.72700392119692e-06	0	0	0	0	0	0	0	0	0	0
Lachnospiraceae_bacterium_A4	3.94886847148384e-07	0	0	0	0	0	0	0	0	0	0	1.15267397308276e-06	0	0	0	0	0	0	0	0	0	0	0	0	0	0	0	0	0	0
Lachnospiraceae_bacterium_Choco86	1.93494555102708e-05	0.00158184641211584	0.000326859239155812	0.000100337420410925	8.34962815452866e-06	0.000347992133062385	8.75518823880363e-05	5.11792049704194e-05	0.000413768616412502	0.00104788066311821	0.00117658751570779	0.0015710946253118	0.000147188089061575	0.000722398261826448	0.00104420289977511	0.000983619574644647	0.000172381588844113	0.000356362770346793	3.88906264583985e-06	0.000606054674219212	7.08594036889406e-05	0.00236440119292811	0.00112126578126375	0.000559602826816024	0.000117612080894136	0.000476916069278905	0.000114720355586657	0.000189297682805992	0.000432285657900628	0.000302118520685549
Lachnospiraceae_bacterium_GAM79	0.000254702016410708	0.000871798751382449	0.000841564518698879	0.000272662958323021	0.0002238744048933	0.000442197439794864	0.000265363437341058	7.29413028104054e-05	0.000364376046240477	0.000621644002073711	0.00133567448117148	0.000591321748191455	0.00115730242575866	0.000335847419848432	0.000471411988733422	0.00040150020158889	0.000154423274194567	5.4758181784995e-05	5.62890646108399e-05	0.000431166818802788	4.02926020976329e-06	0.000891543061711089	0.000597742914067306	9.99116416589238e-05	0.00011442105544352	0.000294581756265793	5.63538588846735e-05	8.91522372988561e-05	0.000165838487685663	0.000160248888548645
Lachnospiraceae_bacterium_KGMB03038	9.27984090798702e-06	6.98879990777666e-05	1.21190993798229e-05	5.92468577664508e-05	2.08740703863216e-05	5.22101699963135e-06	4.28733444683683e-05	1.19199430379823e-05	1.41121629062927e-05	6.54485571994586e-05	7.34752170389028e-05	6.91604383849654e-05	4.20537397318785e-05	5.77316192564569e-05	5.46319747994528e-05	0.000205782833126339	1.53147048788001e-05	2.60753246595215e-06	4.50312516886719e-06	3.21958496716538e-05	6.94700036166084e-07	0.000152214669072625	2.71536756844627e-05	1.77367572326102e-05	1.30376182696601e-05	6.33086425108723e-05	9.75355249927042e-06	8.84819197251805e-06	2.70869529886583e-05	3.75179862289244e-05
Lachnospiraceae_bacterium_KM106-2	1.38210396501934e-05	2.70185563444974e-05	0.000112992779511878	0.000104159798331341	7.14936910731516e-05	3.35961093889322e-05	1.80519345129972e-06	2.18714551155638e-07	9.03178426002733e-06	5.16081813042326e-06	3.93617234136979e-06	1.2103076717369e-05	0.000186355787831462	3.01208448294558e-06	1.01378922308263e-05	2.12493142902198e-05	1.36738436417858e-06	8.69177488650715e-07	4.23703140888868e-05	4.84225579061674e-05	5.55760028932867e-07	6.88590169614255e-06	3.98253910038786e-06	5.20712138939016e-06	8.20549401586997e-07	2.30459726484974e-06	2.09004696412938e-06	2.23886069607654e-05	8.84471934323537e-06	2.15690447146043e-05
Lachnospiraceae_bacterium_oral_taxon_096	1.77699081216773e-06	0.000255055171892055	5.84568323026752e-05	6.05209837399229e-06	3.13111055794825e-06	2.11110687376398e-05	4.51298362824929e-07	4.48364829869059e-06	7.64879229521064e-05	0.00032208196786687	0.000182703999511915	0.000159069008285421	6.18437348998214e-06	0.000132029703169114	0.000124470787945145	0.00021696668275277	3.59166292990906e-05	8.69177488650715e-07	0	0.00012595016391551	1.38940007233217e-07	0.000485637277517422	0.000123096663102898	4.00297456809369e-05	4.20303637924006e-05	0.000115229863242487	3.11184770214818e-05	2.17182893870898e-05	4.80931614288423e-05	6.68336596790556e-05
Lachnospiraceae_bacterium_oral_taxon_500	1.38210396501934e-06	3.60247417926632e-07	7.12888198813112e-06	2.22972045357611e-06	1.56555527897412e-06	3.85901256494491e-06	2.61753050438459e-05	2.18714551155638e-07	2.314394716632e-05	3.04957434979556e-06	6.56028723561632e-07	2.30534794616551e-06	1.89654120359452e-05	7.53021120736394e-06	2.25286494018362e-06	3.35515488792944e-06	2.73476872835715e-07	0	2.2515625844336e-06	5.92403633958431e-06	0	7.2483175748869e-07	9.4132742372804e-06	2.44083815127664e-06	4.0115748522031e-06	1.30141963191515e-05	6.96682321376458e-07	2.54720677996732e-06	7.18633446637873e-06	1.82273617306515e-06
[Eubacterium]_rectale	6.81179811330962e-05	0.0010875869547205	6.62986024896195e-05	0.000422372760205988	0.000314676611073799	0.000607226977131038	0.000638587183397275	3.2697825397768e-05	0.00018176465823305	0.000749726124765124	0.001415709985446	0.0016045221705312	0.000725633156157904	0.000688261304353064	0.000798640621295093	0.00109266210850235	0.000162627580379639	0.000144283463116019	0.000114625004298438	0.00117115622765608	4.58502023869615e-06	0.00191464308740637	0.000461974535644992	0.000271583924965381	0.000339433935789821	0.000693954905809754	0.000135156370347033	0.000252039407702029	0.000332782565289231	0.000467531828391212
uncultured_Lachnospiraceae_bacterium	0	0	0	0	5.74036935623845e-06	0	4.51298362824929e-06	0	1.12897303250342e-06	0	0	0	0	0	0	2.79596240660787e-06	0	0	0	0	0	0	0	0	0	0	0	0	0	0
Acetivibrio_clariflavus	0	0	0	3.18531493368015e-07	0	0	0	0	0	0	0	0	0	0	0	0	0	0	0	0	0	0	0	0	0	0	0	0	0	0
Acetivibrio_saccincola	0	0	0	0	0	0	0	0	0	0	0	0	0	0	0	0	0	0	0	0	1.38940007233217e-07	0	0	0	0	0	0	0	0	0
uncultured_Acetivibrio_sp.	2.3693210828903e-06	9.72668028401906e-06	0	2.22972045357611e-05	6.62751734765712e-05	0	1.44415476103977e-05	0	1.41121629062927e-06	7.03747926875899e-07	0	2.5935164394362e-05	7.38001903137869e-05	0	3.88619202181674e-05	0	0	0	0	0	7.64170039782692e-06	0	0	0	0	0	0	0	0	0
Acutalibacter_muris	0	0	0.000543577251594998	0	0.00117677571802888	0	0	0	0	0	0	0	0	0	0	0	0	0	0	0	0	0	0	0	0	0	0	0	0	0
uncultured_Anaerotruncus_sp.	0	0	0	0	0	0	0	0	0	0	0	0	0	0	0	0	0	2.60753246595215e-06	0	0	0	0	0	0	0	0	0	0	0	0
Caproicibacter_fermentans	0	3.60247417926632e-07	0	0	0	0	0	0	0	0	0	0	0	0	0	0	0	0	0	0	0	0	0	0	0	1.35564544991161e-07	0	0	0	0
Caproicibacterium_amylolyticum	0	0	3.56444099406556e-07	3.18531493368015e-07	0	0	0	0	0	0	0	0	0	0	0	0	0	0	0	0	0	0	0	0	0	0	0	0	0	0
Caproicibacterium_lactatifermentans	0	2.16148450755979e-06	3.92088509347212e-06	9.55594480104045e-07	0	0	0	0	5.64486516251708e-07	0	0	3.45802191924827e-06	0	0	0	0	0	0	0	0	0	0	6.51688216427105e-06	0	0	0	0	0	0	1.51894681088763e-07
Caproiciproducens_galactitolivorans	1.0267058025858e-05	5.69190920324079e-05	7.3071040378344e-05	1.72007006418728e-05	4.43573995709335e-05	4.76701552140254e-06	2.16623214155966e-05	8.24553857856757e-05	0.000144226304902311	8.44497512251078e-06	3.11613643691775e-05	2.65115013809034e-05	2.35006192619321e-05	1.38053872135006e-05	2.25286494018362e-05	6.52391228208502e-06	9.11589576119051e-07	6.95341990920572e-06	4.38031266426173e-05	7.93305735909551e-05	4.11262421410322e-05	0	2.86018717209674e-05	1.2855080930057e-05	4.55860778659443e-06	2.19614562885681e-05	7.74091468196065e-08	9.1163190019883e-06	1.87950286043752e-05	3.03789362177526e-06
Caproiciproducens_sp._NJN-50	0	7.20494835853264e-07	3.56444099406556e-07	9.55594480104045e-07	1.04370351931608e-06	0	9.02596725649858e-07	0	2.82243258125854e-07	0	0	0	0	0	1.12643247009181e-06	1.86397493773858e-07	0	4.34588744325357e-07	0	0	0	0	0	3.25445086836885e-07	0	0	0	1.34063514735122e-07	0	0
Dysosmobacter_sp._Marseille-Q4140	3.31704951604642e-05	0.000106272988288356	0.00021422290374334	0.000124545813906894	0.000205609593305268	3.01910983022161e-05	0.000285220565305355	1.25760866914492e-05	0.000881727938385168	9.14872304938668e-06	2.78812207513694e-05	0.000183275161720158	9.48270601797261e-05	9.33746189713129e-05	0.000150378734757257	0.00026431164617133	3.16321582913311e-05	0.000215121428441052	3.58203138432618e-05	0.000242112789530837	2.36198012296469e-06	1.37718033922851e-05	0.000918518336153092	0.000204054069446727	0.000192190904282821	0.000194806251152299	1.00631890865488e-05	0.000264373251057661	0.000534552725306787	0.000288599894068649
Dysosmobacter_welbionis	0.000849401608216174	0.00234412994844859	0.0023810465840358	0.00162801446260392	0.00453802290198632	0.000355937158931389	0.00583619042805198	0.000166551130705019	0.00197570280688098	0.000456263239257874	0.00128614431254258	0.00426374102643312	0.00371680846747927	0.000535398016843576	0.0032942517587835	0.00401649319583909	0.000423068722276852	0.00241761718468196	0.00215556414333366	0.00203323229846428	0.000139634707269383	0.000205489803248044	0.00183088183915104	0.00231879624371281	0.00149267053364248	0.00193220145975902	0.00146845151516794	0.00384467347557383	0.00328304926121718	0.00286412610660971
Ethanoligenens_harbinense	0	0	0	0	0	0	0	0	2.82243258125854e-07	2.34582642291966e-07	0	5.76336986541379e-07	0	0	0	7.45589975095431e-07	9.11589576119051e-08	0	0	0	0	0	0	0	9.11721557318886e-08	5.42258179964645e-07	7.74091468196065e-08	1.34063514735122e-07	0	0
Faecalibacterium_prausnitzii	0.000152031436152128	0.022213576284192	0.00169524813677758	0.000695991313009113	0.000631962480945888	0.000119402388774178	0.000504100271275446	0.000336929766055261	0.00174680352454091	0.0344207802687848	0.0124261680673427	0.00262002794081711	0.000911164360857369	0.0363887416314253	0.00181130341190763	0.0273638976759774	0.00404417599549456	0.00136026276973837	0.00012178906706709	0.0133195517925619	1.75064409113853e-05	0.0140091857928627	0.0159109678040678	0.00285919781040546	0.0040261623971202	0.00728578090600497	0.00150173744830037	0.00594719157716475	0.000673857054962744	0.00703819194292892
Flavonifractor_plautii	0.000383435128581081	0.000920071905384618	0.000773840139811634	0.00139899031887232	0.00149875825373789	0.000647406107954288	0.00166890134572659	0.000795902251655368	0.000845318558086933	0.00253231962354178	0.000334574649016433	0.00128177345806803	0.00150074130023567	0.000253517110647919	0.000868479434440785	0.00611793854064556	0.00258417413038229	0.000669701255005376	0.000710470339142638	0.000713202461926476	1.69506808824524e-05	0.000717945855792547	0.000649877971381474	0.00126354054964421	0.000873155735444297	0.000990163436615441	0.00321642745950147	0.00158664169689017	0.00136816752340672	0.00911185812915271
uncultured_Flavonifractor_sp.	0	0	0	1.59265746684008e-06	0	0	0	0	0	0	0	0	0	0	3.94251364532133e-06	0	0	0	0	0	0	0	0	0	0	0	0	0	0	1.06326276762134e-06
Mageeibacillus_indolicus	1.08593882965806e-05	5.04346385097285e-06	0	2.80307714163853e-05	0.000275537729099446	0	0.000139451194112903	2.73393188944548e-06	7.90281122752391e-06	2.34582642291966e-07	0	6.91604383849654e-06	6.63789421258083e-05	4.76913376466383e-06	2.81608117522952e-06	5.59192481321573e-07	9.11589576119051e-08	0	3.04984386436914e-05	9.01483790806308e-06	0	0	7.24098018252339e-07	0	0	6.77822724955806e-07	7.74091468196065e-08	1.34063514735122e-06	9.39751430218758e-06	0
Oscillibacter_hominis	4.48196571513416e-05	0.000103391008944943	0.000195687810574199	0.000104478329824709	0.000337116236739094	2.42890790852415e-05	0.000195412191103194	9.95151207758155e-05	0.000122493574026621	1.82974460987734e-05	3.93617234136979e-05	0.000322172375476631	0.000258919103447252	6.19987389406298e-05	0.000244435846009923	9.58083117997629e-05	1.38561615570096e-05	0.000162970779122009	3.88906264583985e-05	5.20284930693926e-05	6.66912034719441e-06	8.69798108986428e-06	5.06868612776637e-05	6.52517399107955e-05	2.70781302523709e-05	4.55496871170302e-05	3.5608207537019e-06	8.66050305188888e-05	0.000109453401872538	4.90619819916704e-05
Oscillibacter_sp._PEA192	3.96861281384126e-05	0.000300086099132884	0.00146142080756688	0.00257978656478755	0.000905934654766359	5.76581877350593e-05	0.000305528991632477	0	0.000403607859119971	0.000373690149171102	0.000953537749696833	0.000231687468589634	0.000205733491433406	0.000249752005044237	0.000179665978979644	0.00107253117917478	0.000145125060518153	0.00095392229379416	1.310000049125e-05	0.000158918713979283	1.22267206365231e-05	7.79194139300342e-05	0.00058977783586653	0.000121553739933577	0.000362865179812917	0.000230324161939983	0.00120115773119983	0.000257267884776699	0.00255833507003083	0.000781194344839507
Oscillibacter_valericigenes	0	7.20494835853264e-07	3.56444099406556e-06	0	5.21851759658041e-07	2.27000739114407e-07	2.70779017694958e-06	2.18714551155638e-07	1.41121629062927e-06	0	3.28014361780816e-07	1.72901095962414e-06	4.12291565998809e-07	5.0201408049093e-07	3.37929741027543e-06	9.31987468869289e-07	0	8.69177488650715e-07	2.04687507675782e-07	7.72700392119692e-07	0	0	3.62049009126169e-07	6.50890173673771e-07	3.92040269647121e-06	9.48951814938128e-07	0	5.36254058940488e-07	3.86956471266547e-06	0
uncultured_Oscillibacter_sp.	1.38210396501934e-06	1.04471751198723e-05	7.20017080801244e-05	1.11486022678805e-05	5.16633242061461e-05	1.13500369557203e-06	4.60324330081428e-05	2.95264644060112e-06	9.59627077627903e-06	0	1.64007180890408e-06	3.8038241111731e-05	2.47374939599286e-05	5.0201408049093e-07	5.40687585644069e-05	1.304782456417e-05	8.20430618507146e-07	2.86828571254736e-05	5.93593772259766e-06	2.13780441819782e-05	5.55760028932867e-07	0	7.24098018252339e-07	1.25296358432201e-05	1.24905853352687e-05	7.3204854295227e-06	0	3.59290219490127e-05	9.28695531039713e-05	4.40494575157412e-06
uncultured_Pseudoclostridium_sp.	5.50867151771995e-05	8.35774009589786e-05	6.05954968991146e-06	1.72007006418728e-05	2.40051809442699e-05	0	5.0996714999217e-05	3.93686192080149e-06	4.12075156863747e-05	7.03747926875899e-07	0	7.83818301696275e-05	2.63866602239238e-05	7.53021120736394e-07	4.50572988036724e-05	8.76068220737131e-06	7.74851139701194e-06	0	2.49718759364453e-05	1.03026718949292e-05	4.44608023146294e-06	0	0	1.62722543418443e-06	1.54992664744211e-06	2.57572635483206e-06	0	1.03228906346044e-05	6.85465749100741e-05	0
uncultured_Pseudoflavonifractor_sp.	4.34375531863222e-06	3.27825150313235e-05	2.92284161513376e-05	8.60035032093641e-06	8.40181333049446e-05	1.13500369557203e-06	3.38473772118697e-05	0	9.03178426002733e-06	0	0	2.93931863136103e-05	3.71062409398928e-06	6.27517600613662e-06	3.04136766924789e-05	1.11838496264315e-06	4.55794788059526e-07	9.56095237515786e-06	1.49421880603321e-05	0	0	0	1.44819603650468e-06	5.69528901964549e-06	7.29377245855109e-07	1.62677453989393e-06	0	6.03285816308049e-06	6.90993698690263e-05	2.12652553524268e-06
Pusillibacter_faecalis	4.04759018327093e-05	0.000612780857893201	0.000520408385133572	0.000179970293752929	0.000339725495537385	0.000110095358470487	0.000298308217827278	0.00028684413384062	0.000123622547059124	0.00016467701488896	0.000170567468126024	0.00093654760312974	0.000902093946405395	0.000106426985064077	0.000541250801879115	0.00566667020821905	0.000104012370635184	0.00034071757555108	5.54703145801368e-05	0.000421121713705232	8.05852041952657e-06	0.000408442695344877	0.000785646349803788	0.000683109237270622	0.000658262964384236	0.000891336883316885	0.000459423286374365	0.00043369547016812	0.000365397467867411	0.00109531254533107
Ruminiclostridium_cellulolyticum	0	0	0	0	0	0	0	0	2.82243258125854e-07	0	0	0	0	0	0	1.86397493773858e-07	1.8231791522381e-07	4.34588744325357e-07	0	0	0	0	0	0	0	0	0	0	0	0
Ruminiclostridium_herbifermentans	5.92330270722576e-07	0	0	0	0	0	9.02596725649858e-07	0	0	0	3.28014361780816e-07	0	0	0	0	0	0	0	0	0	0	0	0	0	0	1.35564544991161e-07	0	0	0	0
Ruminococcus_albus	4.73864216578061e-06	1.0807422537799e-06	7.12888198813112e-07	0	3.65296231760629e-06	0	0	0	1.41121629062927e-06	0	0	5.30230027618068e-05	4.12291565998809e-07	1.50604224147279e-06	3.32297578677084e-05	1.4352607020587e-05	4.55794788059526e-07	1.08647186081339e-05	3.47968763048829e-06	1.05602386923025e-05	1.38940007233217e-07	1.81207939372172e-06	2.06367935201917e-05	9.76335260510656e-07	0	1.61321808539482e-05	0	7.37349331043171e-06	6.63353950742652e-06	7.89852341661567e-06
Ruminococcus_bicirculans	7.89773694296768e-07	2.7378803762424e-05	0	7.32622434746435e-06	7.82777639487061e-06	0	4.51298362824929e-06	7.65500929044735e-07	7.3383247112722e-06	1.64207849604376e-06	0.000150558592057395	0.00644287117254607	1.89654120359452e-05	0.0006641646284895	0.00291351758389247	0.00258458764866831	0.000104650483338467	0.00113253826771188	2.45625009210938e-06	0.00182872426134994	5.68264629583857e-05	0.000205852219126788	4.23597340677618e-05	0.00046815275741486	1.63198158760081e-05	0.00277012591234939	6.88941406694498e-06	0.00111540844259622	0.000515757696702412	0.00132345835632639
Ruminococcus_bovis	0	2.01738554038914e-05	0	9.55594480104045e-07	3.65296231760629e-06	0	3.204218376057e-05	0	2.54018932313269e-06	0	0	2.88168493270689e-06	1.64916626399524e-06	4.2671196841729e-06	5.63216235045905e-07	0	0	6.95341990920572e-06	2.04687507675782e-07	5.15133594746462e-07	1.6672800867986e-06	0	2.7877773702715e-05	3.25445086836885e-06	0	0	0	0	0	0
Ruminococcus_champanellensis	1.24389356851741e-05	7.96146793617857e-05	2.42381987596458e-05	1.17856652546166e-05	0.000277625136138078	1.13500369557203e-06	6.45356658839649e-05	2.73393188944548e-06	3.89495696213678e-05	0	4.55939962875335e-05	0.000836841304458082	4.04045734678833e-05	3.8906091238047e-05	0.000372849147600389	8.98435919989994e-05	6.92808077850479e-06	3.0421212102775e-06	3.19312511974219e-05	6.20735981669486e-05	3.75138019529685e-06	7.2483175748869e-07	2.1360891538444e-05	1.33432485603123e-05	7.11142814708731e-06	0.000160779550359517	3.87045734098032e-07	5.89879464834537e-06	1.27142840559008e-05	4.11634585750547e-05
Ruminococcus_flavefaciens	0	0	0	0	1.04370351931608e-06	0	0	0	0	0	3.28014361780816e-07	5.76336986541379e-07	0	0	0	3.72794987547715e-07	0	0	0	0	0	0	0	0	0	1.35564544991161e-07	0	0	1.10558991790442e-06	0
Ruminococcus_gauvreauii	0	0	1.35448757774491e-05	0	0	9.08002956457626e-07	0	0	0	0	6.56028723561632e-06	0	0	3.51409856343651e-06	0	2.08765193026721e-05	3.37288143164049e-06	0	0	0	0	3.2617429086991e-05	2.82398227118412e-05	2.60356069469508e-06	1.13965194664861e-05	2.57572635483206e-05	1.47077378957252e-06	2.27907975049707e-06	0	1.97463085415392e-06
Ruminococcus_sp._ID1	0	0	0	0	0	0	0	0	0	0	3.93617234136979e-06	0	0	0	0	0	0	0	0	0	0	0	0	0	0	0	0	0	0	0
Ruminococcus_sp._MLG080-3	0	0	0	0	0	0	0	0	0	0	0	0	0	0	0	2.42316741906015e-06	3.00824560119287e-06	0	0	0	0	0	0	0	0	0	0	1.74282569155659e-06	0	1.12402064005685e-05
Ruminococcus_sp._SR1/5	5.03480730114189e-05	0.0167806849744404	0.000380325854066795	0.00119767841506374	0.000130984791674168	0.000468302524793021	0.000199022578005794	0.000180220790152246	0.00572897365343858	0.0162521200406297	0.0144860982593262	0.0156994195133872	0.00029437617812315	0.0105194540496472	0.0114704618429449	0.0112953153277082	0.00226557357352868	0.000448930172888094	4.95343768575391e-05	0.00948103381130862	2.36198012296469e-05	0.0334267037442272	0.00527505406296829	0.00397108094958367	0.00268675225726302	0.007055185614975	0.00195798695965513	0.00151035955700588	0.00223495001904379	0.0035077038703828
uncultured_Ruminococcus_sp.	0	0.00338812696559997	0	0	0	4.99401626051694e-05	0	0	0.000638434249880682	0.00336227301197075	0.00459154503620787	0.00492537588698262	4.5352072259869e-06	0.00226885263677876	0.00336183770698901	0.00311805727584909	0.000601557961280962	1.43414285627368e-05	0	0.0024314305672033	1.38940007233217e-06	0.00838775309765912	0.000655308706518367	0.000557161988664748	0.00102605144060667	0.00183052805101565	0.000511906687918058	0.000503140370800913	0.00138364578225738	0.00109561633469325
Ruthenibacterium_lactatiformans	0.00367323745217427	0.00276597967484068	0.0163932205758069	0.00458239406359226	0.00888713546697644	0.00666973571665949	0.00151681379745459	0.000869718412670396	0.00400023369741773	0.00621034087203751	0.0111472400707593	0.00565444217495747	0.00152960170985558	0.0202675634646201	0.00409289238007859	0.0135195966209117	0.00639844723477962	0.00385002168597834	0.00317327043149764	0.00358249658466427	0.000222720831594846	0.0031080785761115	0.015986273997966	0.00327706930190402	0.00407202199145334	0.00404483932890128	0.00196688901153938	0.00176333740931106	0.000694310468443976	0.0036144858311882
Solibaculum_mannosilyticum	8.49006721369025e-06	5.07948859276551e-05	7.6279037273003e-05	1.05115392811445e-05	2.81799950215342e-05	2.67860872155e-05	7.17564396891637e-05	9.84215480200373e-07	5.92710842064293e-06	3.98790491896343e-06	1.08244739387669e-05	8.99085699004551e-05	1.731624577195e-05	5.27114784515476e-06	0.000110390382068997	4.04482561489271e-05	2.46129185552144e-05	0	1.02343753837891e-06	1.3393473463408e-05	0	9.78522872609731e-06	2.53434306388319e-05	3.25445086836885e-06	2.58017200721245e-05	3.56534753326754e-05	5.65860863251323e-05	3.68674665521586e-05	1.16086941379964e-05	0.000124553638492786
Vescimonas_coprocola	0.000132681980641857	0.000764084773422387	0.000527537267121703	0.00021341610055657	0.000446183254507625	0.000196355639333962	0.000472509385877701	0.00081689884856631	0.000506626648335908	9.78209618357499e-05	3.7393637243013e-05	0.000395367172767386	0.00027005097572922	0.000153365301589979	0.000339619389732681	0.000209324385508042	4.11126898829692e-05	0.000197303289923712	1.98546882445508e-05	0.00015067657646334	0.000342764997844346	8.26308203537106e-05	0.000709616057887292	0.000134408820863634	5.48856377505969e-05	0.000137598013166029	7.97314212241947e-06	0.000240644008949544	0.000245440961774781	8.5212916090796e-05
Vescimonas_fastidiosa	7.34489535695994e-05	0.000101950019273237	0.000434148913077185	7.61290269149556e-05	0.000114285535365111	0.000161397525510343	4.55811346453178e-05	7.51284483219618e-05	0.000108381411120328	8.16347595176043e-05	0.00013251780215945	0.000137168202796848	4.04045734678833e-05	2.73597673867557e-05	9.34938950176202e-05	0.00019422618851236	3.16321582913311e-05	0.000111254718547292	5.19906269496485e-05	9.34967474464828e-05	0.000406816341178859	8.66173950198984e-05	0.000930828002463381	9.48672428129521e-05	4.44008398414297e-05	8.67613087943432e-05	3.09636587278426e-06	0.000174282569155659	0.00035765833844208	9.91872267509621e-05
Ruminococcaceae_bacterium_BL-4	0	0	0	0	0	0	0	0	0	0	0	0	4.12291565998809e-07	0	0	0	0	0	0	0	0	0	0	0	2.73516467195666e-07	0	0	0	0	1.51894681088763e-07
Ruminococcaceae_bacterium_BL-6	0	0	0	0	0	0	1.35389508847479e-06	0	0	0	0	0	8.24583131997619e-07	0	1.12643247009181e-06	0	0	0	0	0	0	0	0	0	0	0	0	0	0	0
Ruminococcaceae_bacterium_CPB6	0	0	0	6.3706298673603e-07	0	0	0	0	0	0	0	0	0	0	0	0	0	0	0	0	0	0	0	0	0	0	0	0	0	0
[Clostridium]_cellulosi	0	0	0	3.18531493368015e-07	0	0	0	0	0	0	0	0	4.12291565998809e-07	0	0	0	0	0	0	0	0	0	0	0	0	0	0	0	0	0
[Eubacterium]_siraeum	3.21832780425933e-05	0.000824246092216134	0.00524364914636985	0.000200356309328481	0.000691975433306562	8.71682838199321e-05	0.00506943450961243	0.000141180242770965	0.000679077279050805	2.18161857331529e-05	0.00102865303854464	0.00980925551093426	0.000953630392155246	0.00198245360385868	0.00891346013583649	0.000108110546388837	1.95080169289477e-05	0.00057104961004352	4.91250018421876e-06	0.000220477178551486	9.71190650560185e-05	0.000109087179502048	0.00113936823172006	0.000235459520326487	8.47901048306564e-06	0.000128515188651621	8.97946103107435e-06	0.00084594077797862	0.00165506810710292	0.000120908166146655
uncultured_Oscillospiraceae_bacterium	9.8721711787096e-07	1.26086596274321e-05	5.7031055905049e-06	1.24227282413526e-05	5.1141472446488e-05	3.6320118258305e-06	7.89772134943626e-05	4.37429102311277e-07	4.79813538813952e-06	0	0	9.10612438735378e-05	0	0	3.99883526882593e-05	0	1.8231791522381e-07	1.99910822389664e-05	4.29843766119141e-06	9.52997150280954e-06	6.94700036166084e-07	0	7.24098018252339e-07	0	0	2.4401618098409e-06	0	3.75377841258342e-06	4.42235967161768e-06	0
Candidatus_Formimonas_warabiya	0	3.60247417926632e-07	0	0	0	0	0	0	0	0	0	0	4.12291565998809e-07	0	0	0	0	0	0	0	0	0	0	0	0	0	0	0	0	0
uncultured_Dehalobacterium_sp.	0	0	0	0	4.17481407726433e-06	0	0	0	0	0	0	0	0	0	0	0	0	0	0	0	0	0	0	0	0	0	0	0	0	0
Peptococcus_niger	0	0	0	0	1.04370351931608e-06	0	0	0	0	0	0	0	0	0	0	0	0	0	0	0	0	0	0	0	0	0	0	0	0	0
Clostridioides_difficile	0.000712375872255684	0.0170670816716921	0.00434719223636236	0.00349142369880681	0.00217820924481266	0.00531249829749446	0.00414652935763545	0.000974154610847214	0.00311963473206506	0.010666707327658	0.0059708454274962	0.00691431482753692	0.00837735232952981	0.00915322272959112	0.00526832466261939	0.0126420372202244	0.0018085937190202	0.00344237744380116	0.000292907823484043	0.0107997758138596	0.000908389767290771	0.0181139080355211	0.0118980165869133	0.00471846559150458	0.00192008559971357	0.00390751244482523	0.00126316245780234	0.00351380472120755	0.00267276362653394	0.00371625526751767
Clostridioides_sp._ES-S-0107-01	0	7.20494835853264e-07	0	0	0	0	0	0	0	4.69165284583933e-07	0	5.76336986541379e-07	0	0	0	5.59192481321573e-07	4.55794788059526e-07	0	0	7.72700392119692e-07	0	3.62415878744345e-07	0	0	0	0	1.54818293639213e-07	1.07250811788098e-06	0	0
Clostridioides_sp._ES-S-0173-01	0	0	0	0	0	0	0	0	8.46729774377562e-07	0	0	0	0	1.00402816098186e-06	0	0	1.8231791522381e-07	0	0	2.57566797373231e-07	0	0	0	0	0	0	0	0	0	0
Clostridioides_sp._ES-W-0016-02	0	0	0	0	0	0	0	0	0	0	0	0	0	0	0	1.86397493773858e-07	0	0	0	0	0	0	0	0	2.73516467195666e-07	0	0	0	0	0
Filifactor_alocis	1.18466054144515e-06	0	0	0	3.13111055794825e-06	0	0	3.28071826733458e-07	0	0	0	0	1.11318722819679e-05	0	0	5.59192481321573e-07	0	0	0	0	0	0	0	0	0	0	0	0	0	0
uncultured_Intestinibacter_sp.	3.94886847148384e-06	0	2.85155279525245e-06	0	0	0	0	0	1.41121629062927e-06	0	0	0	8.658122885975e-06	0	3.94251364532133e-06	0	0	0	0	0	0	0	0	0	0	6.77822724955806e-07	0	0	0	0
Paeniclostridium_sordellii	5.94304704958318e-05	3.56644943747366e-05	6.16648291973342e-05	5.25576964057225e-05	2.81799950215342e-05	1.72520561726949e-05	1.8954531238647e-05	3.60879009406804e-05	3.44336774913542e-05	4.69165284583933e-07	2.29610053246571e-06	4.49542849502275e-05	7.42124818797857e-06	4.49302602039382e-05	3.60458390429379e-05	0	6.65460390566908e-06	0	1.39187505219531e-05	6.696736731704e-06	2.77880014466434e-07	2.82684385420589e-05	2.60675286570842e-05	4.39350867229795e-06	3.82923054073932e-06	6.91379179454922e-06	1.1611372022941e-06	6.7031757367561e-07	2.04534134812318e-05	1.97463085415392e-06
Peptacetobacter_hiranonis	1.97443423574192e-07	0	3.56444099406556e-07	0	0	0	0	2.18714551155638e-07	0	0	0	0	0	0	0	1.86397493773858e-07	0	0	0	2.57566797373231e-07	0	0	0	1.62722543418443e-06	0	0	0	0	1.10558991790442e-06	0
Romboutsia_hominis	3.98835715619868e-05	1.87328657321849e-05	5.09715062151375e-05	2.54825194694412e-05	1.2524442231793e-05	1.43010465642076e-05	6.31817707954901e-06	2.75580334456104e-05	1.43944061644186e-05	7.03747926875899e-07	3.28014361780816e-07	1.49847616500758e-05	2.06145782999405e-06	1.02912886500641e-05	1.23907571710099e-05	0	1.8231791522381e-06	0	2.66093759978516e-06	5.15133594746462e-07	8.33640043399301e-07	5.07382230242083e-06	7.96507820077573e-06	6.50890173673771e-07	1.00289371305077e-06	9.48951814938128e-07	4.64454880917639e-07	4.02190544205366e-07	6.63353950742652e-06	0
Romboutsia_ilealis	0.117269744441079	0.0688018531127178	0.158507126565101	0.0658299481398876	0.0438141518891295	0.0343967409957887	0.0398225675356718	0.0778498041247158	0.0371200688221961	0.000731428678666351	0.002554575849549	0.0621395012149184	0.00797124513702098	0.0357155407494869	0.0343015583630008	6.97126626714228e-05	0.00690529103910181	0.001616235540146	0.00960475661017837	0.00864342658625088	0.00828485369130948	0.0287645858800599	0.0254303224010221	0.00297424264860229	0.00473593762949295	0.00917893977680653	0.0016088717074987	0.00187206291976124	0.0394137277783336	0.00323915407421787
Romboutsia_sp._13154	1.12542751437289e-05	2.19750924935246e-05	3.35057453442163e-05	2.26157360291291e-05	9.91518343350278e-06	1.86140606073813e-05	5.41558035389915e-06	1.78252359191845e-05	1.10074870669083e-05	0	0	3.45802191924827e-05	0	1.0793302730555e-05	4.39308663335806e-05	0	1.8231791522381e-06	1.30376623297607e-06	0	0	0	3.62415878744345e-06	7.24098018252339e-06	0	9.11721557318886e-07	8.26943724446083e-06	0	0	0	0
Romboutsia_sp._13368	0.000115701846214476	6.5565030062647e-05	0.00020281669256233	0.000102248609371133	7.6190356910074e-05	2.70130879546144e-05	5.95713838928907e-05	8.69390340843663e-05	2.28617039081942e-05	2.34582642291966e-06	4.26418670315061e-06	9.97062986716585e-05	1.19564554139655e-05	5.89866544576842e-05	9.01145976073448e-06	0	1.54970227940239e-05	0	1.84218756908203e-05	2.13780441819782e-05	1.52834007956538e-06	4.16778260555997e-05	3.04121167665982e-05	1.02515202353619e-05	6.92908383562353e-06	4.8803236196818e-06	2.47709269822741e-06	2.81533380943756e-06	0	6.07578724355051e-06
Romboutsia_sp._13432	3.19858346190191e-05	3.422350470303e-05	3.74266304376884e-05	7.32622434746435e-06	1.3046293991451e-05	1.2258039912178e-05	0	1.04982984554706e-05	3.6691623556361e-05	0	0	0	9.48270601797261e-06	2.158660546111e-05	1.40804058761476e-05	0	2.46129185552144e-06	0	0	0	4.72396024592937e-06	1.95704574521946e-05	9.4132742372804e-06	0	3.55571407354365e-06	9.0828245144078e-06	0	0	5.97018555668387e-05	2.58220957850897e-06
Romboutsia_sp._CE17	5.98253573429802e-05	2.84595460162039e-05	5.66746118056424e-05	3.34458068036416e-05	2.92236985408503e-05	1.61170524771229e-05	2.75292001323207e-05	4.39616247822833e-05	2.48374067150751e-05	0	3.28014361780816e-07	2.47824904212793e-05	5.77208192398333e-06	2.66067462660193e-05	1.63332708163312e-05	3.72794987547715e-07	5.3783784991024e-06	4.34588744325357e-07	7.57343778400392e-06	5.40890274483785e-06	1.52834007956538e-06	1.55838827860068e-05	1.30337643285421e-05	8.13612717092213e-07	1.45875449171022e-06	4.60919452969948e-06	1.1611372022941e-06	1.60876217682146e-06	3.31676975371326e-05	2.27842021633144e-06
Terrisporobacter_hibernicus	5.13352901292899e-06	1.80123708963316e-06	1.31884316780426e-05	6.3706298673603e-07	1.56555527897412e-06	2.49700813025847e-06	9.02596725649858e-07	5.1397919521575e-06	0	0	0	5.76336986541379e-07	4.12291565998809e-07	2.51007040245465e-07	0	0	0	0	2.04687507675782e-07	0	0	1.81207939372172e-06	3.62049009126169e-07	0	0	0	0	0	5.5279495895221e-07	0
Candidatus_Syntrophocurvum_alkaliphilum	0	0	0	0	0	0	0	0	0	0	0	0	0	0	0	0	0	0	0	0	0	0	0	0	9.11721557318886e-08	0	0	0	0	0
Syntrophomonas_wolfei	0	0	0	0	0	0	0	0	0	0	0	0	0	2.51007040245465e-07	0	0	0	0	0	0	0	0	0	0	0	0	0	0	0	0
Flintibacter_sp._KGMB00164	7.70029351939349e-06	3.20620201954702e-05	5.88132764020818e-05	3.50384642704817e-05	3.70514749357209e-05	4.76701552140254e-06	2.03084263271218e-05	8.74858204622554e-07	1.157197358316e-05	1.4074958537518e-06	1.64007180890408e-06	3.45802191924827e-05	9.0704144519738e-05	1.75704928171825e-06	1.07011084658722e-05	3.69067037672238e-05	2.00549706746191e-06	8.25718614218179e-06	5.5265627072461e-06	2.21507445740978e-05	4.1682002169965e-07	2.53691115121041e-06	8.68917621902807e-06	1.48077514510783e-05	2.24283503100446e-05	7.45604997451387e-06	7.27645980104301e-06	1.63557487976849e-05	3.4273287455037e-05	2.26323074822257e-05
Intestinimonas_butyriciproducens	0.000956021056946237	0.00670384420019669	0.00335699052821095	0.00252149530150121	0.00643077923426604	0.00197422542807799	0.00250425461531553	6.167750342589e-05	0.00191276256031891	0.0060559854934094	0.00489955052192005	0.00200219469124475	0.000423011146714778	0.00698678096523251	0.00246801354197116	0.00627339405045296	0.000993723796927378	0.0155174257048812	0.000328114074804278	0.00550008139110797	2.41755612585797e-05	0.0027525485990633	0.00678117794093315	0.0061559565400631	0.00308125417511491	0.00397068552279111	0.000447889323498243	0.00350723560898553	0.00991824715352056	0.00285425295233894
uncultured_Intestinimonas_sp.	3.15909477718707e-06	7.20494835853264e-07	2.20995341632065e-05	1.59265746684008e-06	2.97455503005083e-05	0	6.76947544237394e-06	2.18714551155638e-07	1.49588926806703e-05	4.69165284583933e-07	1.64007180890408e-06	3.45802191924827e-06	2.06145782999405e-05	0	0	8.01509223227588e-06	0	0	1.22812504605469e-06	5.66646954221108e-06	0	0	2.17229405475702e-06	9.76335260510656e-07	6.3820509012322e-07	0	3.09636587278426e-07	2.26567339902356e-05	8.29192438428315e-06	3.64547234613031e-06
Massilistercora_timonensis	6.71307640152253e-06	5.43973601069214e-05	9.76656832373964e-05	6.81657395807552e-05	0.000138812568069039	7.71802512988982e-06	7.08538429635139e-05	1.2685443967027e-05	4.20542454607522e-05	2.58040906521163e-05	2.03368904304106e-05	5.12939918021827e-05	0.000165328917965523	2.35946617830737e-05	6.98388131456922e-05	4.62265784559167e-05	6.47228599044526e-06	5.64965367622965e-06	3.88906264583985e-06	6.56795333301739e-05	9.72580050632517e-07	3.69664196319232e-05	4.2721783076888e-05	1.74113121457734e-05	6.56439521269598e-06	1.03029054193283e-05	1.37014189870703e-05	1.38085420177176e-05	4.80931614288423e-05	1.70122042819414e-05
Clostridiales_bacterium	1.79673515452515e-05	7.38507206749596e-05	0.00037676141307273	0.000125819939880366	6.73188769958873e-05	5.44801773874576e-06	0.00060248331437128	0	8.43907341796303e-05	0	0	0.000109504027442862	5.64839445418369e-05	2.25906336220918e-05	8.56088677269775e-05	1.67757744396472e-05	1.64086123701429e-06	0.000162101601633358	7.02078151327931e-05	2.96201816979215e-05	0	1.41342192710295e-05	1.59301564015515e-05	5.97191734345685e-05	0	6.66977561356513e-05	0	3.76718476405693e-05	3.92484420856069e-05	1.07845223573022e-05
Clostridiales_bacterium_CCNA10	0.000415815850047248	0.000645563372924525	0.00248298959646607	0.00200388162477818	0.00145596640944593	0.000157992514423627	0.00184716419904244	0.00020110802978761	0.000441428455708836	0.000230360154730711	0.000234202254311503	0.000722150244136347	0.00163885897484527	0.000241217765675892	0.000496756719310488	0.000497867705869974	8.23165387235503e-05	0.000355059004113817	0.000624910960934161	0.000376562657759663	2.26472211790143e-05	0.000411704438253576	0.000709254008878166	0.000286554398959878	0.000186629402783176	0.000208904963831379	0.000100012617690932	0.000171199108316751	0.00148922961941725	0.000535124961475712
Clostridiales_bacterium_CoAT_53-4c	1.97443423574192e-07	0	0	3.18531493368015e-07	0	0	0	0	0	0	0	0	0	0	0	5.59192481321573e-07	0	0	0	5.15133594746462e-07	0	3.62415878744345e-07	0	0	9.11721557318886e-08	0	0	0	0	0
[Bacteroides]_pectinophilus	0	3.60247417926632e-07	0	0	0	0	0	0	0	0	0	0	3.83431156378893e-05	0	0	0	0	0	0	0	4.1682002169965e-07	0	0	3.25445086836885e-07	0	0	0	0	0	0
butyrate-producing_bacterium_SM4/1	8.72699932197928e-05	0.000229837852637191	0.000436644021773031	0.000522391649123545	0.00025309810343415	0.000114408372513661	9.97369381843093e-05	0.000135931093543229	0.000589888409483035	0.000772949806352029	7.60993319331494e-05	0.000239179849414672	4.16414481658797e-05	0.000195785491391463	0.000179102762744598	0.00078659742372568	0.000131542375833979	9.73478787288801e-05	0.000109303129098867	0.000146813074502742	8.05852041952657e-06	0.000265650839119605	0.000143733456623089	0.000332604878747297	3.94775434319078e-05	0.000123634865031939	3.03443855532857e-05	3.7403720611099e-05	0.000211167674319744	0.000194577086474705
butyrate-producing_bacterium_SS3/4	0.000148082567680644	0.000512271828291671	0.000690432220550499	0.000262469950535244	0.000265100693906285	0.000194085631942818	0.000423317864329784	8.67203195332107e-05	0.000454129402324499	0.000199629828590463	0.000269627805383831	0.000420149663188665	0.000457643638258678	0.000242472800877119	0.000314274659155615	0.000703836936490087	7.35652787928074e-05	0.00016383995661066	0.000240303134011368	0.000306246922076771	3.58465218661699e-05	0.00101440204460542	0.000484421574210815	0.000533241774782237	5.27886781687635e-05	0.000308409339854892	5.10900369009403e-05	0.000220936672283481	0.000259813630707539	0.000215234763102777
uncultured_Eubacteriales_bacterium	0	5.04346385097285e-06	4.02781832329409e-05	1.91118896020809e-05	3.02674020601664e-05	0	1.44415476103977e-05	6.56143653466915e-07	0	0	0	2.53588274078207e-05	7.33878987477881e-05	2.25906336220918e-06	3.37929741027543e-06	3.91434736925101e-06	0	1.39068398184114e-05	1.63750006140625e-06	3.09080156847877e-06	0	0	0	6.50890173673771e-07	1.09406586878266e-06	1.89790362987626e-06	0	2.94939732417268e-06	1.60310538096141e-05	1.09364170383909e-05
Halobacteroides_halobius	0	0	0	0	0	0	0	0	0	0	0	0	0	0	0	0	0	0	0	0	0	0	0	0	0	1.35564544991161e-07	0	0	0	0
Koleobacter_methoxysyntrophicus	0	0	0	3.18531493368015e-07	0	0	0	0	0	0	0	5.76336986541379e-07	0	0	0	0	0	0	0	0	0	0	0	0	0	0	0	0	0	0
Thermacetogenium_phaeum	0	0	0	0	0	0	0	0	0	0	0	5.76336986541379e-07	0	0	0	0	0	0	0	0	0	0	0	0	0	0	0	0	0	0
Thermoanaerobacter_sp._X514	0	0	0	0	0	0	0	0	0	0	3.28014361780816e-07	0	0	0	0	0	0	0	0	0	0	0	0	0	0	0	0	4.02190544205366e-07	0	0
Caldicellulosiruptor_obsidiansis	0	0	0	0	0	0	0	0	0	0	0	0	0	0	0	0	0	0	0	0	0	0	0	0	0	1.35564544991161e-07	0	0	0	0
Catenibacterium_sp._co_0103	0	0.000197055337605868	2.49510869584589e-06	4.1409094137842e-06	0	1.81600591291525e-06	3.1590885397745e-06	0	5.70131381414225e-05	0.000163269519035209	0.000144982347907121	0.000185580509666324	1.23687469799643e-05	0.000138806893255742	0.000170654519218909	0.000101586634106752	2.41571237671549e-05	4.34588744325357e-07	4.91250018421876e-06	9.58148486228419e-05	1.25046006509895e-06	0.00030442933814525	5.46694003780516e-05	2.39202138825111e-05	1.79609146791821e-05	7.19847733903066e-05	1.4552919602086e-05	1.26019703851015e-05	3.75900572087503e-05	2.49107276985571e-05
uncultured_Coprobacillus_sp.	0	0	3.88524068353146e-05	2.0386015575553e-05	0	0	0.000110568098892108	4.81172012542405e-06	5.81421111739259e-05	0	0	0	0	1.33033731330096e-05	0	0	0	1.17338960967847e-05	9.00625033773439e-06	0	0	0	0.000151336485814739	0	9.11721557318886e-07	0	0	1.34063514735122e-05	3.48260824139892e-05	0
Thomasclavelia_cocleata	0	0	0	0	0	0	0	0	0	0	8.52837340630122e-06	0	0	0	0	0	0	0	0	3.06504488874145e-05	0	0	0	0	0	0	0	0	0	0
Thomasclavelia_ramosa	5.66662625657931e-05	9.61860605864107e-05	6.91501552848719e-05	5.25576964057225e-05	1.93085151073475e-05	9.98803252103389e-06	7.76233184058878e-05	1.82626650214958e-05	7.87458690171133e-05	0.000120106312853487	0.000295540939964515	6.16680575599275e-05	3.75185325058916e-05	7.35450627919212e-05	4.95630286840396e-05	0.000573917883329708	0.000210759509998725	5.25852380633683e-05	7.36875027632814e-06	0.000275596473189357	6.66912034719441e-06	0.000368576948682999	0.000214695062411818	7.07843063870226e-05	9.0807467108961e-05	7.94408233648205e-05	4.56713966235678e-05	9.50510319472015e-05	5.5279495895221e-05	0.000189868351360954
[Clostridium]_innocuum	0.000229231814769637	0.000836134257007713	0.00101586568330869	0.00160030222268091	0.000638224702061784	2.08840679985254e-05	0.00101858040489587	6.33178625595573e-05	0.000602589356098698	0.00147341357623584	0.000603218411314921	0.000956143060672147	0.00419795272499988	0.000178717012654771	0.000753020106256375	0.00359840361730432	0.000690620262867793	0.000800077878302983	0.000190564069646153	0.00505036976289431	0.000286077474893193	0.00154244197993593	0.00102351254879968	0.000779929150604596	0.00015061640126908	0.000771362260999707	0.000137169008164343	0.00226098117600783	0.000522944031168791	0.00273714215321951
uncultured_Absiella_sp.	0	0	2.13866459643934e-06	0	0	0	0	0	0	0	0	0	0	0	0	0	0	0	0	0	0	0	0	0	0	0	0	0	0	0
Amedibacterium_intestinale	0.000135841075419044	3.60247417926632e-05	0.000166102950323455	0.000181881482713137	5.89692488413586e-05	4.08601330405932e-06	2.93343935836204e-05	1.60755195099394e-05	6.83028684664567e-05	0.000121982973991822	4.19858383079445e-05	0.000136015528823765	6.63789421258083e-05	6.17477319003843e-05	0.00010870073336386	0.000109601726339028	2.0146129632231e-05	0.000129942034553282	2.39484383980664e-05	7.10884360750117e-05	1.29214206726892e-05	6.37851946590047e-05	0.000102459869582706	4.53995896137455e-05	0.00180712329876176	2.75196026332057e-05	1.13791445824822e-05	2.58742583438785e-05	0.000230515497883072	4.11634585750547e-05
Bulleidia_sp._zg-1006	0	0	0	0	0	0	0	0	0	0	0	0	4.12291565998809e-07	0	0	0	0	0	0	0	0	0	0	0	0	0	0	0	0	0
Erysipelothrix_inopinata	0	4.68321643304622e-06	3.56444099406556e-06	0	0	0	0	0	0	0	0	0	0	0	0	0	1.60439765396953e-05	0	0	0	0	0	0	0	0	0	0	0	0	0
Erysipelothrix_larvae	0	0	0	0	0	0	4.51298362824929e-07	0	0	0	0	0	0	0	0	0	0	0	0	0	0	0	0	1.62722543418443e-07	0	0	0	0	0	0
Erysipelothrix_rhusiopathiae	0	0	0	0	0	0	0	0	0	0	0	0	0	0	0	0	9.11589576119051e-08	0	0	0	0	0	0	0	0	0	0	0	0	0
Erysipelothrix_sp._HDW6B	0	0	0	0	0	0	0	0	0	0	0	0	0	0	0	0	0	0	0	0	0	0	0	0	9.11721557318886e-08	2.71129089982322e-07	0	0	0	0
Faecalibacillus_intestinalis	9.27984090798702e-06	4.14284530615627e-05	0	0	0.000185779226438263	0	0	0	1.3547676390041e-05	0	1.21365313858902e-05	0	0	0	5.97009209148659e-05	6.33751478831116e-06	0	0	1.24859379682227e-05	1.54540078423938e-05	0	0	3.58428519034908e-05	0	0	0	0	0	0	3.49357766504155e-06
Faecalibaculum_rodentium	0.0057661377420607	0.00446958971421572	0.0244866402969322	0.00879497306338426	0.000406000669013956	0.00834886018388876	0.00554645687911838	0.0113634238625668	0.00658840437443181	3.14340740671235e-05	0.000103980552684519	0.000199988934329858	0.000461766553918666	0.00171764117639972	0.000184171708860011	0.000570749125935552	1.8231791522381e-06	0.00480133644730655	0.000352881263233047	5.48617278404982e-05	0.000400564040853364	1.81207939372172e-05	0.00297785310006274	0.00415202841786498	8.5063621297852e-05	0.000368328868740985	1.01405982333685e-05	1.03228906346044e-05	0.000274186299640296	1.36705212979887e-06
uncultured_Faecalibaculum_sp.	0	0.000189490141829408	7.84177018694424e-06	0.000824996567823159	0	3.94981286059067e-05	0	0	0.000187691766653693	1.4074958537518e-05	0	0.000113538386348652	3.29833252799047e-06	0.000203315702598827	5.913770467982e-05	0	0	9.90862337061815e-05	0	0	0.000601749171327062	0	0.000445682330234314	6.50890173673771e-07	0	3.02308935330289e-05	0	0	0.000265341580297061	0
Faecalitalea_cylindroides	2.68523056060901e-05	0.000220831667189025	0.000322225465863527	5.63800743261387e-05	5.63599900430684e-05	0.000363428183322165	0	5.79593560562442e-06	0.000116566465605978	0.000340848579250227	0.000290292710176022	0.000314679994651593	4.94749879198571e-05	3.28819222721559e-05	0.000207263574496893	0.000418648771016084	2.79857999868549e-05	0.000229897445748114	1.22812504605469e-06	0.000207341271885451	3.07057415985409e-05	0.000395758139588825	0.0010763717041321	8.3802109860498e-05	0.000113053473107542	0.00020429576930168	0.000315132636702618	6.16692167781561e-05	0.000187397491084799	0.000611983670106626
uncultured_Holdemania_sp.	0	0	0	0	1.56555527897412e-06	0	9.02596725649858e-07	0	1.41121629062927e-06	0	0	0	2.06145782999405e-06	0	0	0	0	0	2.04687507675782e-07	0	0	0	0	0	0	0	0	0	1.0503104220092e-05	0
Intestinibaculum_porci	3.55398162433545e-06	4.32296901511958e-06	1.06933229821967e-06	1.59265746684008e-06	3.13111055794825e-06	0	9.02596725649858e-07	2.18714551155638e-07	1.41121629062927e-06	1.17291321145983e-06	1.9680861706849e-06	5.18703287887241e-06	3.46324915439e-05	5.0201408049093e-07	5.63216235045905e-06	3.35515488792944e-06	0	0	0	7.21187032645046e-06	1.38940007233217e-07	0	1.81024504563085e-06	1.62722543418443e-07	0	6.77822724955806e-07	0	2.54720677996732e-06	0	5.01252447592917e-06
Longibaculum_sp._KGMB06250	0.000198628084115637	1.80123708963316e-05	0.00096881506218702	0.000422372760205988	0.000324069942747643	7.49102439077542e-06	9.70291480073598e-05	7.57845919754287e-05	0.000204626362141244	9.43022222013704e-05	6.39628005472592e-05	8.01108411292516e-05	0.0028744967981437	6.27517600613662e-06	0.000156010897107716	0.00030923344217083	3.32730195283454e-05	9.64787012402294e-05	0.000159042193464082	0.001583778237048	2.6259661367078e-05	0.00015511399610258	0.000203833592138033	0.000141894057860882	1.11230029992904e-05	7.23914670252801e-05	6.34755003920773e-06	0.000135270086367738	0.000413490629296253	0.000116958904438347
Longicatena_caecimuris	0.00016249593760156	0.00121979775709958	0.00314062895987117	0.00101866371579091	0.00064187766437939	0.0661355303372868	0.00124603477975963	0.00118554222453914	0.0129817786574987	0.0013840375895226	0.000908599782132861	0.0037202552481246	0.000399922819018845	0.00187175949911043	0.00251870300312529	0.00213704726611728	0.00161241964223938	0.0017327053236252	0.000300276573760371	0.000881651147408569	6.94700036166084e-06	0.00338278981219972	0.000614397168487109	0.000163210711048698	0.000113326989574738	0.000927803745919507	0.00588394665890511	0.000319607419128531	0.0013012793333735	0.0070330275237719
uncultured_Massilimicrobiota_sp.	7.89773694296768e-07	0	5.7031055905049e-06	0	0	2.27000739114407e-07	0	3.28071826733458e-07	2.25794606500683e-06	0	9.84043085342449e-07	0	0	2.51007040245465e-07	0	0	0	0	2.04687507675782e-06	0	0	0	0	0	0	0	0	0	0	0
Tannockella_kyphosi	0	0	0	0	0	0	0	1.09357275577819e-07	0	0	3.28014361780816e-07	0	0	0	0	0	0	0	0	0	0	0	0	0	0	1.35564544991161e-07	7.74091468196065e-08	0	0	1.51894681088763e-07
Erysipelotrichaceae_bacterium_66202529	1.38210396501934e-06	3.53042469568099e-05	5.7031055905049e-06	6.68916136072832e-06	3.13111055794825e-06	2.27000739114407e-07	1.8954531238647e-05	1.09357275577819e-06	9.59627077627903e-06	3.84715533358825e-05	4.13298095843828e-05	5.18703287887241e-05	2.06145782999405e-05	3.08738659501922e-05	4.22412176284429e-05	7.94053323476634e-05	1.35826846841739e-05	1.30376623297607e-06	2.04687507675782e-07	4.86801247035406e-05	0	8.15435727174776e-05	7.96507820077573e-06	4.71895375913484e-06	1.71403652775951e-05	2.12836335636123e-05	5.72827686465088e-06	9.78663657566391e-06	5.5279495895221e-06	5.99983990300613e-05
Erysipelotrichaceae_bacterium_GAM147	9.27984090798702e-06	0.000446346550811097	8.9111024851639e-06	5.41503538725626e-06	6.26222111589649e-06	3.38231101280466e-05	0	3.49943281849022e-06	5.70131381414225e-05	0.000392925925839043	0.000431994914465335	0.000576336986541379	0	0.00028890910332253	0.000390308850886812	0.000317621329390654	5.32368312453526e-05	1.8252727261665e-05	1.22812504605469e-06	0.00027739944077097	0	0.000948442354673951	0.000243658983141912	6.37872370200295e-05	4.79565539149734e-05	0.000128921882286594	2.46935178354545e-05	1.83667015187117e-05	0.000107242222036729	4.93657713538479e-05
uncultured_Erysipelotrichaceae_bacterium	5.13352901292899e-06	0	3.10106366483704e-05	2.22972045357611e-05	4.33136960516174e-05	4.54001478228813e-07	4.96428199107422e-06	5.90529288120224e-06	2.87888123288371e-05	0	0	3.97672520713551e-05	1.23687469799643e-05	3.26309152319104e-06	9.01145976073448e-06	0	0	5.12814718303922e-05	3.68437513816407e-06	0	9.72580050632518e-06	0	0.000118390025984257	0	0	0	0	0	3.70372622497981e-05	0
Turicibacter_sanguinis	3.94886847148384e-07	9.36643286609243e-06	1.24755434792295e-05	1.27412597347206e-06	0.000173776635966128	2.27000739114407e-07	1.2636354159098e-05	9.84215480200373e-07	1.12897303250342e-06	0	0	0.000440321457717613	0	2.51007040245465e-07	0.000248378359655244	0	1.03009622101453e-05	8.64831601207461e-05	0	0	3.26509016998059e-05	3.84160831469006e-05	1.26717153194159e-05	6.50890173673771e-07	1.45875449171022e-06	5.96483997961109e-06	1.09920988483841e-05	1.34063514735122e-07	0.000166944077603568	1.36705212979887e-06
Turicibacter_sp._H121	5.52841586007737e-06	0.000318098470029216	0.00010657678572256	5.41503538725626e-06	0.00138916938420971	3.17801034760169e-06	0.000106957711989508	1.20293003135601e-06	4.65701375907659e-05	0.000216285196193193	0.000220097636754928	0.00314391826158322	8.24583131997619e-07	0.000139057900295987	0.00206925644755865	0.000134392593010951	0.000146583603839943	0.000125596147110028	1.02343753837891e-06	0.000131359066660348	0.000158669488260334	0.000771945821725455	0.000182472700599589	3.79143526164971e-05	7.92286033310112e-05	0.000168642293969005	0.000124396498939108	1.72941934008307e-05	0.00114428556503108	5.40745064675996e-05
uncultured_Turicibacter_sp.	6.91051982509672e-06	0.000185167172814289	0.000232401552813075	4.45944090715221e-06	0.00286131319820504	0	0.000274840702960382	7.65500929044735e-07	1.72168387456771e-05	0	0	0.00591033579698184	0	5.0201408049093e-06	0.00363218149981104	0	0.000146765921755167	0.000331591211920248	0	1.31359066660348e-05	0.000109345785692542	0.000527315103573022	0.000153870828878622	9.76335260510656e-06	7.93197754867431e-05	8.54056633444315e-05	0.000106437576876959	4.2900324715239e-06	0.00347542190693255	1.83792564117403e-05
Acidaminococcus_fermentans	0	0	0	0	0	0	0	0	0	0	0	0	0	0	0	0	0	0	0	5.15133594746462e-07	0	0	0	0	0	0	0	0	0	0
Phascolarctobacterium_faecium	0	3.96272159719295e-06	1.78222049703278e-06	0	2.6092587982902e-06	6.8100221734322e-07	3.1590885397745e-06	1.09357275577819e-07	1.97570280688098e-06	2.34582642291966e-07	2.62411489424653e-06	8.0687178115793e-06	0	2.51007040245465e-07	4.50572988036724e-06	4.8463348381203e-06	2.73476872835715e-07	0	0	0	0	0	0	6.50890173673771e-07	1.00289371305077e-06	6.77822724955806e-07	5.9605043051097e-06	0	1.0503104220092e-05	2.00500979037167e-05
Phascolarctobacterium_sp._Marseille-Q4147	3.96861281384126e-05	0.000255415419309982	0.000169667391317521	0.000137924136628351	0.000385126598627634	0.000101696331123254	0.000751863072466332	1.85907368482293e-06	0.000266719878928932	9.38330569167865e-07	3.28014361780816e-07	0.000868539838717858	3.29833252799047e-06	1.17973308915368e-05	0.00047591771861379	1.67757744396472e-06	8.20430618507146e-07	0	0	2.31810117635908e-06	0	1.08724763623303e-06	6.08242335331965e-05	0.000111627664785052	0.000117065047959745	6.61554979556867e-05	5.34123113055285e-06	1.34063514735122e-07	0.000161416128014045	4.420135219683e-05
uncultured_Phascolarctobacterium_sp.	3.17883911954449e-05	0.000139775998155533	0.000112279891313065	0.000128049660333942	0.00030632698291927	8.08122631247287e-05	0.000545168422292514	0	0.000180071198684295	0.00324193211647497	0.00816001327802137	0.000599966802989575	0.00902300092188394	0.00339160712779672	0.000439871879570852	0.0812372469164729	0.0128066484780237	0.0144909270907847	0	0.00695198542790087	0	2.86308544208033e-05	0.000524971063232946	0.000393625832529213	7.59464057246632e-05	0.000221919160150531	3.26666599578739e-05	0.0161612226378042	0.00074019245003701	4.52646149644513e-05
Megamonas_funiformis	0	7.20494835853264e-07	0	9.55594480104045e-07	0	0	0	0	0	0.00257102575951995	9.84043085342449e-07	5.18703287887241e-06	0	0	0	0.030220252870568	0.0141859746656495	0.00127247584338465	0	0.00270728460719003	0	0.00621072091404184	0	0.0237221805471708	0.0494053706417088	0.0213252518789246	0.0118132550778465	0.00186991790352548	6.63353950742652e-06	0.0205224903619027
Megamonas_hypermegale	0	0	0	0	0	0	0	0	0	0.00176851854023913	0	0	0	0	0	0.0192625034040842	0.00902893011562876	0.000898729523264839	0	0.001637609697699	0	0.00356762191035933	0	0.0150778708731529	0.0329540845171354	0.0145674948756602	0.00567966392044817	0.00131234774574211	5.5279495895221e-06	0.00247800982728208
Pectinatus_frisingensis	0	0	0	0	0	0	0	0	0	0	0	0	0	0	0	1.86397493773858e-07	0	0	0	0	0	0	0	3.25445086836885e-07	0	0	0	0	0	0
Selenomonas_ruminantium	1.97443423574192e-07	0	0	0	0	0	0	4.37429102311277e-07	0	0	0	0	0	2.51007040245465e-07	0	0	0	0	0	0	0	0	0	1.62722543418443e-06	0	0	0	0	0	0
Selenomonas_sp._oral_taxon_126	0	0	0	0	0	0	0	0	0	0	0	0	0	0	0	0	0	0	0	0	0	0	0	0	0	1.35564544991161e-07	0	0	0	0
Selenomonas_sp._oral_taxon_478	0	0	0	0	0	0	0	1.09357275577819e-07	0	0	0	0	0	0	0	0	0	0	0	0	0	0	0	0	0	0	0	0	0	0
Selenomonas_sputigena	0	5.76395868682611e-06	3.56444099406556e-07	0	0	0	0	0	5.64486516251708e-07	1.14945494723063e-05	3.28014361780816e-06	0	0	1.43074012939915e-05	0	9.87906717001446e-06	1.7320201946262e-06	4.34588744325357e-07	0	3.348368365852e-06	0	3.98657466618779e-06	3.62049009126169e-06	9.76335260510656e-07	7.29377245855109e-07	3.11798453479671e-06	1.08372805547449e-06	3.75377841258342e-06	5.5279495895221e-07	9.11368086532577e-07
Sporomusa_termitida	0	0	0	0	0	0	0	0	0	0	0	0	0	0	0	0	0	0	0	0	0	0	0	0	1.82344311463777e-07	0	0	0	0	0
Megasphaera_elsdenii	0	8.64593803023917e-06	9.26754658457046e-06	7.32622434746435e-06	0	0	6.76947544237394e-06	0	8.18505448564977e-06	6.56831398417505e-06	0	1.72901095962414e-06	1.64916626399524e-06	0	1.23907571710099e-05	4.65993734434644e-06	3.64635830447621e-07	4.34588744325357e-07	4.09375015351563e-07	2.31810117635908e-06	0	1.81207939372172e-06	3.25844108213552e-06	1.1390578039291e-06	0	1.66744390339128e-05	7.74091468196065e-08	1.2065716326161e-06	2.21117983580884e-06	6.83526064899433e-06
Megasphaera_massiliensis	0	0	0	0	0	0	4.51298362824929e-07	0	0	0	0	0	0	0	0	0	0	0	0	0	0	0	0	0	0	4.06693634973484e-07	0	0	0	0
Megasphaera_stantonii	0	0	0	0	0	2.27000739114407e-07	0	0	0	0	0	5.76336986541379e-07	0	0	0	0	0	0	0	0	0	3.62415878744345e-07	0	0	0	0.0373182079451669	0	0.00104448884330134	0	0.0162632116094927
Veillonella_atypica	0	1.0807422537799e-05	0	0	0	0	0	0	2.54018932313269e-06	0	0	0	8.658122885975e-06	0	0	0	5.10490162626669e-06	0	0	0	6.94700036166084e-07	0	0	0	0	0	0	0	0	0
Veillonella_parvula	8.68751063726445e-06	2.91800408520572e-05	4.02781832329409e-05	9.55594480104045e-06	0	0	4.06168526542436e-06	0	1.63701089712995e-05	0	0	0	1.40179132439595e-05	0	0	0	1.53147048788001e-05	0	2.86562510746094e-06	0	6.66912034719441e-06	0	0	0	0	0	0	0	0	0
Veillonella_rodentium	0	0	0	0	0	0	0	0	0	0	0	0	0	0	0	0	4.55794788059526e-07	0	0	0	0	0	0	0	0	0	0	0	0	0
Acidilutibacter_cellobiosedens	2.17187765931611e-06	0.000631153476207459	1.42577639762622e-05	4.49129405648901e-05	3.13111055794825e-06	1.49820487815508e-05	0	5.46786377889096e-07	0.000117695438638481	0.000847547086600874	0.000737048270921494	0.000671432589320706	3.95799903358857e-05	0.000577316192564569	0.000492250989430121	0.000546331054251177	0.000103465416889512	1.26030735854354e-05	1.41234380296289e-05	0.000392789365994177	1.80622009403182e-06	0.00154860304987459	0.000168352789243669	0.000109186826633775	0.000168212627325334	0.000332268699773336	0.000115339628761214	5.1614453173022e-05	8.78943984734014e-05	0.000163438676851509
Gottschalkia_acidurici	0	0	0	0	0	2.27000739114407e-07	0	0	0	0	0	0	0	0	0	0	0	0	0	0	0	0	0	0	0	0	0	0	0	0
Anaerococcus_prevotii	0	0	0	0	0	0	0	0	0	0	0	0	0	0	0	0	0	0	0	0	0	0	7.78405369621264e-05	0	0	0	0	0	0	0
Finegoldia_magna	0	0	0	0	0	4.54001478228813e-07	0	1.09357275577819e-07	0	0	0	0	0	0	0	0	0	0	0	0	4.1682002169965e-07	0	0	0	0	0	0	0	0	0
Murdochiella_vaginalis	0	0	6.77243788872457e-06	0	1.04370351931608e-06	2.27000739114407e-07	0	0	1.12897303250342e-06	0	0	0	0	0	0	0	9.11589576119051e-08	0	0	1.28783398686615e-06	0	0	7.24098018252339e-07	0	0	0	0	0	0	0
Parvimonas_micra	0	0	0	0	0	0	0	0	2.82243258125854e-07	0	0	0	0	2.51007040245465e-07	0	0	9.11589576119051e-08	0	0	2.57566797373231e-07	1.38940007233217e-07	0	0	3.25445086836885e-07	0	0	0	0	0	0
Peptoniphilus_harei	0	0	0	0	0	0	1.80519345129972e-06	0	0	0	0	0	0	0	0	0	0	0	0	0	2.77880014466434e-07	0	0	0	0	0	0	0	0	0
Peptoniphilus_sp._ING2-D1G	0	0	0	0	0	0	0	0	0	0	0	0	0	0	0	5.59192481321573e-07	0	0	0	0	0	0	0	0	0	0	7.74091468196065e-08	0	0	0
Schnuerera_ultunensis	3.94886847148384e-07	0	0	0	0	0	0	0	0	0	0	0	0	0	0	0	0	0	0	0	0	0	0	0	0	0	0	0	0	0
Ezakiella_massiliensis	0	0	0	0	0	0	0	0	0	0	0	0	2.88604096199167e-06	0	0	0	0	0	0	0	0	0	0	0	0	0	0	0	0	0
Ndongobacter_massiliensis	0	0	0	0	0	0	0	0	0	0	0	0	0	0	0	0	0	0	2.04687507675782e-07	0	0	0	0	0	0	0	0	0	0	0
uncultured_Firmicutes_bacterium	2.09290028988643e-05	0.00153609499003916	0.000157904736037104	0.000367903874840057	7.87996157083642e-05	0.000365925191452423	0.000523957399239743	3.96966910347484e-05	0.000903460669260859	0.000191419436110244	9.84043085342449e-06	0.000183275161720158	0.000402808859980837	0.000249752005044237	0.000166712005573588	0.000249027051681874	1.70467250734263e-05	0.000724894025534696	0.000191792194692207	0.000254733562602125	0.00086170592486041	0.000187006593432082	0.00190039524890326	4.16569711151213e-05	1.69580209661313e-05	0.000161592937629464	1.37014189870703e-05	0.000115964940245881	0.000928142736080761	5.45301905108659e-05
Bacteroides_acidifaciens	5.92330270722576e-06	3.60247417926632e-06	1.24755434792295e-05	0	0.000142465530386645	5.44801773874576e-06	4.96428199107422e-05	0	1.97570280688098e-06	0	0.000749512816669165	0.000185004172679783	0	1.25503520122732e-06	0.000128413301590466	0	8.9335778459667e-06	4.7370173131464e-05	7.36875027632814e-06	5.07406590825265e-05	0	0	0	6.50890173673771e-07	0	0	4.7993671028156e-06	0	7.18633446637873e-05	5.46820851919546e-06
Bacteroides_caccae	0.000370008975778036	0.000490656983216073	0.00266798408405807	0.000598202144545132	0.0011778194215482	0.00122875500082628	0.00279895244624021	5.6865783300466e-06	7.28187605964703e-05	0.000212062708631937	0.00120742086571518	0.000498531493358293	2.84481180539178e-05	2.08335843403736e-05	0.000541250801879115	1.00654646637883e-05	0.000837021548792513	0.000183831038849626	9.10859409157228e-05	0.000316034460376954	3.07057415985409e-05	9.78522872609731e-06	1.48440093741729e-05	5.77665029135471e-05	8.25108009373592e-05	6.61554979556867e-05	0.000203740874429204	0.000149212691900191	9.78447077345412e-05	0.000481354244370289
Bacteroides_caecimuris	0.00244810100889641	0.00196334842770014	0.00499128672399001	0.00160412460060132	0.00854166960208281	0.0013188742942547	0.00773028965682821	2.30743851469199e-05	0.000681899711632063	0.000450633255842867	0.0313735896612497	0.0148141659020596	0.000862513956069509	0.000373749482925497	0.0129404562164147	8.79796170612608e-05	0.00116546727306821	0.00448843255139229	0.000840446906516759	0.00372132508844844	2.65375413815444e-05	3.69664196319232e-05	0.000217229405475702	0.000765609566783773	4.3397946128379e-05	0.000540631405424751	0.000132988914236084	0.0163448896529913	0.00217358977860009	0.00224318065031885
Bacteroides_cellulosilyticus	8.68751063726445e-06	2.23353399114512e-05	7.34274844777506e-05	0.000131872038254358	2.24396256652958e-05	5.17561685180847e-05	9.88343414586595e-05	4.37429102311277e-07	8.74954100190147e-06	1.85320287410653e-05	5.37943553320539e-05	1.72901095962414e-06	3.13341590159095e-05	7.53021120736394e-07	5.63216235045905e-07	1.86397493773858e-07	3.37288143164049e-05	6.51883116488036e-06	1.84218756908203e-06	2.93626149005483e-05	0	1.08724763623303e-06	4.7066371186402e-06	2.88018901850643e-05	3.99334042105672e-05	2.57572635483206e-06	4.02527563461954e-06	0.000126824084939425	3.86956471266547e-06	4.75430351807828e-05
Bacteroides_clarus	0	0	0	0	0	0	0	0	0	0	0	0	0	0	0	0	0	0	0	0	0	0	0	0	0	6.77822724955806e-07	0	0	0	1.68603096008527e-05
Bacteroides_coprosuis	5.92330270722576e-06	6.84470094060601e-06	1.10497670816032e-05	4.45944090715221e-06	3.07892538198244e-05	2.27000739114407e-07	4.51298362824929e-07	0	5.08037864626537e-06	5.86456605729916e-06	9.84043085342449e-06	8.0687178115793e-06	8.24583131997619e-07	7.53021120736394e-07	7.88502729064267e-06	1.67757744396472e-06	3.10852045456597e-05	2.47715584265454e-05	2.45625009210938e-06	3.86350196059846e-06	1.6672800867986e-06	1.08724763623303e-06	1.44819603650468e-06	2.44083815127664e-06	1.21258967123412e-05	6.37153361458458e-06	2.78672928550583e-05	3.88784192731854e-06	1.82422336454229e-05	9.72125958968082e-06
Bacteroides_eggerthii	0.000101880806564283	0.000260819130578882	0.000547141692589064	0.000594698298118084	0.000254141806953466	0.000382042243929546	0.000581723589681334	1.42164458251165e-06	0.00252438370067764	3.80023880512985e-05	0.000241418570270681	0.000103164320590907	0.000263866602239238	6.70188797455391e-05	0.000124470787945145	2.16221092777675e-05	0.000983878629505292	9.95208224505069e-05	5.79265646722462e-05	0.000240309821949224	3.75138019529685e-06	7.3570423385102e-05	0.000343222460651609	4.49114219834902e-05	0.000440543856496486	8.81169542442548e-05	1.11469171420233e-05	2.98961637859322e-05	7.02049597869307e-05	0.00029224536641478
Bacteroides_faecichinchillae	7.89773694296768e-07	3.60247417926632e-06	3.56444099406556e-06	3.82237792041618e-06	8.8714799141867e-06	2.04300665202966e-06	6.76947544237394e-06	0	8.46729774377562e-07	3.28415699208753e-06	2.29610053246571e-05	5.76336986541379e-06	0	0	3.66090552779838e-05	0	1.18506644895477e-06	0	4.09375015351563e-07	2.93626149005483e-05	0	0	0	1.46450289076598e-06	0	5.42258179964645e-07	2.86413843232544e-06	1.87688920629171e-06	0	1.70122042819414e-05
Bacteroides_faecis	1.18466054144515e-06	2.30558347473045e-05	1.81786490697344e-05	3.50384642704817e-06	8.34962815452866e-06	5.22101699963135e-06	4.28733444683683e-05	0	8.74954100190147e-06	2.1112437806277e-05	8.65957915101355e-05	6.91604383849654e-06	0	0	1.01378922308263e-05	0	3.87425569850597e-05	0	1.84218756908203e-06	3.63169184296255e-05	0	0	0	3.25445086836885e-06	7.07495928479455e-05	2.84685544481438e-06	7.81832382878026e-06	4.20959436268283e-05	0	9.56936490859206e-06
Bacteroides_faecium	0.000395084290571958	0.000115999668572376	0.000585994099424378	2.35713305092331e-05	0.00204983371193679	0.000241528786417729	0.00100143106710852	1.20293003135601e-06	2.314394716632e-05	3.23724046362913e-05	0.0090331875090819	0.00198720992959467	4.5352072259869e-06	2.40966758635646e-05	0.00203039452734049	7.45589975095431e-07	0.000136282641629798	0.000431112034370755	0.000192406257215235	0.000579267727292396	1.94516010126503e-06	6.52348581739821e-06	2.89639207300936e-05	6.28109017595189e-05	1.13965194664861e-05	0.00011441647597254	3.37503880133484e-05	0.000117439638907967	0.000187397491084799	0.000316852304751159
Bacteroides_fragilis	0.0196685240827667	0.064887404669527	0.0390470253135906	0.00952918815559754	0.116261266127176	0.0779500108052352	0.0286985141904001	0.000484343373534161	0.0294983718797655	0.0474119669989139	0.168482936856907	0.0603862841018595	0.00686135624135218	0.00642176411763997	0.152273394171951	0.0109778803958113	0.0431851887842759	0.0473145457721903	0.0101430847553657	0.00245023294341154	0.000779314500571113	0.000338134014868474	0.00978727086370774	0.0215148492456997	0.00264262493388879	0.0304708427776633	0.00996619542558388	0.0309039192261961	0.155695805778808	0.0852007645163089
Bacteroides_helcogenes	1.97443423574192e-07	0	7.12888198813112e-07	1.59265746684008e-06	5.21851759658041e-07	0	0	1.09357275577819e-07	0	0	3.28014361780816e-07	0	0	0	0	0	6.38112703283336e-07	0	2.04687507675782e-07	2.57566797373231e-07	0	0	0	0	4.55860778659443e-07	1.35564544991161e-07	0	0	0	1.51894681088763e-06
Bacteroides_heparinolyticus	3.94886847148384e-07	0	0	0	1.04370351931608e-06	0	0	0	5.64486516251708e-07	0	3.28014361780816e-07	0	0	0	5.63216235045905e-07	0	0	4.34588744325357e-07	2.04687507675782e-07	1.28783398686615e-06	0	0	0	1.62722543418443e-07	0	4.06693634973484e-07	0	0	3.31676975371326e-06	1.51894681088763e-07
Bacteroides_humanifaecis	0	4.75526591663154e-05	5.382305901039e-05	0.000217557009970354	5.74036935623845e-06	1.02150332601483e-05	4.55811346453178e-05	0	1.27009466156634e-05	6.56831398417505e-06	4.06737808608212e-05	0	0	0	3.94251364532133e-05	0	4.4212094441774e-05	0	6.14062523027345e-06	1.51964410450206e-05	0	0	4.19976850586356e-05	3.84025202467525e-05	1.60462994088124e-05	2.71129089982322e-06	6.96682321376458e-06	0.000304458241963462	1.99006185222796e-05	0.000278271055754614
Bacteroides_intestinalis	9.6747277551354e-06	4.68321643304622e-05	6.16648291973342e-05	2.67566454429133e-05	2.08740703863216e-06	2.95100960848729e-05	3.88116592029439e-05	2.18714551155638e-07	1.10074870669083e-05	8.91414040709472e-06	2.06649047921914e-05	6.91604383849654e-06	2.06145782999405e-06	1.00402816098186e-06	1.1827540935964e-05	1.86397493773858e-07	3.5551993468643e-05	0	2.04687507675782e-06	7.72700392119692e-06	1.38940007233217e-07	3.62415878744345e-07	1.19476173011636e-05	6.32990693897742e-05	0.000341439723215923	1.89790362987626e-06	2.55450184504701e-06	0.000140096372898202	5.5279495895221e-07	1.07845223573022e-05
Bacteroides_luhongzhouii	9.8721711787096e-06	1.47701441349919e-05	2.67333074554917e-05	7.32622434746435e-06	5.94911006010167e-05	7.26402365166101e-06	6.90486495122142e-05	0	7.62056796939806e-06	3.98790491896343e-06	0.000221737708563832	5.64810246810551e-05	5.77208192398333e-06	1.25503520122732e-06	5.3505542329361e-05	0	7.46591862841503e-05	1.69489610286889e-05	4.29843766119141e-06	2.0090210195112e-05	0	7.2483175748869e-07	6.87893117339722e-06	5.53256647622705e-06	3.25484595962842e-05	0.000144240675870596	2.70932013868623e-06	0.000354195805930192	5.5279495895221e-06	0.000745802884145826
Bacteroides_nordii	1.93494555102708e-05	0.000107353730542136	0.00027018462735017	5.06465074455144e-05	0.000155511824378096	8.94382912110762e-05	0.000327642611410899	5.46786377889096e-07	0.000161725386906114	1.45441238221019e-05	0.000388040989986706	0.000787852660602065	3.91676987698869e-05	1.58134435354643e-05	0.00107067406282227	1.36070170454916e-05	0.000140749430552782	0.000325506969499693	0.000105209378945352	0.00121004881405944	5.97442031102832e-06	1.44966351497738e-06	7.82025859712526e-05	0.000159956260180329	1.35846512040514e-05	3.21287971629052e-05	0.000144755104552664	2.25226704755005e-05	0.00255004314564655	0.00045431699113649
Bacteroides_ovatus	0.000282738982558243	0.00100184806925396	0.000957765295105417	0.000588646199744092	0.00162400267605582	0.000328924070976775	0.00338518901954979	8.42051021949208e-06	0.0010905879493983	0.000288302067376826	0.00264937200010365	0.00263558903945372	0.000209444115527395	7.5051105033394e-05	0.002613323330613	5.72240305885743e-05	0.000498274862306673	0.00247194077772263	8.51500031931251e-05	0.00083786479185512	2.47313212875126e-05	3.37046767232241e-05	0.00018898958276386	0.000177855739956358	0.000195837790512097	0.000935259795894021	5.51153125355598e-05	0.00205961777687568	0.00121559611473591	0.00421978613532692
Bacteroides_salyersiae	1.46108133444902e-05	8.82606173920248e-05	0.000115487888207724	0.000127731128840574	0.000162295897253651	5.22101699963135e-05	0.000269425122606483	0	4.03607859119971e-05	9.61788833397062e-06	5.93705994823277e-05	2.36298164481965e-05	1.40179132439595e-05	5.77316192564569e-06	3.09768929275248e-05	7.45589975095431e-07	5.0957857305055e-05	6.21461904385261e-05	6.95937526097657e-06	0.000194205365219416	1.38940007233217e-06	0	5.43073513689254e-06	6.44381271937033e-05	6.83791167989164e-06	1.19296799592222e-05	9.36650676517239e-06	3.80740381847746e-05	1.54782588506619e-05	6.42514501005467e-05
Bacteroides_sp.	0	0	0	0	0	0	0	0	0	0	0	0	0	0	0	0	7.83967035462384e-06	0	0	0	0	0	0	0	0	0	0	0	0	0
Bacteroides_sp._A1C1	1.97443423574192e-06	0.00024496824419011	3.74266304376884e-05	4.45944090715221e-06	9.13240579401572e-05	5.31181729527711e-05	0.000175555063138897	0	2.14504876175649e-05	0.000203617733509427	0.000368360128279857	1.49847616500758e-05	7.83353975397738e-06	1.25503520122732e-06	2.87240279873412e-05	8.76068220737131e-06	0.00107786351480317	2.60753246595215e-06	3.52062513202344e-05	0.000197038599990522	4.2932462235064e-05	0	2.89639207300936e-05	6.93198034962566e-05	0.000180338524037676	6.10040452460225e-05	0.00038960023594308	0.000442677725655373	1.0503104220092e-05	0.00183002711775741
Bacteroides_sp._CACC_737	3.98835715619868e-05	0.000234881316488164	0.000335413897541569	0.000105115392811445	2.03522186266636e-05	0.00014936648633728	0.000264460840615408	1.74971640924511e-06	6.46337061108206e-05	2.69770038635761e-05	0.000164991223975751	2.53588274078207e-05	0	7.53021120736394e-06	0.000110390382068997	5.59192481321573e-07	4.8040770661474e-05	3.95475757336075e-05	6.14062523027345e-06	3.42563840506397e-05	3.47350018083042e-06	2.89932702995476e-06	1.59301564015515e-05	0.000117160231261279	4.21215359481325e-05	1.70811326688863e-05	1.06050531142861e-05	0.000180717617862944	1.54782588506619e-05	0.000414520584691234
Bacteroides_sp._HF-162	4.58068742692125e-05	0.000451029767244143	0.000207450465854616	8.24996567823159e-05	4.95759171675139e-05	5.42531766483432e-05	0.00019315569928907	8.74858204622554e-07	0.000316959178875334	4.1521127685678e-05	0.000118741198964655	0.000458764241286937	3.05095758839119e-05	4.01611264392744e-06	0.000421848960049383	3.16875739415558e-06	0.000247223093043487	0.000118642727200823	7.57343778400392e-06	0.000157630879992417	8.33640043399301e-07	0	7.0599556779603e-05	0.000297131364282076	9.9012961124831e-05	5.43613825414556e-05	0.000103805665885092	0.000734399933718998	1.10558991790442e-05	0.000635679240356472
Bacteroides_sp._M10	7.89773694296768e-07	7.31302258391063e-05	3.17235248471835e-05	2.1978673042393e-05	1.61774045493993e-05	1.08960354774915e-05	0.000292441339110554	5.46786377889096e-07	0.000133783304351655	0.000200568159159631	0.000173191583020271	0.000122183441146772	1.60793710739536e-05	9.2872604890822e-06	8.78617326671612e-05	0	3.53696755534192e-05	0.00011516601724622	1.02343753837891e-06	1.0045105097556e-05	1.38940007233217e-07	0	9.4132742372804e-06	1.30178034734754e-06	2.75339910310304e-05	3.06375871680024e-05	8.51500615015672e-07	0.000161546535255822	1.65838487685663e-06	0.000160248888548645
Bacteroides_sp._ZJ-18	0	0	3.20799689465901e-06	3.18531493368015e-06	7.30592463521257e-06	9.08002956457626e-07	9.02596725649858e-06	0	3.38691909751025e-06	4.69165284583933e-07	9.18440212986285e-06	0	0	0	0	0	1.77759967343215e-05	2.60753246595215e-06	0	2.57566797373231e-06	0	0	0	8.13612717092213e-06	1.27641018024644e-05	2.57572635483206e-06	2.32227440458819e-07	0.000151893962194893	4.42235967161768e-06	2.09614659902493e-05
Bacteroides_stercoris	3.94886847148384e-06	1.7652123478405e-05	2.63768633560852e-05	1.46524486949287e-05	2.5570736223244e-05	2.72400886937288e-06	3.11395870349201e-05	0	0.000106970194829699	5.86456605729916e-06	8.9219906404382e-05	0.000470290981017765	9.0704144519738e-06	2.76107744270011e-06	0.000397067445707363	3.24331639166512e-05	0.000549506196484564	1.69489610286889e-05	1.63750006140625e-06	3.29685500637735e-05	1.72285608969189e-05	2.31946162396381e-05	0.00018428294564522	3.4171734117873e-05	9.20838772892075e-06	3.51112171527107e-05	3.79304819416072e-06	2.50698772554678e-05	5.5279495895221e-06	0.000239537912076979
Bacteroides_thetaiotaomicron	8.41108984426058e-05	0.00299581752747787	0.000225985559023757	0.00328660794857118	0.000426352887640619	0.000132114430164585	0.00309139378535076	1.42164458251165e-06	0.00027434044689833	0.00450234465350971	0.0243639227499937	0.000676043285213037	0.000148424963759571	2.56027181050374e-05	0.00147281045464504	2.68412391034355e-05	0.00522541376822963	0.000177746796429071	4.70781267654298e-05	0.000352093812009206	4.44608023146294e-06	1.44966351497738e-06	6.29965275879535e-05	0.000133432485603123	0.000782439440491068	0.000491150346502977	0.00229533602149497	0.00618073021983333	0.000342180079591418	0.00215082868421688
Bacteroides_uniformis	0.000571598711247286	0.0173664472759891	0.00931495364979153	0.00247212292002916	0.00171167377167837	0.00262117753455405	0.00617737199034763	5.48973523400653e-05	0.00355654729564389	0.00142321289078536	0.0060767940663514	0.00168290400070083	0.00096270080660722	9.96497949774495e-05	0.00447081047379439	8.36924747044621e-05	0.00799445826464886	0.00137243125457948	0.000665439087453966	0.00371874942047471	6.82195435515094e-05	7.42952551425907e-05	0.00425154151416861	0.0119863052707459	0.00285487371243263	0.000918314227770126	0.00322687769432212	0.0450115569452877	0.00185462708728467	0.0686471302765744
Bacteroides_xylanisolvens	0.000603189659019156	0.00214275164182761	0.00262022057473759	0.000958142732050989	0.0050296072595842	0.00091027296384877	0.0141739276812426	1.49819467541612e-05	0.00223169744200113	0.000927070602337851	0.00589573013864839	0.00419285157708853	0.000430432394902757	8.93585063273855e-05	0.00549304794040271	0.000102518621575622	0.00457800285126988	0.00430069021384374	0.000338348450188067	0.00158146013587164	0.000142135627399581	0.000189905920462037	0.00137144164656993	0.000656260017606579	0.00175916674484679	0.00787874022579631	0.00030096676283463	0.0208907153106299	0.0051531546073525	0.0410302469397399
Bacteroides_zhangwenhongii	0.000102275693411431	0.000166794554500031	0.000675818012474831	0.00025355106872094	0.000308414389957902	0.000167299544727318	0.00103437584759474	1.20293003135601e-06	0.000263332959831422	6.40410613457068e-05	0.00123595811519012	0.00226385168313454	9.27656023497321e-05	1.28013590525187e-05	0.00298222996456807	7.08310476340659e-06	6.85515361241527e-05	0.000709683419483309	0.000199365632476211	0.000372184022204318	1.16709606075902e-05	3.98657466618779e-06	0.000135768378422314	0.000461481133134703	2.97221227685957e-05	4.81254134718622e-05	1.70300123003134e-05	9.31741427409098e-05	0.00527863906303466	0.000144148052353236
Bacteroides_zoogleoformans	1.77699081216773e-06	5.40371126889948e-06	7.84177018694424e-06	7.96328733420038e-06	8.8714799141867e-06	6.58302143431779e-06	1.48928459732227e-05	2.18714551155638e-07	0	2.34582642291966e-07	1.64007180890408e-06	2.30534794616551e-06	3.29833252799047e-06	1.75704928171825e-06	1.12643247009181e-06	0	6.38112703283336e-07	3.0421212102775e-06	8.18750030703126e-07	0	0	1.08724763623303e-06	0	2.11539306443975e-06	7.29377245855109e-07	5.42258179964645e-07	0	1.07250811788098e-06	2.76397479476105e-06	6.07578724355051e-07
uncultured_Bacteroides_sp.	7.87799260061026e-05	0.000319899707118849	0.00116628509325825	0.000171051411938624	0.000636137295023152	0.000497358619399665	0.00144957034139367	2.18714551155638e-07	5.39084623020381e-05	5.46577556540281e-05	0	0	3.87554072038881e-05	2.51007040245465e-06	0	0	9.11589576119051e-07	5.64965367622965e-06	9.41562535308595e-06	0	0	0	5.79278414601871e-06	8.6405670555193e-05	6.3820509012322e-07	6.77822724955806e-07	4.64454880917639e-07	5.49660410414e-06	7.3521729540644e-05	0.000152806049175295
Phocaeicola_coprophilus	7.99645865475477e-05	0.00128140006556503	0.000321512577664714	0.000396890240736547	0.00167149118618471	0.000811073640855775	0.00221361846965628	1.31228730693383e-06	0.000185998307104938	0.000173121990011471	0.000554016257047799	0.000131404832931434	0.00011090643125368	2.4849696984301e-05	0.000159953410753037	1.49117995019086e-05	4.70380221277431e-05	0.000674047142448629	2.16968758136328e-05	0.000114102091236341	3.3345601735972e-06	1.08724763623303e-05	1.26717153194159e-05	4.99558208294619e-05	1.19435524008774e-05	3.18576680729229e-05	2.360978977998e-05	7.34668060748468e-05	0.000195689415469082	7.60992352254702e-05
Phocaeicola_dorei	0.00283587989279612	0.000832531782828447	0.0206106671599853	0.00694048270899568	0.00182282819648554	0.0120526042432794	0.0175049608972534	7.02073709209599e-05	0.00278094282231404	0.00154988751762302	0.00138126847745902	0.00212322545841844	0.000158732252909542	0.000149600195986297	0.00240380689117592	1.88261468711596e-05	0.000748323883036129	0.00152714484755931	0.000290246885884258	0.000311913391618982	2.68154213960108e-05	4.16778260555997e-05	0.000223384238630847	0.00280647570633788	0.000260114160303078	0.000294852885355776	0.000299960443925975	0.00605162705514341	0.00107408060524414	0.00234813987495118
Phocaeicola_massiliensis	0	0	0	1.33783227214566e-05	0	0	4.51298362824929e-06	0	2.08860011013132e-05	0	0	0	0	0	0	0	0	0	0	0	1.38940007233217e-07	3.62415878744345e-07	0	0	0.000100654059928005	0	0	4.02190544205366e-07	0	0
Phocaeicola_salanitronis	1.65852475802321e-05	0.000463998674289502	0.000118695885102383	8.69590976894681e-05	0.0005808210084994	0.000383404248364233	0.000739226718307234	5.46786377889096e-07	6.26580033039396e-05	8.91414040709472e-05	7.01950734210947e-05	7.26184603042137e-05	4.24660312978774e-05	5.27114784515476e-06	8.22295703167021e-05	2.42316741906015e-06	2.2060467742081e-05	0.000210340952253473	5.73125021492188e-06	2.47264125478302e-05	9.72580050632517e-07	1.81207939372172e-06	5.43073513689254e-06	7.6479595406668e-05	0.000150981089892008	1.2607502684178e-05	1.89652409708036e-05	5.95242005423942e-05	7.73912942533094e-06	0.000100554278880761
Phocaeicola_sartorii	3.67244767847997e-05	0	0.000783820574595017	3.79052477107938e-05	1.2524442231793e-05	0.00021020268441994	0.000504551569638271	5.46786377889096e-07	4.54411645582625e-05	3.14340740671235e-05	0	0	0	5.0201408049093e-07	0	0	0	1.04301298638086e-05	4.50312516886719e-06	0	0	0	2.89639207300935e-06	9.04737341406541e-05	0	0	0	0	0	0.000142781000223437
Phocaeicola_vulgatus	0.00644356612834375	0.0042556027479673	0.0472402493825497	0.0105921277489666	0.00936254242002491	0.0280584263582362	0.0369432839808487	0.000185688653931137	0.00581421111739259	0.0241038356607841	0.0286294215105914	0.00445796659089756	0.000873233536785478	0.000433238151463672	0.0147579550069078	0.00066581184776022	0.0948817982818177	0.010717827612552	0.00318841730706565	0.0122730578948344	0.00314546282375279	0.000205852219126788	0.00123567326814762	0.0058117983607331	0.0139007450679739	0.00873103452015574	0.0292233462890442	0.18071976287918	0.00419073858381671	0.0697465439782949
Barnesiella_viscericola	1.97443423574192e-07	2.30558347473045e-05	2.13866459643934e-06	0.000365992685879849	5.21851759658041e-06	4.08601330405932e-06	9.47726561932351e-06	0	6.77383819502049e-06	3.28415699208753e-06	1.14805026623286e-05	2.30534794616551e-06	4.5352072259869e-06	1.25503520122732e-06	6.75859482055086e-06	1.86397493773858e-07	1.40384794722334e-05	1.60797835400382e-05	1.84218756908203e-06	3.42563840506397e-05	4.1682002169965e-07	0	2.89639207300935e-06	2.76628323811352e-06	4.55860778659443e-06	3.79580725975251e-06	2.86413843232544e-06	1.85007650334468e-05	1.38198739738053e-05	8.59723894962398e-05
Coprobacter_secundus	8.49006721369025e-06	9.72668028401906e-06	1.85350931691409e-05	4.1409094137842e-06	8.8714799141867e-06	7.94502586900423e-06	1.9405829601472e-05	0	5.08037864626537e-06	7.27206191105095e-06	3.28014361780816e-06	1.26794137039103e-05	2.47374939599286e-06	0	2.42182981069739e-05	5.59192481321573e-07	2.00549706746191e-06	2.25986147049186e-05	5.11718769189454e-06	1.41661738555277e-05	4.1682002169965e-07	0	0	3.57989595520574e-06	1.91461527036966e-06	4.60919452969948e-06	3.48341160688229e-06	5.09441355993464e-06	2.98509277834194e-05	1.51894681088763e-05
Fermentimonas_caenicola	0	0	0	0	0	0	0	0	0	0	0	0	0	0	0	0	0	0	0	0	0	0	0	1.62722543418443e-07	0	0	0	0	0	0
Petrimonas_mucosa	0	0	0	0	0	0	0	0	8.46729774377562e-07	0	3.28014361780816e-07	1.15267397308276e-06	0	0	0	0	0	0	0	0	0	0	0	0	6.01736227830465e-06	0	0	0	0	0
Proteiniphilum_saccharofermentans	1.97443423574192e-07	1.0807422537799e-06	1.06933229821967e-06	1.27412597347206e-06	5.21851759658041e-07	0	0	0	2.82243258125854e-07	2.34582642291966e-07	1.9680861706849e-06	5.76336986541379e-07	4.12291565998809e-07	0	1.12643247009181e-06	0	0	2.60753246595215e-06	6.14062523027345e-07	0	0	0	0	4.88167630255328e-07	1.82344311463777e-07	0	0	0	4.42235967161768e-06	0
uncultured_Proteiniphilum_sp.	0	0	0	0	0	0	0	0	0	0	3.96897377754788e-05	0	0	0	0	0	0	0	0	0	0	0	0	0	0	0	0	0	0	0
Dysgonomonadaceae_bacterium_zrk40	0	0	3.56444099406556e-07	0	0	0	0	0	0	0	0	5.76336986541379e-07	0	0	5.63216235045905e-07	0	0	0	0	0	0	0	0	1.62722543418443e-07	0	0	0	2.68127029470244e-07	0	2.12652553524268e-06
Duncaniella_dubosii	0.0020403803392157	0.00183077737790314	0.00465302127365318	0.00144294766495711	0.00493776134988438	0.000648541111649859	0.00468402570775994	5.11792049704194e-05	0.00138412093784919	0.00093176225518369	0.0072018833272596	0.0134090563288717	0.00052278570568649	0.000182231111218207	0.0170080038659162	8.3878872198236e-05	0.00058086487790306	0.0254686387724433	0.000965510973706661	0.00364766098439969	0.000311086676195172	0.000303704506387761	0.000830178377926306	0.00216616249798631	0.000372711772631961	0.00134940948084202	0.000119055267808555	0.00331525665588483	0.00859319763691211	0.00263203103390608
Duncaniella_sp._B8	0	0	0	0	0	0	0	0	0.00130368160928332	0	0	0	0	0	0	0	0.00231771649728269	0	0	0	0	0	0	0	0	0	0.000265126327857152	0.00829879968913352	0	0
Duncaniella_sp._C9	0	0.000561985971965546	0.00107503540381017	0.00029209337941847	0	0.000330513076150576	0	0	0	0	0.00319321981193625	0	0.000142240590269589	0	0	0	0	0	0	0.000547071877620742	7.55833639348699e-05	0	0	0	0	0	0	0.000692438053606905	0	0
uncultured_Duncaniella_sp.	0	1.22484122095055e-05	1.78222049703278e-05	0	0	2.27000739114407e-06	0	0	0	0	2.36170340482188e-05	0.000215550032966476	0	0	8.95513813722989e-05	0	0	0.000143848874371693	0	1.80296758161262e-06	0	0	0	1.93639826667947e-05	0	1.13874217792575e-05	0	1.07250811788098e-06	0	1.51894681088763e-06
Muribaculum_gordoncarteri	0.00749396514175845	0.026888146779208	0.0780976150681753	0.00616358439667109	0.137591956803199	0.00698617474698498	0.035908908133254	6.85670117872927e-05	0.0112569901070916	0.00827021105400327	0.0359103562990402	0.0595598168631592	0.00171472062298905	0.00208737454668129	0.0997945950390788	0.000927327531524942	0.00146091345468839	0.194515403128865	0.0101363300676124	0.128449076983625	0.000866152005091873	0.000883569912378713	0.00831445549458248	0.00952561496917221	0.000835866323749955	0.00757168653139133	0.00189613705134626	0.220549630916441	0.233971571966441	0.0619666503076095
Muribaculum_intestinale	0.000562516313762873	0.00184806925396362	0.00109499627337694	0.000482256680959175	0.00263952620035037	0.0002946469593705	0.00196901475700517	8.31115294391426e-05	0.000386955506890546	0.000380023880512985	0.00612829232115099	0.00723533452904047	0.000669973794748065	0.000144831062221633	0.0104786380530291	3.98890636676055e-05	0.00023209070607991	0.0145969667444001	0.000252175009456563	0.000469801838408773	0.000225499631739511	8.62549791411541e-05	0.000171611230325804	0.00150241724338248	7.95932919539387e-05	0.00216130554079408	0.000130744048978315	0.000882137926957103	0.00146545943618231	0.00243790963147464
uncultured_Muribaculum_sp.	4.52145439984899e-05	3.92669685540029e-05	5.382305901039e-05	1.27412597347206e-06	5.63599900430684e-05	1.31660428686356e-05	6.00226822557156e-05	0	2.06037578431873e-05	1.97049419525252e-05	8.23316048069849e-05	0.00017981713980091	5.77208192398333e-06	1.25503520122732e-06	0.000153194815932486	4.10074486302487e-06	4.92258371104288e-06	0.000281613506322832	2.04687507675782e-06	7.54670716303566e-05	1.48665807739542e-05	0	1.44819603650468e-05	1.4319583820823e-05	7.2026003028192e-06	8.26943724446083e-06	9.44391591199199e-06	8.00359182968678e-05	0.000420676963762632	6.40995554194579e-05
Sodaliphilus_pleomorphus	9.85242683635218e-05	0.000297924614625325	0.000487259083888762	0.000145250360975815	0.000623091001031701	0.000137335447164216	0.000641746271937049	1.31228730693383e-06	0.000111486086959712	5.81764952884076e-05	0.000719991524108892	0.000928478885318161	3.79308240718905e-05	1.75704928171825e-05	0.00131567312506723	6.89670726963274e-06	1.27622540656667e-05	0.00167533960937425	3.60250013509376e-05	5.30587602588855e-05	2.40366212513465e-05	1.48590510285181e-05	3.04121167665982e-05	0.000134734265950471	2.29753832444359e-05	9.67930851236891e-05	8.66982444379593e-06	9.33082062556449e-05	0.000547267009362688	0.000200804768399344
uncultured_Muribaculaceae_bacterium	1.08593882965806e-05	2.34160821652311e-05	4.20604037299736e-05	1.05115392811445e-05	2.87018467811923e-05	2.72400886937288e-06	4.33246428311932e-05	3.28071826733458e-07	1.38299196481668e-05	2.20507683754448e-05	0.000127597586732738	9.68246137389516e-05	3.71062409398928e-06	2.00805632196372e-06	0.000126723652885329	6.1511172945373e-06	5.01374266865478e-06	0.000108647186081339	1.84218756908203e-06	2.98777484952948e-05	1.38940007233217e-06	2.53691115121041e-06	1.23096663102898e-05	1.62722543418443e-05	4.46743563086254e-06	1.03029054193283e-05	1.39336464275292e-06	7.77568385463708e-06	8.07080640070227e-05	1.03288383140359e-05
Butyricimonas_faecalis	0.00012577146081676	0.000439141602452564	0.000735344177075725	0.000237943025545907	0.000480103618885398	0.000165937540292631	0.000945921368481052	1.12637993845154e-05	0.000179224468909917	0.000138638341594552	0.000110212825558354	0.000444932153609944	0.000142240590269589	7.73101683956032e-05	0.000482676313434341	6.1511172945373e-06	9.15235934423528e-05	0.000115600605990545	6.95937526097657e-05	0.00015067657646334	1.11152005786573e-06	2.53691115121041e-06	0.000588329639830025	1.39941387339861e-05	4.19391916366687e-06	9.38106651338835e-05	9.13427932471357e-06	3.80740381847746e-05	4.42235967161768e-05	0.000140654474688194
Butyricimonas_faecihominis	1.77699081216773e-06	0	0	6.3706298673603e-07	2.08740703863216e-06	4.54001478228813e-07	3.1590885397745e-06	6.56143653466915e-07	0	1.17291321145983e-06	0	0	0	0	1.07011084658722e-05	0	6.38112703283336e-07	0	0	1.03026718949292e-06	0	0	7.24098018252339e-07	0	0	1.49120999490277e-06	0	0	0	2.73410425959773e-06
Butyricimonas_synergistica	9.8721711787096e-07	0	0	3.82237792041618e-06	0	0	0	0	8.46729774377562e-07	1.4074958537518e-05	1.64007180890408e-06	8.0687178115793e-06	0	0	3.94251364532133e-06	0	3.28172247402859e-06	0	0	1.26207730712883e-05	0	0	7.96507820077573e-06	0	0	0	0	0	0	0
Butyricimonas_virosa	0.00206762753166894	0.00699528436129934	0.0110444204201121	0.00344236984882814	0.00799946562379811	0.00242936191000238	0.0122170979800337	0.000177049429160489	0.00455879310524879	0.00214502368111774	0.00122316555508066	0.00513862057200293	0.000605656310452251	0.000250505026164974	0.00662511257284498	0.000171858489259497	0.000879592781997273	0.000897860345776188	0.000788865654582462	0.000730201870553109	8.75322045569266e-06	5.58120453266291e-05	0.00883834041078805	0.000214956479855763	0.000376723347484164	0.00147941587948854	0.00096196346752725	0.00285260346653393	0.000126590045600056	0.00276098961815044
Odoribacter_splanchnicus	1.55980304623612e-05	1.0807422537799e-05	5.34666149109834e-05	4.04534996577379e-05	6.83625805152034e-05	5.44801773874576e-06	8.80031807508612e-05	3.28071826733458e-07	3.69738668144869e-05	5.25465118734004e-05	3.24734218163008e-05	3.63092301521069e-05	7.42124818797857e-06	7.53021120736394e-07	4.78733799789019e-05	1.86397493773858e-07	3.29995426555097e-05	4.78047618757893e-06	2.33343758750391e-05	7.31489704539975e-05	2.36198012296469e-06	0	1.26717153194159e-05	2.58728844035324e-05	6.56439521269598e-06	5.42258179964645e-06	3.94012557311797e-05	0.000166640948815757	2.3770183234945e-05	0.000801092548062135
Porphyromonas_asaccharolytica	1.97443423574192e-07	1.0807422537799e-06	1.42577639762622e-06	0	0	0	0	0	0	0	4.26418670315061e-06	1.15267397308276e-06	0	0	2.81608117522952e-06	0	9.11589576119051e-07	0	0	2.57566797373231e-07	0	0	0	0	2.73516467195666e-07	9.48951814938128e-07	3.87045734098032e-07	0	0	7.59473405443814e-07
Porphyromonas_cangingivalis	0	0	0	0	0	0	0	0	0	0	0	0	0	0	0	0	0	0	0	0	0	0	0	0	1.82344311463777e-07	0	0	0	0	1.51894681088763e-07
Porphyromonas_gingivalis	1.18466054144515e-06	1.44098967170653e-06	1.78222049703278e-06	1.59265746684008e-06	5.21851759658041e-06	6.8100221734322e-07	9.02596725649858e-06	0	2.82243258125854e-07	1.45441238221019e-05	2.06649047921914e-05	0	0	7.53021120736394e-07	0	2.38588792030538e-05	0.000256430147762289	0	1.43281255373047e-06	2.57566797373231e-07	0	3.62415878744345e-07	3.62049009126169e-07	1.41568612774045e-05	1.82344311463777e-07	1.08451635992929e-05	0.000305533902496987	1.00547636051342e-05	5.5279495895221e-07	5.99983990300613e-05
Porphyromonas_sp._oral_taxon_275	1.97443423574192e-07	7.20494835853264e-07	1.06933229821967e-06	0	0	0	1.35389508847479e-06	0	2.82243258125854e-07	0	9.84043085342449e-07	5.76336986541379e-07	0	0	1.12643247009181e-06	0	0	0	2.04687507675782e-07	5.15133594746462e-07	0	0	0	4.88167630255328e-07	3.64688622927554e-07	0	0	0	3.31676975371326e-06	0
Hoylesella_buccalis	1.97443423574192e-07	0	0	0	0	4.54001478228813e-07	0	0	0	0	0	4.03435890578965e-06	0	0	0	0	0	0	0	0	0	0	7.24098018252339e-07	0	2.09695958183344e-06	0	0	0	1.10558991790442e-06	0
Hoylesella_enoeca	0	0	0	0	0	0	3.61038690259943e-06	0	0	0	0	0	0	0	0	0	0	0	0	0	0	0	0	0	9.11721557318886e-08	0	0	0	0	0
Paraprevotella_xylaniphila	1.97443423574192e-06	5.40371126889948e-06	7.84177018694424e-06	3.18531493368015e-06	2.08740703863216e-05	4.54001478228813e-06	1.98571279642969e-05	0	1.10074870669083e-05	9.61788833397062e-06	2.42730627717804e-05	6.33970685195517e-06	2.06145782999405e-06	3.26309152319104e-06	2.25286494018362e-05	0	1.64086123701429e-06	2.69445021481722e-05	4.09375015351563e-07	5.66646954221108e-06	0	0	4.7066371186402e-06	1.12278554958725e-05	7.2026003028192e-06	9.48951814938128e-06	1.54818293639213e-07	0.000272551125456503	3.86956471266547e-06	3.79736702721907e-06
uncultured_Paraprevotella_sp.	0	0	0	0	0	0	0	0	0	0	0	0	0	0	0	0	0	0	0	0	0	0	0	0	0	0	0	0.000102290461742898	0	2.43031489742021e-06
Prevotella_bivia	0	0	0	0	6.78407287555453e-06	0	0	0	2.82243258125854e-06	0	1.64007180890408e-06	3.45802191924827e-06	0	5.0201408049093e-07	0	0	0	0	0	0	0	0	0	0	5.47032934391331e-07	0	0	0	8.45776287196882e-05	7.59473405443814e-07
Prevotella_copri	2.3693210828903e-06	0.00010267051410909	3.67137422388753e-05	1.56080431750327e-05	6.00129523606747e-05	3.47311130845042e-05	0.000227905673226589	4.37429102311277e-07	0.000197570280688098	0.019206688420297	0.0311180664734225	9.16375808600792e-05	5.31856120138464e-05	0.00226835062269827	7.60341917311972e-05	0.026844967053311	0.564273400663947	6.99687878363825e-05	1.02343753837891e-06	0.000229749583256922	1.52834007956538e-06	0.000735341817972276	0.000288553060273557	0.0188553119960686	0.258097067529666	0.0659909225980674	0.569602821408583	0.016145135016036	1.16086941379964e-05	0.187355101967659
Prevotella_dentalis	1.97443423574192e-07	8.28569061231254e-06	1.06933229821967e-06	0	9.39333167384474e-06	0	1.03798623449734e-05	0	8.46729774377562e-06	5.16081813042326e-06	3.28014361780816e-07	4.03435890578965e-06	2.47374939599286e-06	0	4.50572988036724e-06	0	9.11589576119051e-08	6.084242420555e-06	4.09375015351563e-07	2.06053437898585e-06	1.38940007233217e-07	3.62415878744345e-07	0	3.25445086836885e-07	0.000195746618356365	4.06693634973484e-07	0	0	3.31676975371326e-06	1.51894681088763e-07
Prevotella_denticola	2.3693210828903e-06	9.0061854481658e-06	3.20799689465901e-06	0	2.92236985408503e-05	2.27000739114407e-07	1.53441443360476e-05	0	0	0	1.01684452152053e-05	6.91604383849654e-06	0	0	0	0	0	1.60797835400382e-05	0	4.89376915009138e-06	1.38940007233217e-06	0	0	4.88167630255328e-07	2.91750898342043e-05	1.35564544991161e-07	7.74091468196065e-08	0	1.82422336454229e-05	0
Prevotella_fusca	1.16491619908773e-05	0	0.000101230124231462	2.51639879760732e-05	5.74036935623845e-06	6.01551958653177e-05	0.000217525810881616	0	0	0	0	0	0	0	0	0	0	1.30376623297607e-06	1.84218756908203e-06	0	0	0	0	0	0	0	0	1.34063514735122e-07	0	7.59473405443814e-07
Prevotella_herbatica	3.94886847148384e-07	0	1.78222049703278e-06	9.55594480104045e-07	2.6092587982902e-06	0	3.61038690259943e-06	0	2.82243258125854e-07	0	1.64007180890408e-06	5.76336986541379e-07	4.12291565998809e-07	0	4.50572988036724e-06	0	0	8.69177488650715e-07	0	2.57566797373231e-07	0	0	0	1.62722543418443e-07	1.82344311463777e-07	1.49120999490277e-06	0	0	2.21117983580884e-06	0
Prevotella_intermedia	2.0534116051716e-05	0.00010267051410909	9.05368012492653e-05	2.29342675224971e-05	2.13959221459797e-05	5.97011943870889e-05	0.000210305037076417	1.64035913366729e-06	0.000244704904795115	5.86456605729916e-06	1.50886606419175e-05	0.000266844024768658	5.77208192398333e-06	6.27517600613662e-06	0.000285550631168274	3.72794987547715e-07	9.75400846447385e-06	9.21328137969758e-05	8.59687532238282e-06	7.23762700618778e-05	1.94516010126503e-06	0	3.62049009126169e-06	3.35208439441992e-05	1.54992664744211e-06	8.13387269946967e-07	9.21168847153317e-06	1.47469866208634e-06	0.000218906803745075	2.73410425959773e-06
Prevotella_jejuni	0	1.22484122095055e-05	0	0	0	0	0.000161564813891325	0	0	2.72115865058681e-05	4.59220106493143e-05	0	0	1.75704928171825e-06	7.88502729064267e-06	7.45589975095431e-06	0.000255245081313334	2.60753246595215e-06	0	0	0	0	0	1.20414682129648e-05	7.74963323721053e-06	2.15547626535946e-05	0.000272325378511376	2.42654961670571e-05	0	8.06560756581331e-05
Prevotella_melaninogenica	0	0	1.42577639762622e-06	6.3706298673603e-07	0	0	0	0	0	4.69165284583933e-06	2.29610053246571e-06	0	2.55620770919262e-05	1.75704928171825e-06	2.25286494018362e-06	0	1.7320201946262e-06	1.30376623297607e-06	0	7.98457071857015e-06	0	0	5.79278414601871e-06	3.25445086836885e-07	1.09406586878266e-06	9.48951814938128e-07	6.19273174556852e-07	1.34063514735122e-07	0	3.03789362177526e-07
Prevotella_multiformis	0	0	0	0	0	0	0	0	0	0	0	0	0	0	1.68964870513771e-06	0	3.19056351641668e-06	0	0	0	0	0	0	0	1.18523802451455e-06	9.48951814938128e-07	1.47077378957252e-06	0	3.31676975371326e-06	2.58220957850897e-06
Prevotella_nigrescens	3.94886847148384e-07	1.44098967170653e-05	4.63377329228523e-06	2.86678344031214e-06	0	3.85901256494491e-06	1.80519345129972e-05	0	7.05608145314635e-06	8.91414040709472e-06	1.08244739387669e-05	1.26794137039103e-05	0	0	9.01145976073448e-06	1.86397493773858e-07	5.57892820584859e-05	9.12636363083251e-06	0	7.98457071857015e-06	0	0	2.53434306388319e-06	1.62722543418443e-07	4.19391916366687e-06	1.54543581289924e-05	3.66919355924935e-05	0	0	2.81005160014211e-05
Prevotella_oris	0	0	3.56444099406556e-07	3.82237792041618e-06	0	0	3.61038690259943e-06	0	0	0	0	2.30534794616551e-06	0	0	1.68964870513771e-06	0	0	2.17294372162679e-06	0	1.03026718949292e-06	0	0	0	0	2.00578742610155e-06	0	0	0	0	0
Prevotella_ruminicola	3.94886847148384e-07	7.20494835853264e-07	0	3.18531493368015e-07	0	2.27000739114407e-07	4.51298362824929e-07	0	1.69345954875512e-06	2.34582642291966e-06	1.9680861706849e-06	2.30534794616551e-06	0	2.51007040245465e-07	1.12643247009181e-06	0	0	4.34588744325357e-07	0	0	0	0	0	0	7.29377245855109e-07	0	0	1.34063514735122e-07	5.5279495895221e-07	0
Prevotella_scopos	0	0	0	0	0	0	0	0	0	0	0	0	0	0	0	0	0	0	0	0	0	0	0	0	9.11721557318886e-08	0	0	0	0	0
Prevotella_sp._Rep29	9.8721711787096e-06	8.14159164514188e-05	1.67528726721081e-05	8.60035032093641e-06	0.000140899975107671	9.08002956457626e-07	0.000353817916454744	5.46786377889096e-07	5.08037864626537e-06	1.17291321145983e-06	3.14893787309584e-05	4.09199260444379e-05	2.06145782999405e-06	5.0201408049093e-07	5.40687585644069e-05	3.72794987547715e-07	4.55794788059526e-07	3.0421212102775e-05	6.14062523027345e-07	3.09080156847877e-06	0	0	2.53434306388319e-06	6.50890173673771e-07	3.64688622927554e-07	3.25354907978787e-06	6.96682321376458e-07	2.68127029470244e-07	1.71366437275185e-05	2.88599894068649e-06
Prevotella_sp._oral_taxon_299	0	0	0	0	0	0	1.80519345129972e-06	0	0	0	0	0	0	0	0	0	0	0	0	0	0	0	0	0	0	0	0	0	0	0
Prevotella_sp._oral_taxon_475	1.97443423574192e-07	1.65713812246251e-05	1.42577639762622e-06	1.59265746684008e-06	2.19177739056377e-05	1.36200443468644e-06	1.80519345129972e-06	5.46786377889096e-07	1.69345954875512e-06	2.34582642291966e-07	9.84043085342449e-07	1.15267397308276e-06	1.23687469799643e-06	2.51007040245465e-07	0	0	0	0	4.09375015351563e-07	0	0	0	3.62049009126169e-07	4.88167630255328e-07	0	2.71129089982322e-07	0	4.02190544205366e-07	0	6.07578724355051e-07
Prevotella_veroralis	0	0	0	0	0	6.8100221734322e-07	0	0	0	0	0	0	0	0	0	1.86397493773858e-07	9.11589576119051e-08	0	0	7.46943712382369e-06	0	0	0	1.62722543418443e-07	0	9.48951814938128e-07	0	0	0	2.43031489742021e-06
uncultured_Prevotella_sp.	2.86292964182578e-05	0.000213266471412566	0.000148280745353127	7.29437119812754e-05	0.000239008105923383	3.6320118258305e-05	0.000547424914106639	2.18714551155638e-06	0.000224101146951928	5.02006854504808e-05	0.000328342376142597	0.000616104238612734	6.34929011638166e-05	6.77719008662755e-06	0.000625170020900954	7.64229724472817e-06	0	0.000444584285444841	2.39484383980664e-05	0.000103541852544039	2.43145012658129e-05	2.17449527246607e-06	1.77404014471823e-05	0.000173950398914315	0.00265684779018297	4.69053325669418e-05	9.28909761835278e-07	1.47469866208634e-06	0.000675515439839601	1.44299947034325e-05
uncultured_Prevotellamassilia_sp.	4.34375531863222e-06	2.80992985982773e-05	4.99021739169179e-06	9.55594480104045e-07	3.8095178455037e-05	9.98803252103389e-06	8.07824069456623e-05	0	7.62056796939806e-06	1.66553676027296e-05	1.41046175565751e-05	1.72901095962414e-06	2.06145782999405e-06	7.53021120736394e-07	5.63216235045905e-06	9.31987468869289e-07	5.88886866172907e-05	3.47670995460286e-06	1.63750006140625e-06	2.06053437898585e-06	0	0	3.62049009126169e-07	4.23078612887951e-06	2.08784236626025e-05	1.09807281442841e-05	2.54676093036505e-05	6.22054708370966e-05	6.63353950742652e-06	2.38474649309358e-05
Pseudoprevotella_muciniphila	3.94886847148384e-07	3.60247417926632e-06	3.56444099406556e-07	9.55594480104045e-07	4.69666583692237e-06	4.54001478228813e-07	9.02596725649858e-07	0	1.12897303250342e-06	1.17291321145983e-06	1.64007180890408e-06	1.72901095962414e-06	0	2.51007040245465e-07	0	0	0	8.69177488650715e-07	4.09375015351563e-07	2.57566797373231e-07	0	0	0	1.62722543418443e-07	1.82344311463777e-07	1.35564544991161e-07	0	4.02190544205366e-07	0	3.03789362177526e-07
Alistipes_communis	5.27173940943092e-05	0.000230198100055118	0.000645163819925867	0.00046696716927751	0.000867839476311322	0.000234264762766068	0.000440015903754306	4.52739120892172e-05	8.6930923502763e-05	5.88802432152835e-05	0.000173519597382052	0.00105354401139764	0.000498872794858559	6.37557882223481e-05	0.00123851250086595	2.25540967466368e-05	3.20879530793906e-05	0.000618419783174984	0.000161907818571543	0.000522860598667659	1.43108207450213e-05	1.73959621797286e-05	0.000262847580625599	5.12576011768094e-05	5.58885314636477e-05	0.000560152699903478	3.76982545011484e-05	7.81590290905761e-05	0.000334440950166087	0.00216525867892031
Alistipes_dispar	2.07315594752902e-05	4.5030927240829e-05	0.000104794565225528	4.42758775781541e-05	0.000111154424807163	3.79091234321059e-05	0.000170139482784998	1.74971640924511e-06	1.74990820038029e-05	1.17291321145983e-05	3.5753565434109e-05	6.80077644118827e-05	9.89499758397142e-06	1.75704928171825e-06	6.70227319704627e-05	2.23676992528629e-06	6.56344494805717e-06	7.73567964899136e-05	1.86265631984961e-05	6.10433309774557e-05	1.38940007233217e-07	2.17449527246607e-06	1.12235192829113e-05	8.46157225775902e-06	1.10318308435585e-05	9.48951814938128e-06	8.97946103107435e-06	5.76473113361025e-06	6.68881900332174e-05	4.1011563893966e-05
Alistipes_finegoldii	0.000182240279958979	0.0516443493391261	0.000784177018694424	0.00581765919487343	0.00490801579958388	0.000504168641573097	0.0223279865007634	1.48725894785834e-05	0.00146145559057567	0.00319689224915492	0.00719925921236535	0.0135006939097318	0.00270751871391418	3.2379908191665e-05	0.0165118103628408	0.000109042533857707	0.0102263941828187	0.000211210129742124	2.19015633213086e-05	0.000714490295913342	4.86290025316259e-05	1.34093875135408e-05	0.00125015522851266	2.91273352719012e-05	0.01685508760231	0.000481931957443578	0.00948416866833819	0.00748463196414713	0.0027623164098842	5.02771394403805e-05
Alistipes_ihumii	0	0	0	0	0	0	0	0	0	0	9.84043085342449e-07	5.76336986541379e-07	0	0	1.68964870513771e-06	0	2.73476872835715e-07	0	0	0	0	0	0	0	5.47032934391331e-07	1.35564544991161e-07	7.74091468196065e-08	0	0	4.55684043266289e-07
Alistipes_indistinctus	5.92330270722576e-07	5.76395868682611e-06	6.05954968991146e-06	0.000501687102054624	2.34833291846118e-05	9.08002956457626e-07	1.39902492475728e-05	1.64035913366729e-05	4.26187319770039e-05	3.28415699208753e-06	4.72340680964375e-05	0.000149271279514217	0	2.51007040245465e-07	0.000578423073392144	1.84533518836119e-05	0.000522431986073828	2.52061471708707e-05	1.02343753837891e-05	6.77400677091597e-05	1.11152005786573e-06	1.08724763623303e-06	0.00032041337307666	7.97340462750369e-06	0.00286763781423509	0.000109807281442841	0.00132981173321402	2.27907975049707e-06	4.97515463056989e-06	8.39977586420859e-05
Alistipes_megaguti	6.51563297794833e-06	0.000276309769549727	6.09519409985211e-05	3.53569957638497e-05	9.18459096998152e-05	5.74311869959449e-05	0.00015840572535155	1.20293003135601e-06	2.7095352780082e-05	2.86190823596199e-05	9.70922510871216e-05	0.000118725419227524	3.54570746758976e-05	4.01611264392744e-06	0.000122781139240007	1.49117995019086e-06	8.04933595713122e-05	5.56273592736458e-05	5.32187519957032e-06	5.92403633958431e-05	1.94516010126503e-06	2.53691115121041e-06	9.77532324640657e-06	1.62722543418443e-05	0.000123629443172441	2.00635526586919e-05	5.1941537515956e-05	9.23697616524991e-05	1.71366437275185e-05	7.19980788360736e-05
Alistipes_onderdonkii	0.000165260145531599	0.00052307925082947	0.00277135287288597	0.000512835704322504	0.000718068021289464	0.000418135361448737	0.00105603816901033	3.52130427360578e-05	0.00071887357844655	8.77339082171954e-05	0.000218785579307804	0.00168982004453932	0.000156258503513549	4.71893235661474e-05	0.00165135000115459	2.42316741906015e-05	5.10490162626669e-05	0.000862658657485835	0.000157814068418028	0.00322164550154437	1.25046006509895e-06	1.59462986647512e-05	0.000236055953950262	9.03110115972357e-05	8.93487126172508e-05	1.22008090492045e-05	5.49604942419206e-05	5.17485166877571e-05	7.57329093764528e-05	6.50109235059905e-05
Alistipes_senegalensis	0.000334469159534681	0.000816680896439675	0.00702872119619788	0.00153309207758026	0.000803651709873383	0.00038068023949486	0.00138503467550971	3.59785436651025e-05	0.000899227020388971	0.0004175571032797	0.00329687235025898	0.0024569245736259	0.000155433920381551	0.000313758800306831	0.00355389444313966	8.96571945052256e-05	0.000145216219475765	0.00192740108108296	0.000426568765996329	0.00511064039347965	2.36198012296469e-06	4.42147372068101e-05	0.000266830119725987	0.000822399734436809	0.000207781342912974	4.25672671272246e-05	0.00023795571732347	0.000552341680708703	4.86459563877945e-05	0.00082266159277674
Alistipes_shahii	0.00150017513231671	0.000329986634820795	0.0015113229814838	0.000323627997261903	0.000271884766781839	0.00965161742566634	0.00041654838888741	1.77158786436067e-05	0.000306798421582803	3.68294748398387e-05	0.000296196968688077	0.000695062405768903	4.90626963538583e-05	2.61047321855283e-05	0.00075921548484188	8.94707970114517e-06	5.01374266865478e-05	0.000519768138213128	0.000102957816360918	0.0013393473463408	1.52834007956538e-06	6.66845216889595e-05	4.38079301042665e-05	6.88316358660012e-05	0.00172971813854539	8.67613087943432e-06	5.85213149956225e-05	0.000102424525257633	1.93478235633274e-05	0.000120452482103389
Alistipes_sp._dk3624	4.73864216578061e-06	6.84470094060601e-06	1.74657608709213e-05	1.68821691485048e-05	2.19177739056377e-05	3.6320118258305e-06	2.30162165040714e-05	6.56143653466915e-07	2.25794606500683e-06	4.22248756125539e-06	3.37854792634241e-05	2.01717945289483e-05	8.24583131997619e-07	1.75704928171825e-06	2.59079468121116e-05	6.89670726963274e-06	2.18781498268572e-06	8.25718614218179e-06	2.04687507675782e-07	7.98457071857015e-06	0	1.44966351497738e-06	3.62049009126169e-07	6.67162428015615e-06	1.25817574910006e-05	1.57254872189747e-05	7.81832382878026e-06	2.14501623576195e-06	7.18633446637873e-06	1.80754670495628e-05
Alistipes_timonensis	0	0	1.06933229821967e-06	3.18531493368015e-07	0	0	1.35389508847479e-06	0	0	0	9.84043085342449e-07	0	4.12291565998809e-07	0	1.12643247009181e-06	0	0	0	0	0	0	0	0	0	0	0	1.54818293639213e-07	8.04381088410732e-07	0	1.51894681088763e-07
Mucinivorans_hirudinis	0	0	0	0	0	0	0	0	0	0	0	0	0	0	0	0	0	1.30376623297607e-06	0	0	0	0	0	0	0	0	0	0	0	0
Salinivirga_cyanobacteriivorans	0	0	0	0	0	0	0	0	0	0	0	5.76336986541379e-07	0	0	0	0	0	0	0	0	0	0	0	0	0	1.35564544991161e-07	0	0	0	0
Parabacteroides_distasonis	0.000947925876579696	0.00287801662181586	0.00732207469000948	0.00219850436722604	0.00888452620817815	0.0033058117637231	0.00860580848070857	1.24667294158714e-05	0.00111203843701586	0.000636657291180396	0.00558674060985086	0.00369143839879753	0.000414765315394802	0.000197542540673181	0.00549361115663776	5.42416706881926e-05	0.00466888833200895	0.00822068068765846	0.000947498473031193	0.00940839997444937	7.82232240723011e-05	0.000230858914760148	0.000632137569934292	0.00101180877497588	0.00527850312825342	0.00605593935384515	0.00592327050548947	0.00640421409889678	0.000693757673485024	0.0421121927531351
Parabacteroides_goldsteinii	0.00216180804471383	0.0013026546632227	0.00920374309077669	0.00614096866064196	0.0117609731074133	0.00270970782280867	0.00663273203843798	6.12400743235788e-05	0.00062149965439313	0.0011386641456852	0.00941598026928011	0.00129906356766427	0.000159969127607538	0.000413157588244035	0.00285832239285797	0.000202241280744636	0.00182026206559452	0.00119946493433799	0.00191505632181461	0.00585655383867252	2.34808612224136e-05	8.1905988596222e-05	0.000549952444862651	0.000836393873170795	8.05050135112576e-05	0.000801322025442754	0.000332317467296571	0.00061588778669315	0.000270869529886583	0.00255669127208606
Parabacteroides_johnsonii	0.000204946273670011	0.00112793466552828	0.0028975340840759	0.000385423106975298	0.00117051349691299	0.000449688464185639	0.00436766555541966	6.99886563698043e-06	0.000204061875624992	9.92284576895017e-05	0.000854805426800807	0.000311798309718886	0.000125336636063638	1.58134435354643e-05	0.000586871316917833	1.69621719334211e-05	0.00135197850034217	0.000580175973674352	0.000130385942389473	0.00661586075732881	1.26435406582227e-05	1.81207939372172e-06	0.000101735771564454	0.000259379734208998	8.85281632156638e-05	0.000382292016875075	0.000400901971378742	0.00012642189439522	0.000236043447472594	0.00123581512533817
Parabacteroides_merdae	0.000122414922615999	0.000532445683695562	0.00151560031067668	0.000290182190458262	0.000593867302490851	0.000246976804156474	0.00223708598452317	3.60879009406803e-06	0.000195876821139343	0.000107673432812013	0.000573041090031086	0.000786699986628982	9.81253927077166e-05	1.83235139379189e-05	0.001018294952963	0.000509797145471501	0.000587610640766341	0.000488912337366027	0.000100706253776485	0.00295712440064206	1.00036805207916e-05	0.000321825300324978	7.24098018252339e-05	0.000118299289065208	9.655131292007e-05	0.0014677573286193	0.00763633492460736	0.0102928604073037	0.000205639724730222	0.0137741134704912
Parabacteroides_sp._CT06	0	0.000300086099132884	7.48532608753768e-05	6.3706298673603e-05	0.000232224033047828	0.000199760650420678	0.000756376056094581	0	0	9.38330569167865e-06	8.46277053394506e-05	0	5.77208192398333e-05	0	0	0	2.00549706746191e-05	0	8.18750030703126e-06	6.90279016960258e-05	0	0	0	2.06657630141422e-05	0	0	1.4165873867988e-05	1.82326380039766e-05	0	2.73410425959773e-05
uncultured_Parabacteroides_sp.	0	3.31427624492501e-05	0	0	0	0	0	0	0	0	0	0	0	0	0	0	0	0	0	0	0	0	0	0	0	0	0	0	0	1.51894681088763e-06
Tannerella_forsythia	0	0	0	0	0	0	0	0	0	0	0	0	0	0	0	0	0	0	0	0	0	0	0	0	1.82344311463777e-07	0	0	0	0	0
Tannerella_serpentiformis	1.16491619908773e-05	1.0807422537799e-06	1.06933229821967e-06	0	5.21851759658041e-07	0	0	0	8.46729774377562e-07	0	0	4.03435890578965e-06	0	0	1.68964870513771e-06	1.86397493773858e-07	1.8231791522381e-07	4.34588744325357e-07	0	1.03026718949292e-06	0	0	0	6.50890173673771e-07	3.64688622927554e-07	0	0	1.34063514735122e-07	3.31676975371326e-06	3.03789362177526e-07
Bacteroidales_bacterium_CF	0	0	0	0	2.6092587982902e-06	0	0	0	0	0	0	0	0	0	0	0	0	0	0	0	0	0	0	0	0	0	0	0	0	0
uncultured_Bacteroidales_bacterium	2.3693210828903e-06	0	2.49510869584589e-06	0	3.65296231760629e-05	0	0	0	0	0	0	0	0	0	0	0	0	0	0	0	9.72580050632517e-07	0	0	0	1.45875449171022e-06	0	0	1.2065716326161e-06	0	4.40494575157412e-06
Labilibaculum_antarcticum	0	0	0	0	0	4.54001478228813e-07	0	0	0	0	0	0	0	0	0	0	0	0	0	0	0	0	0	0	0	0	0	0	0	0
Alkalitalea_saponilacus	0	0	0	0	0	0	0	0	0	0	0	0	0	0	0	0	0	0	0	0	0	0	0	0	9.11721557318886e-08	0	0	0	0	0
Chitinophaga_pinensis	0	0	0	0	0	2.27000739114407e-07	0	0	0	0	0	0	0	0	0	0	0	0	0	0	0	0	0	0	0	0	0	0	0	0
Paraflavitalea_soli	0	0	0	0	0	2.27000739114407e-07	0	0	0	0	0	0	0	0	0	0	0	0	0	0	0	0	0	0	9.11721557318886e-08	0	0	0	0	0
Pseudocnuella_soli	0	0	0	0	0	0	0	0	0	0	0	0	0	0	0	0	0	0	0	0	0	0	0	0	9.11721557318886e-08	0	0	0	0	0
Candidatus_Amoebophilus_asiaticus	0	0	0	0	0	0	0	0	0	0	0	0	0	0	0	5.59192481321573e-07	0	0	0	0	0	0	0	0	0	0	1.54818293639213e-07	0	0	0
Cyclobacteriaceae_bacterium	0	0	0	0	0	0	0	0	0	0	0	0	0	0	0	0	0	0	0	0	0	0	0	0	4.55860778659443e-07	0	0	0	0	0
Cytophaga_hutchinsonii	0	3.60247417926632e-07	0	0	0	0	0	0	0	0	0	0	0	0	0	0	0	0	0	0	0	0	0	0	0	0	0	0	0	0
Spirosoma_sp._KCTC_72228	0	0	0	0	0	0	0	0	0	0	0	0	0	0	0	0	0	0	0	0	0	0	0	0	9.11721557318886e-08	0	0	0	0	0
Flammeovirgaceae_bacterium	0	0	0	0	0	0	0	0	0	0	0	0	0	0	0	0	0	0	0	0	0	0	0	0	1.82344311463777e-07	0	0	0	0	0
Chryseolinea_soli	0	0	0	0	0	0	0	0	0	0	0	0	0	0	0	0	0	0	0	0	0	0	0	0	0	0	0	0	5.5279495895221e-07	0
Hymenobacter_sedentarius	0	0	0	0	0	0	0	0	0	0	0	0	0	0	0	0	0	0	0	0	0	0	3.62049009126169e-07	0	9.11721557318886e-08	0	0	0	0	0
Hymenobacter_sp._BT18	0	0	0	0	0	0	0	0	0	0	0	0	0	0	0	0	0	0	0	0	0	0	0	0	9.11721557318886e-08	0	0	0	0	0
Hymenobacter_sp._DG01	0	0	0	0	0	0	0	0	0	0	0	0	0	0	0	0	0	0	0	0	0	3.62415878744345e-07	0	0	0	0	0	0	0	0
Hymenobacter_sp._PAMC_26628	0	0	0	0	0	0	0	0	2.82243258125854e-07	0	0	0	0	0	0	0	0	0	0	0	0	0	0	0	0	0	0	0	0	0
Hymenobacter_swuensis	0	0	0	0	0	0	0	0	0	0	0	0	0	0	0	0	0	0	0	0	0	0	0	0	9.11721557318886e-08	0	0	0	0	0
Pontibacter_actiniarum	0	0	0	0	0	0	0	2.18714551155638e-07	0	0	0	0	0	0	0	0	0	0	0	0	0	0	0	0	0	0	0	0	0	0
Pontibacter_korlensis	0	0	0	0	0	0	0	0	0	0	0	0	0	0	0	0	0	0	0	0	0	0	0	0	0	2.71129089982322e-07	0	0	0	0
Marivirga_tractuosa	0	0	0	0	0	0	0	0	0	0	0	0	0	0	0	0	0	0	0	0	0	0	0	0	0	0	0	0	3.31676975371326e-06	0
Dyadobacter_fermentans	3.94886847148384e-07	0	7.12888198813112e-07	0	0	0	0	0	0	0	0	0	0	0	0	0	0	0	0	0	0	0	0	0	0	0	0	0	0	0
Leadbetterella_byssophila	0	0	0	0	0	0	0	0	0	0	0	0	0	0	0	0	0	0	0	0	0	0	0	0	0	0	0	0	0	4.55684043266289e-07
Runella_rosea	0	0	0	0	0	0	0	0	0	0	0	0	0	0	0	0	0	0	0	0	0	0	0	0	9.11721557318886e-08	0	0	0	0	0
Aequorivita_sp._H23M31	0	0	0	0	0	0	0	0	0	0	0	0	0	2.51007040245465e-07	0	0	0	0	0	0	0	0	0	0	9.11721557318886e-08	0	0	0	0	0
Capnocytophaga_canimorsus	0	0	0	0	0	0	2.70779017694958e-06	0	0	0	0	0	0	0	0	0	0	0	0	0	0	0	0	0	0	0	0	0	0	0
Capnocytophaga_haemolytica	0	0	0	0	0	0	0	0	0	0	3.28014361780816e-07	0	0	0	0	0	0	0	0	0	0	0	0	0	0	0	0	0	0	0
Capnocytophaga_sp._FDAARGOS_737	0	0	0	0	0	0	0	0	0	0	0	0	0	0	0	0	0	0	0	0	0	0	0	0	0	4.06693634973484e-07	0	0	0	0
Flavobacterium_album	0	0	0	0	0	0	0	0	0	0	0	0	0	0	0	0	0	0	0	0	0	0	0	0	9.11721557318886e-08	0	0	1.34063514735122e-07	0	0
Flavobacterium_crocinum	0	0	0	0	0	0	0	0	0	0	0	0	4.12291565998809e-07	0	0	0	0	0	0	0	0	0	0	0	0	0	0	0	0	0
Flavobacterium_fluviale	0	0	0	0	0	0	0	0	0	0	0	5.76336986541379e-07	0	0	0	0	0	0	0	0	0	0	0	0	0	0	0	0	0	0
Flavobacterium_johnsoniae	0	0	0	0	0	0	0	0	2.82243258125854e-07	0	0	0	0	0	0	0	0	4.34588744325357e-07	0	0	0	0	3.62049009126169e-07	0	0	0	0	0	0	0
Flavobacterium_sediminis	0	0	0	0	0	0	0	0	0	0	0	0	0	0	0	0	0	0	0	0	0	0	0	0	3.64688622927554e-07	0	0	0	0	0
Formosa_sp._Hel3_A1_48	0	0	0	0	0	0	0	0	2.82243258125854e-07	0	0	0	0	0	0	0	0	0	0	0	0	0	0	0	0	0	0	0	0	0
Gramella_sp._MAR_2010_147	0	0	3.56444099406556e-07	0	0	0	0	0	0	0	0	0	0	0	0	0	0	0	0	0	0	0	0	0	0	0	0	0	0	0
Sinomicrobium_kalidii	0	0	0	0	0	0	0	0	0	0	0	0	0	0	0	0	0	0	0	0	0	0	0	0	9.11721557318886e-08	0	0	0	0	0
Wenyingzhuangia_fucanilytica	0	0	0	0	0	0	0	0	0	0	0	0	0	0	0	0	0	0	0	0	0	0	0	0	9.11721557318886e-08	0	0	0	0	0
Flavobacteriaceae_bacterium	0	0	0	0	0	0	0	0	0	0	0	0	0	0	0	0	0	0	0	0	0	0	0	0	9.11721557318886e-08	0	0	0	0	0
Chryseobacterium_balustinum	0	0	0	0	0	0	0	0	0	0	0	0	0	0	0	0	0	0	0	0	0	0	0	0	5.47032934391331e-07	0	0	0	0	0
Chryseobacterium_indoltheticum	1.97443423574192e-07	0	0	0	0	0	0	0	0	0	0	0	0	0	0	0	0	0	0	0	0	0	0	0	0	0	0	0	0	0
Chryseobacterium_manosquense	0	0	7.12888198813112e-07	0	0	0	0	0	0	0	0	0	0	0	0	0	0	0	0	0	0	0	0	3.25445086836885e-07	0	0	0	0	0	0
Chryseobacterium_taklimakanense	0	0	0	0	0	0	0	0	0	0	0	0	0	0	0	0	0	0	0	0	0	0	0	0	0	0	0	0	1.10558991790442e-06	0
Cruoricaptor_ignavus	0	0	3.56444099406556e-07	0	0	0	0	0	0	0	0	0	0	0	0	0	0	0	0	0	0	0	0	0	0	0	0	0	0	3.03789362177526e-07
Empedobacter_falsenii	0	0	0	0	0	0	0	0	0	0	0	0	0	0	0	0	3.64635830447621e-07	0	0	0	0	0	0	0	0	0	0	0	0	0
Epilithonimonas_vandammei	3.94886847148384e-07	0	0	0	0	0	0	0	0	0	0	0	0	0	0	0	0	0	0	0	0	0	0	0	0	0	0	0	0	0
Candidatus_Kaistella_beijingensis	0	0	0	0	0	0	0	0	0	0	0	5.76336986541379e-07	0	0	0	3.72794987547715e-07	0	0	0	0	0	0	7.24098018252339e-07	0	0	0	0	0	0	0
Kaistella_haifensis	0	0	7.12888198813112e-07	0	0	0	0	0	0	0	0	0	0	0	0	0	0	0	0	0	0	0	0	0	0	0	0	0	0	0
Ornithobacterium_rhinotracheale	0	0	0	0	0	0	9.02596725649858e-07	0	0	0	0	0	0	0	0	0	0	0	0	0	0	0	0	0	0	0	0	0	0	0
Flavobacteriales_bacterium	0	0	0	0	0	0	0	0	0	0	0	5.76336986541379e-07	0	0	0	0	0	0	0	0	0	0	0	0	0	0	0	0	0	0
Olivibacter_sp._LS-1	0	0	0	0	0	0	0	0	0	0	0	0	0	0	0	0	0	0	0	0	0	0	0	0	1.91461527036966e-06	0	0	0	0	0
Pedobacter_sp._HDW13	0	0	0	0	0	0	0	0	0	0	0	0	0	0	0	0	0	0	0	0	0	0	0	0	9.11721557318886e-08	0	0	0	0	0
Sphingobacterium_mizutaii	0	0	3.56444099406556e-07	0	0	0	0	0	0	0	0	0	0	0	0	0	0	0	0	0	0	0	0	0	0	0	0	0	0	0
Sphingobacterium_thalpophilum	0	0	0	0	0	0	0	0	0	0	0	0	0	0	0	0	0	0	0	0	1.38940007233217e-07	0	0	0	0	0	0	0	0	0
Rhodocaloribacter_litoris	0	0	0	0	0	0	0	0	0	0	0	0	0	0	0	0	0	0	0	0	0	0	0	0	9.11721557318886e-08	0	0	0	0	0
uncultured_Bacteroidetes_bacterium	8.49006721369025e-05	0.000403477108077828	0.000631975388247824	0.000180288825246297	0.00108858277064667	0.000139832455294474	0.000669726770432195	3.60879009406803e-06	0.000195030091364965	3.84715533358825e-05	0.000268971776660269	0.000428218381000244	7.29756071817892e-05	1.88255280184099e-05	0.000638687210542056	4.8463348381203e-06	1.45854332179048e-06	0.000860920302508533	2.64046884901758e-05	0.000154540078423938	7.50276039059371e-06	2.50066956333598e-05	3.91012929856263e-05	5.35357167846676e-05	1.27641018024644e-05	1.84367781187979e-05	7.1990506542234e-06	0.000105776113126011	0.000816478154372415	9.55417544048318e-05
Caldithrix_abyssi	0	0	0	0	0	0	0	0	0	0	3.28014361780816e-07	0	0	0	0	0	0	0	0	0	0	0	0	0	0	0	0	0	0	0
Aliarcobacter_cryaerophilus	0	0	0	0	0	0	0	1.09357275577819e-07	0	0	0	0	0	0	0	0	0	0	0	0	0	0	0	0	0	0	0	0	0	0
Arcobacter_sp._FWKO_B	0	0	0	0	0	2.27000739114407e-07	0	0	0	0	0	0	0	0	0	0	0	0	0	0	0	0	0	0	0	0	0	0	0	0
Poseidonibacter_lekithochrous	0	0	0	0	0	0	0	0	0	0	0	0	0	0	0	0	0	0	0	0	0	0	0	0	9.11721557318886e-08	0	0	0	0	0
Campylobacter_coli	3.55398162433545e-06	0.000177241729619903	2.17430900637999e-05	1.56080431750327e-05	5.16633242061461e-05	1.08960354774915e-05	1.12824590706232e-05	7.76436656602517e-06	8.91888695677699e-05	0.000243731365341353	0.000204024933027668	0.00022592409872422	0.000207382657697401	0.000131778696128869	0.000140804058761476	0.00019907252335048	3.45492449349121e-05	3.47670995460286e-06	7.7781252916797e-06	0.00016020654796615	1.25046006509895e-06	0.000373288355106675	6.87893117339722e-05	6.23227341292635e-05	6.83791167989164e-05	0.000110756233257779	3.18151593428583e-05	4.18278165973581e-05	3.20621076192282e-05	0.000100858068242939
Campylobacter_concisus	0	0	0	0	0	0	0	0	0	0	0	0	0	0	0	0	0	0	0	2.57566797373231e-07	0	0	0	0	3.64688622927554e-07	0	0	0	0	0
Campylobacter_cuniculorum	1.97443423574192e-07	3.60247417926632e-07	3.56444099406556e-07	3.18531493368015e-06	0	2.27000739114407e-07	0	2.2965027871342e-06	0	0	3.28014361780816e-07	0	0	0	0	0	9.11589576119051e-08	0	0	0	0	0	0	8.13612717092213e-07	0	1.35564544991161e-07	0	4.02190544205366e-07	0	3.03789362177526e-07
Campylobacter_fetus	3.55398162433545e-06	1.80123708963316e-06	0	1.65636376551368e-05	7.82777639487061e-06	0	1.35389508847479e-06	1.85907368482293e-06	0	0	0	2.88168493270689e-06	4.94749879198571e-06	2.51007040245465e-07	2.25286494018362e-06	0	2.73476872835715e-07	0	0	1.03026718949292e-06	0	0	0	0	1.82344311463777e-07	0	0	0	3.86956471266547e-06	1.51894681088763e-07
Campylobacter_helveticus	0	0	0	0	0	0	0	0	0	0	0	0	0	0	0	0	0	0	0	0	0	0	0	1.62722543418443e-07	0	0	3.5608207537019e-06	0	0	4.86062979484041e-06
Campylobacter_hyointestinalis	0	0	0	0	0	0	0	0	0	0	0	0	0	0	0	0	0	0	0	0	0	0	0	0	3.55571407354365e-06	0	0	0	0	0
Campylobacter_jejuni	6.3774225814464e-05	0.000127887833363954	0.000141508307464403	7.64475584083236e-05	5.21851759658041e-06	5.19831692571991e-05	6.40843675211399e-05	2.88703207525443e-05	2.7095352780082e-05	2.22853510177368e-05	0.000143670290459998	0.00011296204936211	0	5.0201408049093e-07	8.16663540816562e-05	0.000355832815614294	1.81406325647691e-05	6.99687878363825e-05	5.5265627072461e-06	0.000112041556857355	1.08373205641909e-05	2.50066956333598e-05	0.000432648565905772	1.93639826667947e-05	0.00141872991534392	5.99195288860932e-05	6.89715498162694e-05	9.65257306092878e-06	0.00011000619683149	1.57970468332313e-05
Campylobacter_lari	0	0	0	0	0	0	0	0	0	0	0	5.76336986541379e-07	0	0	1.68964870513771e-06	0	0	0	0	0	0	0	0	1.30178034734754e-06	0	0	0	0	0	0
Campylobacter_sp._2014D-0216	0	0	0	0	0	0	0	0	0	0	0	0	0	0	0	0	0	0	0	0	0	0	0	0	1.82344311463777e-07	0	0	0	0	0
Campylobacter_sp._CFSAN093224	0	0	0	0	0	0	0	0	0	0	0	0	0	0	0	0	0	0	0	0	0	0	0	0	5.67090808652347e-05	0	0	0	0	0
Campylobacter_sp._CFSAN093227	0	0	0	0	0	0	0	0	0	0	0	0	0	0	0	0	0	0	0	0	0	0	0	0	2.87192290555449e-05	0	0	0	0	0
Campylobacter_sp._CFSAN093256	0	0	0	0	0	0	0	0	0	0	0	0	0	0	0	0	0	0	0	0	0	0	0	0	0.000255920241139411	0	0	0	0	0
Campylobacter_upsaliensis	0	0	0	0	0	0	4.51298362824929e-07	0	0	0	0	2.30534794616551e-06	0	0	2.81608117522952e-06	1.86397493773858e-07	0	0	4.09375015351563e-07	2.57566797373231e-07	0	0	0	1.62722543418443e-07	0	3.25354907978787e-06	8.51500615015672e-07	0	0	7.89852341661567e-06
Helicobacter_apodemus	1.57954738859354e-06	0.00010915496763177	3.27928571454032e-05	0.000367266811853321	1.56555527897412e-06	9.08002956457626e-06	1.35389508847479e-06	2.40586006271202e-06	2.54018932313269e-06	3.04957434979556e-06	2.46010771335612e-05	6.33970685195517e-06	2.88604096199167e-06	5.0201408049093e-07	8.44824352568857e-06	3.16875739415558e-06	7.38387556656432e-06	2.60753246595215e-06	8.18750030703126e-07	1.28783398686615e-06	2.77880014466434e-07	0	3.62049009126169e-07	2.58728844035324e-05	9.20838772892075e-06	5.55814634463761e-06	2.63191099186662e-06	2.11820353281493e-05	5.5279495895221e-07	1.65565202386751e-05
Helicobacter_bilis	0	0	0	0	0	0	0	0	0	0	0	0	0	0	0	0	0	0	0	0	0	3.62415878744345e-07	2.89639207300935e-06	3.57989595520574e-06	1.00289371305077e-06	1.62677453989393e-06	0.000220616068435879	0	0	0.000420292582572607
Helicobacter_callitrichis	0	0	0	0	0	0	0	0	0	0	0	0	0	0	0	0	0	0	0	0	0	0	0	0	0	0	3.09636587278426e-07	0	0	3.03789362177526e-07
Helicobacter_canadensis	0	3.60247417926632e-07	0	0	5.21851759658041e-07	0	0	0	0	0	0	0	2.88604096199167e-06	0	5.63216235045905e-07	0	0	0	2.04687507675782e-07	0	0	0	0	1.1390578039291e-06	1.82344311463777e-07	4.06693634973484e-07	0	2.68127029470244e-07	0	9.11368086532577e-07
Helicobacter_canicola	0	0	0	0	0	0	0	0	0	0	0	0	0	0	0	0	0	0	0	0	0	0	0	0	0	0	1.2385463491137e-06	0	0	5.3163138381067e-06
Helicobacter_canis	0	0	0	0	0	0	0	0	0	0	0	0	0	0	0	0	0	0	0	0	0	0	0	0	0	0	6.81200492012537e-06	0	0	3.75179862289244e-05
Helicobacter_cholecystus	0	3.60247417926632e-07	0	0	0	0	0	0	0	0	0	0	0	0	0	0	0	0	0	0	0	0	0	0	0	0	0	0	0	0
Helicobacter_cinaedi	9.8721711787096e-07	5.83600817041144e-05	2.06737577655803e-05	0.000208956659649418	3.65296231760629e-06	5.67501847786016e-06	4.51298362824929e-07	1.09357275577819e-07	8.46729774377562e-07	9.38330569167865e-07	3.214540745452e-05	1.09504027442862e-05	0	0	2.25286494018362e-05	2.98235990038172e-06	3.73751726208811e-06	1.30376623297607e-06	1.02343753837891e-06	0	0	7.2483175748869e-07	5.61175964145563e-05	0.000254660780449863	6.56439521269598e-06	8.94725996941664e-05	0.0095754340524385	1.27360338998366e-05	4.42235967161768e-06	0.0279677600501495
Helicobacter_ganmani	0	0	0	0	0	0	0	0	0	0	0	0	0	0	0	0	0	5.64965367622965e-06	0	0	0	0	0	3.90534104204262e-05	0	0	0	1.74282569155659e-05	6.08074454847431e-06	0
Helicobacter_hepaticus	2.58650884882191e-05	0.00145612006325945	0.000477991537304192	0.00518760390099149	8.61055403435768e-05	0.000121445395426208	1.30876525219229e-05	5.57722105446878e-06	1.43944061644186e-05	1.21982973991822e-05	0.000306693428265063	5.53283507079724e-05	2.88604096199167e-05	7.53021120736394e-07	4.78733799789019e-05	3.83978837174147e-05	7.77585908429551e-05	8.69177488650715e-07	2.86562510746094e-06	2.57566797373231e-07	5.55760028932867e-07	0	1.08614702737851e-05	4.01924682243553e-05	6.28176152992712e-05	2.8604118993135e-05	3.3053705691972e-05	0.000189833936864933	1.10558991790442e-06	0.000251385697201903
Helicobacter_himalayensis	0	2.16148450755979e-06	1.42577639762622e-06	1.27412597347206e-06	0	0	0	1.09357275577819e-07	0	0	0	0	0	0	0	0	0	0	2.04687507675782e-07	0	0	0	0	1.1390578039291e-06	1.82344311463777e-07	0	4.64454880917639e-07	5.36254058940488e-07	0	1.67084149197639e-06
Helicobacter_magdeburgensis	0	0	0	0	0	0	0	0	0	0	0	0	0	0	0	0	0	0	0	0	0	0	0	0	0	0	1.19210086102194e-05	0	0	1.03288383140359e-05
Helicobacter_mastomyrinus	0	0	0	8.91888181430442e-06	0	0	0	0	0	0	0	0	0	0	0	0	0	0	0	0	0	0	0	0	0	0	5.80568601147049e-06	0	0	1.51894681088763e-05
Helicobacter_muridarum	0	0	0	0	0	0	0	0	0	1.50132891066858e-05	0	0	0	1.75704928171825e-06	2.08390006966985e-05	0	0	0	0	0	0	0	0	0	0	0	0	0	0	0
Helicobacter_pullorum	0	3.60247417926632e-07	0	0	1.56555527897412e-06	0	0	0	0	0	0	0	0	0	0	0	0	0	0	0	0	0	0	1.62722543418443e-07	9.11721557318886e-08	0	0	1.34063514735122e-07	0	1.51894681088763e-07
Helicobacter_pylori	0	0	0	0	0	0	0	0	0	0	0	0	0	0	0	0	0	0	0	0	0	0	0	2.11539306443975e-06	0	1.35564544991161e-07	0	0	0	0
Helicobacter_rodentium	0	2.55775666727909e-05	0	0	8.71492438628928e-05	0	6.76947544237394e-06	4.59300557426841e-06	0	0	0	0	0	0	0	0	5.83417328716193e-06	0	5.5265627072461e-06	3.348368365852e-06	0	0	1.33958133376683e-05	3.74261849862418e-06	9.02604341745697e-06	0	0	0	0	2.33917808876695e-05
Helicobacter_sp.	0	0	0	0	0	0	0	0	0	0	0	0	0	0	0	0	0	0	0	0	0	0	0	8.62429480117746e-06	0	4.8803236196818e-06	0	0	0	2.71891479148885e-05
Helicobacter_typhlonius	1.12542751437289e-05	0.000693836526926693	0.000246659316789337	0.00247530823496285	1.98303668670056e-05	5.62961833003728e-05	3.1590885397745e-06	6.45207925909134e-06	5.36262190439122e-06	3.75332227667146e-06	0.000151870649504518	1.2103076717369e-05	1.56670795079548e-05	5.0201408049093e-07	2.19654331667903e-05	1.58437869707779e-05	3.91071928155073e-05	5.21506493190429e-06	2.86562510746094e-06	5.92403633958431e-06	1.52834007956538e-06	0	0	0.000117485676348116	4.20303637924006e-05	2.0199117203683e-05	3.32085239856112e-05	0.000110334272627005	4.42235967161768e-06	0.0426192171986094
Helicobacter_winghamensis	0	1.0807422537799e-06	0	0	0.000189954040515527	0	0	7.65500929044735e-07	0	0	8.52837340630122e-06	5.76336986541379e-07	0	2.51007040245465e-07	1.68964870513771e-06	1.86397493773858e-07	0	0	1.43281255373047e-06	2.57566797373231e-07	0	0	1.81024504563085e-05	4.06806358546107e-06	7.29377245855109e-07	3.11798453479671e-06	1.08372805547449e-05	2.68127029470244e-07	5.5279495895221e-07	4.46570362400963e-05
uncultured_Helicobacter_sp.	0	0	0	3.50384642704817e-06	9.39333167384474e-06	0	0	0	0	0	1.9680861706849e-06	0	0	0	0	0	0	0	0	0	0	0	0	0	4.55860778659443e-07	0	0	0	0	4.55684043266289e-07
Sulfurimonas_sp._HSL-3221	0	0	0	0	0	0	0	0	0	0	0	0	0	0	0	0	0	0	0	0	0	0	0	0	0	1.35564544991161e-07	0	0	0	0
Candidatus_Aminicenantes_bacterium	0	0	0	0	0	0	0	0	0	0	0	0	0	0	0	0	0	0	0	0	0	0	0	0	0	0	0	0	5.5279495895221e-07	0
Candidatus_Bipolaricaulota_bacterium	0	0	0	0	0	0	0	0	0	0	0	0	0	0	0	0	0	0	0	0	0	0	0	0	9.11721557318886e-08	0	0	0	0	0
Candidatus_Melainabacteria_bacterium_MEL.A1	1.16491619908773e-05	3.96272159719295e-06	4.34861801275999e-05	1.84748266153449e-05	6.78407287555453e-06	5.22101699963135e-06	3.06882886720952e-05	2.40586006271202e-06	3.16112449100956e-05	1.17291321145983e-06	2.36170340482188e-05	2.47824904212793e-05	0	1.17973308915368e-05	1.46436221111935e-05	5.21912982566802e-06	0	1.99910822389664e-05	1.33046879989258e-05	2.31810117635908e-06	1.25046006509895e-06	1.44966351497738e-06	3.51187538852384e-05	7.15979191041148e-06	2.73516467195666e-07	5.82927543461993e-06	0	2.39973691375868e-05	0.000134329175025387	2.09614659902493e-05
uncultured_Candidatus_Melainabacteria_bacterium	1.77699081216773e-06	7.20494835853264e-07	6.77243788872457e-06	6.3706298673603e-07	1.2524442231793e-05	2.27000739114407e-07	9.02596725649858e-07	0	8.46729774377562e-07	0	0	6.33970685195517e-06	4.12291565998809e-07	1.15463238512914e-05	2.25286494018362e-06	0	0	3.0421212102775e-06	1.43281255373047e-06	0	1.80622009403182e-06	0	1.81024504563085e-06	1.62722543418443e-07	0	0	0	6.1535153263421e-05	0.000346602439263036	0
Simkania_negevensis	0	0	0	0	0	0	0	0	0	0	0	0	0	0	0	0	0	0	0	0	0	0	0	0	1.82344311463777e-07	0	0	0	0	0
Chlorobium_phaeobacteroides	0	0	0	0	0	0	0	0	0	0	0	0	0	0	0	0	0	0	0	0	0	0	0	0	9.11721557318886e-08	0	0	0	0	0
Pelodictyon_luteolum	0	0	0	0	0	0	0	0	0	0	0	0	0	0	0	1.86397493773858e-07	0	0	0	0	0	0	0	0	0	0	0	0	0	0
Prosthecochloris_aestuarii	0	0	0	0	0	0	0	0	0	0	0	0	0	0	0	0	0	0	0	0	0	0	0	0	0	1.35564544991161e-07	0	0	0	0
Anaerolineales_bacterium	0	0	0	0	0	0	0	0	0	0	0	0	0	2.51007040245465e-07	0	0	0	0	0	0	0	0	0	0	0	0	0	0	0	0
Dehalococcoides_mccartyi	0	0	0	0	1.04370351931608e-06	0	0	2.18714551155638e-07	0	0	0	1.72901095962414e-06	2.88604096199167e-06	0	0	0	0	0	0	0	0	0	0	0	0	1.35564544991161e-07	0	1.34063514735122e-07	0	0
Dehalogenimonas_lykanthroporepellens	0	0	0	0	0	0	0	0	0	0	0	0	0	0	0	0	0	0	0	0	0	0	0	0	9.11721557318886e-08	0	0	0	0	0
Thermoflexus_hugenholtzii	0	0	0	0	0	0	0	0	0	0	0	0	0	0	0	0	0	0	2.04687507675782e-07	0	0	0	0	0	0	0	0	0	0	0
Chondrocystis_sp._NIES-4102	0	0	0	0	0	0	0	0	0	0	0	0	0	0	0	0	0	0	0	0	2.77880014466434e-07	0	0	0	0	0	0	0	0	0
Gloeocapsa_sp._PCC_7428	0	0	0	0	0	0	0	0	0	0	0	0	0	0	0	0	0	0	0	0	1.38940007233217e-07	0	0	0	0	0	0	0	0	0
Microcystis_aeruginosa	1.97443423574192e-07	0	0	0	0	0	0	0	0	0	0	0	0	0	0	0	0	0	0	0	0	0	0	0	0	0	0	0	0	0
Chroococcidiopsis_thermalis	0	0	0	0	0	0	0	0	0	0	0	0	8.24583131997619e-07	0	0	0	0	0	6.14062523027345e-07	0	4.02926020976329e-06	0	0	0	9.11721557318886e-08	0	0	0	0	0
Anthocerotibacter_panamensis	0	0	0	0	0	0	0	0	0	0	0	0	0	0	0	0	0	0	0	0	0	0	0	0	9.11721557318886e-08	0	0	0	0	0
Anabaenopsis_elenkinii	0	0	0	0	0	0	0	0	0	0	0	0	0	0	0	0	0	0	0	0	0	0	0	0	9.11721557318886e-08	0	0	0	0	0
Cylindrospermum_stagnale	0	0	0	0	0	0	0	0	0	0	0	0	0	0	0	0	0	0	0	0	6.94700036166084e-07	0	0	0	0	0	0	0	0	0
Nostoc_sp._KL02	0	3.60247417926632e-07	0	0	0	0	0	0	0	0	0	0	0	0	0	0	0	0	0	0	0	0	0	0	0	0	0	0	0	0
Nostoc_sp._NIES-4103	0	0	0	0	0	0	0	0	0	0	0	1.15267397308276e-06	0	0	0	0	0	0	0	0	2.77880014466434e-07	0	0	0	0	0	0	0	0	0
Scytonema_sp._HK-05	0	0	0	0	0	0	0	0	0	0	0	0	0	0	0	0	0	0	0	0	1.38940007233217e-07	0	0	0	0	0	0	0	0	0
Crinalium_epipsammum	0	0	0	6.3706298673603e-07	0	0	0	0	0	0	0	0	0	0	0	0	0	0	1.63750006140625e-06	0	0	0	0	0	0	0	0	0	0	0
Acaryochloris_marina	0	0	0	0	0	0	0	0	0	0	0	0	0	0	0	0	0	0	0	0	1.38940007233217e-07	0	0	0	0	0	0	0	0	0
Synechococcus_sp._CBW1108	0	0	1.42577639762622e-06	0	0	0	0	0	0	0	0	0	0	0	0	0	0	0	0	0	0	0	0	0	0	0	0	0	0	0
Synechococcus_sp._SynAce01	0	0	0	9.55594480104045e-07	0	0	0	0	0	0	0	0	0	0	0	0	0	0	0	0	0	0	0	0	0	0	0	0	0	0
Mucispirillum_schaedleri	0	4.32296901511958e-06	2.49510869584589e-06	0	0	9.08002956457626e-07	0	0	0	0	0	0	0	0	0	0	0	0	0	0	0	0	0	0	0	0	0	0	0	0
Deinococcus_sp._NW-56	0	0	0	0	0	0	0	0	0	0	0	0	0	0	0	0	0	8.69177488650715e-07	0	0	0	0	0	0	0	0	0	0	0	0
Deinococcus_wulumuqiensis	1.97443423574192e-07	0	0	3.18531493368015e-07	0	0	0	0	0	0	0	0	0	0	0	0	0	0	0	0	0	0	0	0	0	0	0	0	0	0
Thermus_aquaticus	0	0	0	0	0	0	0	0	0	0	0	0	0	0	0	0	9.11589576119051e-08	0	0	0	0	0	0	0	0	0	0	0	0	0
Thermus_scotoductus	0	0	0	0	5.21851759658041e-07	0	0	0	0	0	0	0	0	0	0	0	0	0	0	0	0	0	0	0	0	0	0	0	0	0
Elusimicrobium_minutum	0	0	0	0	0	0	0	0	0	0	0	0	0	0	0	0	0	0	0	0	0	0	3.62049009126169e-07	1.62722543418443e-07	0	0	0	0	0	1.7315993644119e-05
uncultured_Elusimicrobia_bacterium	0	0	0	0	0	0	0	0	5.92710842064293e-06	0	0	0	0	0	0	0	0	0	0	0	0	0	4.7066371186402e-06	3.74261849862418e-06	0	0	0	0	5.5279495895221e-07	0.000179083829003651
Fibrobacter_succinogenes	0	0	0	0	0	0	0	0	0	0	0	0	0	0	5.63216235045905e-07	0	0	0	0	0	0	0	0	0	0	0	0	0	0	0
Fusobacterium_hominis	0	0	0	0	0	0	0	0	0	0	0	0	0	0	0	3.72794987547715e-06	0	0	0	0	0	0	0	0	0	0	0	2.68127029470244e-07	0	0
Fusobacterium_mortiferum	0	0	0	0	0	0	0	0	0	0	0	0	0	0	0	0	9.11589576119051e-08	0	0	2.57566797373231e-07	0	0	0	1.62722543418443e-07	0	0	0	0	0	0
Fusobacterium_nucleatum	0	0	0	0	0	0	0	0	8.46729774377562e-07	0	1.64007180890408e-06	5.76336986541379e-07	0	0	0	1.28614270703962e-05	1.8231791522381e-06	0	0	1.28783398686615e-06	0	0	3.62049009126169e-07	1.46450289076598e-06	1.82344311463777e-07	6.77822724955806e-07	0	6.03285816308049e-06	0	9.11368086532577e-07
Melioribacter_roseus	0	0	0	0	0	0	4.51298362824929e-07	0	0	0	0	0	0	0	0	0	0	0	0	0	0	0	0	0	0	0	0	0	0	0
Ignavibacteriales_bacterium	0	0	0	0	5.21851759658041e-07	0	4.51298362824929e-07	0	0	0	0	0	0	0	0	0	0	0	0	0	0	0	0	0	0	1.35564544991161e-07	0	0	0	0
Victivallales_bacterium_CCUG_44730	5.92330270722576e-07	0	1.06933229821967e-06	0	7.30592463521257e-06	2.04300665202966e-06	0	5.46786377889096e-07	0	2.34582642291966e-07	0	7.55001452369206e-05	0	0	4.50572988036724e-05	1.65893769458733e-05	9.11589576119051e-08	6.95341990920572e-06	4.09375015351563e-07	4.89376915009138e-06	4.1682002169965e-07	3.62415878744345e-07	3.62049009126169e-07	0.000110325884437704	8.56106542322434e-05	1.23363735941957e-05	1.24628726379566e-05	2.58742583438785e-05	1.65838487685663e-06	0.00190673393170724
Alteracholeplasma_palmae	0	0	0	0	0	0	0	3.28071826733458e-07	0	0	0	0	0	0	0	0	0	0	0	0	0	0	0	0	0	0	0	0	0	0
Aster_yellows_phytoplasma	0	0	2.13866459643934e-06	0	0	0	0	0	0	0	0	0	0	0	0	0	0	0	0	0	0	0	0	0	0	0	0	0	0	0
uncultured_Spiroplasma_sp.	0	0	0	0	0	0	0	0	0	0	0	0	4.94749879198571e-06	0	0	0	0	0	0	0	0	0	0	0	0	0	0	0	0	0
Mycoplasma_haemofelis	0	0	0	0	0	0	0	0	0	0	0	0	0	0	0	0	0	0	0	0	0	0	0	0	0	0	0	0	1.10558991790442e-06	0
Mycoplasmopsis_pulmonis	1.38210396501934e-06	0	0	0	5.21851759658041e-07	0	0	2.18714551155638e-07	0	0	0	0	0	1.00402816098186e-06	0	0	0	0	2.04687507675782e-06	0	0	0	3.62049009126169e-07	0	9.11721557318886e-08	0	0	0	0	0
Metamycoplasma_hominis	0	0	3.56444099406556e-07	0	0	0	0	0	0	0	0	0	8.24583131997619e-07	0	0	0	0	0	0	0	0	0	0	0	0	0	0	0	0	0
Metamycoplasma_sualvi	0	0	7.12888198813112e-07	6.3706298673603e-07	1.56555527897412e-06	0	0	3.28071826733458e-07	0	0	3.83776803283555e-05	1.49847616500758e-05	3.83431156378893e-05	0	3.94251364532133e-06	0	1.55881817516358e-05	1.73835497730143e-06	0	1.80296758161262e-06	2.93163415262087e-05	0	2.89639207300935e-06	6.50890173673771e-07	1.03936257534353e-05	0	1.61785116852978e-05	0	0	6.07578724355051e-07
uncultured_Mycoplasmatota_bacterium	0	0	1.06933229821967e-05	2.54825194694412e-06	0	0	0	0	0	0	0	0	0	0	0	0	0	0	1.63750006140625e-06	0	0	0	0	0	0	0	0	0	0	0
Myxococcus_xanthus	1.97443423574192e-07	0	0	0	0	0	0	0	0	0	0	0	0	0	0	0	0	0	0	0	0	0	0	0	0	0	0	0	0	0
Vulgatibacter_incomptus	1.97443423574192e-07	0	0	0	0	0	0	0	0	0	0	0	0	0	0	0	0	0	0	0	0	0	0	0	0	0	0	0	0	0
Myxococcales_bacterium	0	0	0	0	0	0	0	0	0	0	0	0	0	0	0	0	0	0	0	0	0	0	0	0	9.11721557318886e-08	1.35564544991161e-07	0	0	0	0
Sorangium_cellulosum	0	0	0	0	0	0	0	0	0	0	0	0	0	0	3.37929741027543e-06	0	0	0	0	0	0	0	0	0	0	0	0	0	0	0
Candidatus_Uabimicrobium_amorphum	0	0	0	0	0	0	0	1.09357275577819e-07	0	0	0	0	0	0	5.63216235045905e-07	0	0	8.69177488650715e-07	0	0	0	0	0	0	0	0	0	0	0	0
Phycisphaerales_bacterium	0	0	0	0	0	0	0	0	0	0	0	0	0	0	0	0	0	0	0	0	0	0	0	1.62722543418443e-07	0	0	0	0	0	0
Anaerohalosphaera_lusitana	0	0	0	0	0	0	0	0	0	0	0	0	0	0	0	0	0	0	0	0	0	0	0	0	0	0	0	0	5.5279495895221e-07	0
Humisphaera_borealis	0	0	0	0	0	0	0	0	0	0	0	0	0	0	5.63216235045905e-07	0	0	0	0	0	0	0	0	0	0	0	0	0	0	0
Tuwongella_immobilis	0	0	0	0	0	0	0	0	0	0	0	5.76336986541379e-07	0	0	0	0	0	0	0	0	0	0	0	0	0	0	0	0	0	0
Planctomycetes_bacterium_Poly30	0	0	0	0	0	0	0	0	0	0	0	0	0	0	0	0	0	0	0	2.57566797373231e-07	0	0	0	0	0	0	0	0	0	0
Acidithiobacillus_ferrooxidans	0	0	0	0	0	0	0	0	0	0	0	0	0	0	0	3.72794987547715e-07	0	0	0	0	0	0	0	0	0	0	0	0	0	0
Asticcacaulis_excentricus	1.97443423574192e-07	0	0	0	0	0	0	0	0	0	0	0	0	0	0	0	0	0	0	0	0	0	0	0	0	0	0	0	0	0
Brevundimonas_diminuta	0	0	7.84177018694424e-05	0	0	0	1.35389508847479e-06	0	0	0	0	0	0	0	0	0	0	0	0	0	0	0	0	0	0	0	0	0	0	0
Brevundimonas_mediterranea	0	0	0	0	0	0	0	0	0	0	0	0	0	0	0	0	0	0	0	0	1.38940007233217e-07	0	0	0	0	0	0	0	0	0
Brevundimonas_naejangsanensis	1.77699081216773e-06	0	4.20604037299736e-05	0	0	0	0	0	0	0	0	0	0	0	0	0	0	0	0	0	0	0	0	0	0	0	0	0	0	0
Brevundimonas_sp._'scallop'	0	0	0	0	0	0	0	0	1.41121629062927e-06	0	0	0	0	0	0	0	0	0	0	0	0	7.2483175748869e-07	0	0	0	0	0	0	0	0
Brevundimonas_sp._Bb-A	2.3693210828903e-06	7.20494835853264e-07	0	1.27412597347206e-06	0	0	0	2.18714551155638e-06	2.82243258125854e-06	1.17291321145983e-06	0	2.88168493270689e-06	4.5352072259869e-06	3.01208448294558e-06	0	0	0	0	1.43281255373047e-06	0	9.72580050632517e-07	2.53691115121041e-06	6.15483315514488e-06	0	0	0	3.87045734098032e-07	0	0	0
Brevundimonas_sp._CS1	0	7.20494835853264e-07	0	0	0	0	0	0	0	0	0	0	0	0	0	0	0	0	0	0	2.77880014466434e-07	0	0	0	0	0	0	0	0	0
Brevundimonas_sp._DS20	2.3693210828903e-06	1.0807422537799e-06	8.9111024851639e-06	6.68916136072832e-06	0	1.36200443468644e-06	0	2.18714551155638e-06	4.79813538813952e-06	0	9.84043085342449e-07	0	0	1.00402816098186e-06	0	1.304782456417e-06	0	0	1.00296878761133e-05	0	1.52834007956538e-06	0	0	1.46450289076598e-06	1.18523802451455e-06	0	0	0	0	0
Brevundimonas_sp._GW460-12-10-14-LB2	0	0	0	0	0	3.85901256494491e-06	0	0	0	0	0	0	0	0	0	0	3.00824560119287e-06	0	2.04687507675782e-06	0	0	0	0	0	0	0	0	0	0	0
Brevundimonas_sp._SGAir0440	0	0	0	0	0	0	0	0	0	0	0	0	2.88604096199167e-06	5.0201408049093e-07	0	0	0	0	0	0	0	0	0	0	0	0	0	0	0	0
Brevundimonas_vancanneytii	0	0	6.41599378931801e-06	0	0	0	0	0	0	0	0	0	0	0	0	0	0	0	0	0	0	0	0	0	0	0	0	0	0	0
Caulobacter_sp._FWC26	0	0	3.56444099406556e-07	0	0	0	0	0	2.82243258125854e-07	0	3.28014361780816e-07	0	1.64916626399524e-06	7.53021120736394e-07	0	0	1.8231791522381e-07	4.34588744325357e-07	4.09375015351563e-07	0	0	0	0	1.62722543418443e-07	0	0	0	0	0	0
Aureimonas_altamirensis	0	0	0	0	0	0	0	3.28071826733458e-07	5.64486516251708e-07	0	0	5.76336986541379e-07	0	0	0	0	0	0	0	0	0	0	0	0	0	0	0	0	0	0
Aureimonas_frigidaquae	0	0	0	0	0	0	0	1.09357275577819e-07	0	0	0	0	0	0	0	0	0	0	0	0	0	0	0	0	0	0	0	0	0	0
Fulvimarina_pelagi	0	0	0	0	0	0	0	0	0	0	0	0	0	0	0	0	0	0	0	0	0	0	0	0	9.11721557318886e-08	0	0	0	0	0
Bartonella_krasnovii	0	0	0	0	0	0	0	0	0	0	0	0	0	2.51007040245465e-07	0	0	0	0	0	0	0	0	0	0	0	0	0	0	0	0
Bosea_sp._ANAM02	1.18466054144515e-06	0	0	0	0	0	0	5.46786377889096e-07	0	0	0	0	5.77208192398333e-06	0	0	0	0	0	0	0	0	0	0	0	0	1.35564544991161e-07	0	0	0	0
Bosea_sp._AS-1	0	0	0	6.3706298673603e-07	0	0	0	7.65500929044735e-07	0	0	0	0	0	0	0	0	0	1.73835497730143e-06	0	0	0	0	0	0	0	0	0	0	0	0
Bosea_sp._RAC05	0	2.16148450755979e-06	0	9.55594480104045e-07	0	0	9.02596725649858e-07	5.46786377889096e-07	0	0	3.28014361780816e-07	0	7.83353975397738e-06	7.53021120736394e-07	1.12643247009181e-06	0	9.11589576119051e-08	0	0	0	4.1682002169965e-07	0	7.24098018252339e-07	0	9.11721557318886e-08	1.35564544991161e-07	0	4.02190544205366e-07	5.5279495895221e-07	0
Bosea_sp._Tri-49	0	0	0	0	0	0	0	5.46786377889096e-07	0	0	0	0	0	0	0	0	0	0	0	0	0	0	0	0	0	0	0	0	0	0
Brucella_anthropi	0	0	8.55465838575735e-06	0	0	0	0	0	0	0	0	0	0	0	0	0	0	0	0	0	0	0	0	0	0	0	0	0	0	0
Brucella_intermedia	0	0	0	0	0	0	0	0	0	0	0	0	0	0	0	0	7.29271660895241e-07	0	0	0	0	0	0	0	9.11721557318886e-08	2.71129089982322e-07	0	0	0	0
Brucella_pituitosa	0	0	1.10497670816032e-05	0	0	0	0	0	0	0	0	5.76336986541379e-07	0	0	0	0	2.46129185552144e-06	0	0	0	6.94700036166084e-07	0	0	0	0	0	0	0	0	1.51894681088763e-07
Brucella_pseudogrignonensis	7.89773694296768e-07	0	3.92088509347212e-06	0	0	0	0	0	2.82243258125854e-07	0	0	6.33970685195517e-06	0	0	5.63216235045905e-07	0	8.47778305790718e-06	0	2.45625009210938e-06	0	1.11152005786573e-06	0	0	0	0	0	0	0	0	1.51894681088763e-07
Brucella_sp._BTU1	0	0	0	0	0	0	0	0	0	0	0	0	1.23687469799643e-06	0	0	0	1.7320201946262e-06	0	0	0	2.77880014466434e-07	0	0	0	0	0	0	0	0	0
[Ochrobactrum]_quorumnocens	0	0	0	0	0	0	0	0	0	0	0	0	0	0	0	0	9.11589576119051e-08	0	0	0	0	0	0	0	0	0	0	0	0	0
Ochrobactrum_sp._WY7	0	0	0	0	0	0	0	0	0	0	0	0	0	0	0	0	0	2.60753246595215e-06	0	0	0	0	0	0	0	0	0	0	0	0
Pseudochrobactrum_sp._Wa41.01b-1	0	0	4.63377329228523e-06	0	0	0	0	0	0	0	0	0	0	0	0	0	0	0	0	0	0	0	0	0	0	0	0	0	0	0
Pseudochrobactrum_sp._XF203	0	0	7.48532608753768e-06	0	0	0	0	0	0	0	0	0	0	0	0	0	7.74851139701194e-06	0	0	0	0	0	0	0	0	0	0	0	0	0
Devosia_rhizoryzae	0	0	0	0	0	0	0	0	0	0	0	0	0	0	0	0	0	0	0	0	1.38940007233217e-07	0	0	0	0	0	0	0	0	0
Devosia_salina	0	0	3.56444099406556e-07	0	0	0	0	0	0	0	0	0	0	0	0	0	0	0	0	0	0	0	0	0	0	0	0	0	0	0
Devosia_sp._A16	0	0	0	0	0	0	0	0	0	0	0	0	4.12291565998809e-07	0	0	0	0	0	2.04687507675782e-07	0	0	0	0	0	0	0	0	0	0	0
Paradevosia_shaoguanensis	0	0	0	0	1.04370351931608e-06	0	0	0	0	0	0	0	0	0	0	0	0	0	0	0	0	0	0	0	0	0	0	0	0	0
Hyphomicrobium_nitrativorans	0	0	0	0	0	0	0	2.18714551155638e-07	0	0	0	0	0	0	0	0	0	0	0	0	0	0	0	0	0	0	0	0	0	0
Methylobacterium_aquaticum	0	0	0	3.18531493368015e-07	0	0	0	1.09357275577819e-07	0	0	0	0	0	0	0	1.86397493773858e-07	0	0	6.14062523027345e-07	0	1.38940007233217e-07	3.62415878744345e-07	0	0	0	0	0	0	0	0
Methylobacterium_brachiatum	0	0	0	0	0	0	0	0	0	0	0	0	1.64916626399524e-06	1.50604224147279e-06	0	0	0	1.73835497730143e-06	0	0	0	0	0	0	0	0	0	0	0	0
Methylobacterium_currus	0	0	0	0	0	0	0	0	0	0	0	0	0	0	0	1.86397493773858e-07	0	0	0	0	0	0	0	0	0	0	0	0	0	0
Methylobacterium_phyllosphaerae	0	0	0	0	0	0	0	0	1.69345954875512e-06	0	0	0	0	0	0	1.49117995019086e-06	0	0	0	0	1.11152005786573e-06	7.2483175748869e-07	0	0	9.11721557318886e-08	0	0	0	0	0
Methylobacterium_radiodurans	0	0	0	0	0	0	0	0	0	0	0	0	0	0	0	1.86397493773858e-07	0	0	0	0	0	0	0	0	0	0	0	0	0	0
Methylobacterium_radiotolerans	0	0	0	2.22972045357611e-06	0	0	0	9.84215480200373e-07	0	0	0	0	0	0	0	0	0	0	0	0	0	0	0	0	0	0	0	0	0	0
Methylobacterium_sp._17Sr1-1	0	0	0	0	0	0	4.51298362824929e-07	1.09357275577819e-07	0	0	0	0	0	0	0	0	0	0	0	0	0	0	0	3.25445086836885e-07	0	0	0	0	0	0
Methylobacterium_sp._C1	0	0	0	0	0	3.17801034760169e-06	4.51298362824929e-07	0	0	0	0	0	0	0	0	0	0	0	0	0	0	0	0	0	0	0	7.74091468196065e-08	0	0	0
Methylobacterium_sp._DM1	0	0	0	0	0	0	0	0	0	0	0	0	0	0	0	0	0	0	0	0	0	0	0	0	0	5.42258179964645e-07	0	0	0	0
Methylobacterium_sp._XJLW	0	0	0	0	0	0	0	2.2965027871342e-06	0	0	0	0	0	0	0	0	0	0	0	0	1.25046006509895e-06	0	0	0	0	0	0	0	0	0
Methylorubrum_extorquens	0	3.60247417926632e-07	0	2.22972045357611e-06	0	0	0	0	0	0	0	0	0	5.0201408049093e-07	0	0	9.11589576119051e-08	0	0	0	0	0	0	0	0	0	0	0	0	0
Methylorubrum_populi	0	0	0	3.18531493368015e-07	0	0	0	5.46786377889096e-07	0	0	0	0	1.9377703601944e-05	0	0	0	0	0	0	0	0	0	0	0	0	0	0	0	0	0
Methylorubrum_sp._B1-46	1.97443423574192e-07	0	0	0	0	0	0	0	0	0	0	0	0	0	0	1.86397493773858e-07	0	0	0	0	0	0	0	0	0	0	0	0	0	0
Microvirga_sp._VF16	0	0	0	0	0	0	0	3.28071826733458e-07	0	0	0	0	0	0	0	0	0	0	0	0	0	0	0	0	0	0	0	0	0	0
Bradyrhizobium_diazoefficiens	0	0	0	0	0	0	0	0	0	0	0	0	0	0	0	0	0	0	2.04687507675782e-07	0	0	0	0	0	0	0	0	0	0	0
Bradyrhizobium_erythrophlei	0	0	0	0	0	0	0	0	0	0	0	0	0	2.51007040245465e-07	0	0	0	0	0	0	0	0	0	0	0	0	0	0	0	0
Bradyrhizobium_sp._BTAi1	0	0	0	3.18531493368015e-07	0	0	0	0	0	0	0	0	0	0	0	0	0	0	0	0	0	0	0	0	0	0	0	0	0	0
Bradyrhizobium_sp._PSBB068	1.38210396501934e-06	0	2.49510869584589e-06	1.27412597347206e-06	1.04370351931608e-06	2.27000739114407e-07	0	7.65500929044735e-07	1.12897303250342e-06	1.17291321145983e-06	0	4.61069589233103e-06	0	1.50604224147279e-06	0	1.11838496264315e-06	4.55794788059526e-07	4.34588744325357e-07	1.84218756908203e-06	5.15133594746462e-07	1.25046006509895e-06	1.08724763623303e-06	2.17229405475702e-06	1.1390578039291e-06	2.73516467195666e-07	0	1.54818293639213e-07	0	1.10558991790442e-06	0
Bradyrhizobium_sp._SK17	4.34375531863222e-06	2.16148450755979e-06	2.81590838531179e-05	4.1409094137842e-06	5.21851759658041e-06	2.27000739114407e-06	5.41558035389915e-06	4.26493374753495e-06	4.79813538813952e-06	4.69165284583933e-07	0	0	1.19564554139655e-05	1.00402816098186e-06	5.06894611541314e-06	1.86397493773858e-07	0	6.51883116488036e-06	3.2750001228125e-06	1.28783398686615e-06	3.75138019529685e-06	1.08724763623303e-06	3.25844108213552e-06	2.76628323811352e-06	9.11721557318886e-08	5.42258179964645e-07	2.32227440458819e-07	0	4.97515463056989e-06	0
Rhodopseudomonas_boonkerdii	0	0	0	0	0	0	0	0	0	0	0	0	0	0	0	0	0	0	2.04687507675782e-07	0	0	0	0	0	0	0	0	0	0	0
Rhodopseudomonas_sp._SK50-23	0	0	0	0	0	0	0	4.37429102311277e-07	0	0	0	0	0	5.0201408049093e-07	0	0	0	0	0	0	0	0	0	0	0	0	0	0	0	0
Mesorhizobium_sp._B2-1-1	0	0	0	0	0	0	0	0	0	0	0	0	0	0	0	0	0	0	0	5.15133594746462e-07	0	0	0	0	0	0	0	0	0	0
Mesorhizobium_sp._M9A.F.Ca.ET.002.03.1.2	0	0	0	0	0	0	0	0	0	0	0	0	0	0	0	0	0	0	0	0	0	0	0	0	0	0	0	0	5.5279495895221e-07	0
Mesorhizobium_sp._Pch-S	0	0	0	0	0	0	0	0	0	0	0	0	0	0	0	1.86397493773858e-07	0	4.34588744325357e-07	0	0	0	1.08724763623303e-06	0	0	0	0	0	0	0	0
Mesorhizobium_terrae	0	0	1.42577639762622e-06	0	0	0	0	0	0	0	0	0	0	0	0	0	0	0	0	0	0	0	0	0	0	0	0	0	0	0
Agrobacterium_larrymoorei	0	0	0	0	0	0	0	0	0	0	6.56028723561632e-07	0	0	0	0	0	0	0	0	0	0	0	0	0	0	0	0	0	0	0
Agrobacterium_tumefaciens	0	0	0	0	4.69666583692237e-06	0	0	0	0	0	0	0	2.06145782999405e-06	0	0	0	0	0	0	0	0	0	0	0	0	0	0	0	0	0
Ensifer_adhaerens	0	0	7.12888198813112e-07	0	0	0	0	0	0	0	0	0	0	0	0	0	0	0	0	0	0	0	0	0	0	0	0	0	5.5279495895221e-07	0
Candidatus_Liberibacter_africanus	0	0	3.56444099406556e-07	0	0	0	0	0	0	0	0	0	0	0	0	0	0	0	0	0	0	0	0	0	0	0	1.54818293639213e-07	0	0	0
Pararhizobium_sp.	0	0	0	0	0	0	0	0	0	0	0	0	0	0	0	0	0	0	0	0	0	0	0	0	9.11721557318886e-08	0	0	0	0	0
Rhizobium_oryzihabitans	0	0	0	0	0	9.08002956457626e-07	0	0	0	0	0	0	0	0	0	0	0	0	0	0	0	0	0	0	0	0	0	0	0	0
Rhizobium_sp._NXC24	0	0	0	0	0	0	0	0	0	0	0	0	4.12291565998809e-07	0	0	0	0	0	0	0	0	0	0	0	0	0	0	0	0	0
uncultured_Rhizobium_sp.	0	0	0	0	0	0	0	0	0	0	0	0	0	0	0	0	0	0	0	0	0	0	0	0	0	0	0	1.34063514735122e-06	0	0
Shinella_sp._PSBB067	2.3693210828903e-06	0	0	0	0	0	0	0	0	0	0	0	5.35979035798452e-06	0	0	0	0	0	0	0	0	0	0	0	0	0	0	0	0	0
Stappia_indica	0	0	0	0	0	0	0	0	0	0	0	0	0	0	0	0	0	0	0	0	0	0	0	0	9.11721557318886e-08	0	0	0	0	0
Ancylobacter_pratisalsi	0	0	0	0	0	0	0	0	0	0	0	0	0	0	0	0	9.11589576119051e-08	0	0	0	0	0	0	0	0	0	0	0	0	0
Azorhizobium_caulinodans	0	0	0	0	0	0	0	0	0	0	0	0	0	0	0	0	0	0	0	0	0	0	0	0	0	0	0	0	1.65838487685663e-06	0
Labrys_sp._KNU-23	0	0	0	0	0	0	0	0	0	0	0	0	0	0	0	0	0	0	0	0	0	0	0	0	9.11721557318886e-08	0	0	0	0	0
Xanthobacter_autotrophicus	0	0	0	0	0	0	0	0	0	0	0	0	0	0	0	0	0	0	0	0	1.38940007233217e-07	0	0	0	0	0	0	0	0	0
Xanthobacter_dioxanivorans	0	0	0	0	0	0	0	0	0	0	0	0	0	0	0	0	0	0	0	0	0	0	0	0	0	0	7.74091468196065e-08	0	0	0
Parvularcula_bermudensis	0	0	0	0	0	2.27000739114407e-07	0	0	0	0	0	0	0	0	0	0	0	0	0	0	0	0	0	0	0	0	0	0	0	0
Brevirhabdus_pacifica	0	0	0	0	0	0	0	0	0	0	0	0	4.12291565998809e-06	0	0	0	0	0	0	0	0	0	0	0	0	0	0	0	0	0
Haematobacter_massiliensis	0	0	5.34666149109834e-06	0	0	0	0	4.37429102311277e-07	0	0	0	0	1.64916626399524e-06	0	0	0	0	0	0	0	0	0	0	0	0	0	0	0	0	0
Pacificitalea_manganoxidans	0	0	0	0	0	0	0	0	0	0	0	0	0	0	0	0	0	0	0	0	2.77880014466434e-07	0	0	0	0	0	0	0	0	0
Paracoccus_kondratievae	0	0	2.85155279525245e-06	0	0	0	0	0	0	0	0	0	0	0	0	0	0	0	6.14062523027345e-07	0	0	0	0	0	0	0	0	0	0	0
Paracoccus_marcusii	0	0	0	0	0	0	0	0	0	0	0	0	0	2.51007040245465e-07	0	0	0	0	0	0	0	0	0	0	0	0	0	0	0	0
Paracoccus_sp._MC1862	0	0	7.12888198813112e-07	0	0	0	0	0	0	0	0	0	0	0	0	0	0	0	0	0	0	0	0	0	0	0	0	0	0	0
Paracoccus_yeei	0	0	0	0	0	0	0	0	0	0	0	0	0	0	0	0	0	8.69177488650715e-07	0	0	0	0	0	0	0	0	0	0	0	0
Paracoccus_zhejiangensis	0	0	0	0	0	0	9.02596725649858e-07	0	0	0	0	0	0	0	0	0	0	0	0	0	0	0	0	0	0	0	0	0	0	0
Paroceanicella_profunda	0	3.60247417926632e-07	0	0	0	0	0	0	0	0	0	0	0	0	0	0	0	0	0	0	0	0	0	0	0	0	0	0	0	0
Ketogulonicigenium_vulgare	0	0	3.56444099406556e-07	0	0	0	0	0	0	0	0	0	0	0	0	0	0	0	0	0	0	0	0	0	0	0	0	0	0	0
Phaeobacter_piscinae	0	0	3.56444099406556e-07	0	0	0	0	0	0	0	0	0	0	0	0	0	0	0	0	0	0	0	0	0	0	0	0	0	0	0
Roseivivax_sp._THAF30	0	0	7.12888198813112e-07	0	0	0	0	0	0	0	0	0	0	0	0	0	0	0	0	0	0	0	0	0	0	0	0	0	0	0
Roseovarius_sp._THAF8	0	0	0	0	0	0	0	1.09357275577819e-07	0	0	0	0	0	0	0	0	0	0	0	0	0	0	0	0	0	0	0	0	0	0
Rhodobacterales_bacterium_HKCCA1288	1.97443423574192e-07	0	0	0	0	0	0	0	0	0	0	0	0	0	0	0	0	0	0	0	0	0	0	0	0	0	0	0	0	0
Acidibrevibacterium_fodinaquatile	0	0	3.56444099406556e-07	0	0	0	0	0	0	0	0	0	0	0	0	0	0	0	0	0	0	0	0	0	0	0	0	0	0	0
Acidiphilium_cryptum	0	4.32296901511958e-06	5.34666149109834e-06	0	0	0	0	1.96843096040075e-06	0	0	0	1.15267397308276e-06	0	5.27114784515476e-06	0	9.31987468869289e-07	0	0	1.16671879375195e-05	0	0	0	0	9.43790751826967e-06	0	0	0	0	0	0
Acidiphilium_multivorum	3.35653820076126e-06	0	0	0	0	1.13500369557203e-06	0	0	0	0	0	0	0	2.51007040245465e-06	0	0	9.11589576119051e-08	0	1.08484379068164e-05	0	1.38940007233217e-07	0	2.53434306388319e-06	4.71895375913484e-06	9.11721557318886e-08	0	0	0	0	0
Komagataeibacter_oboediens	0	5.04346385097285e-06	1.06933229821967e-06	0	0	0	0	0	1.12897303250342e-06	0	5.54344271409579e-05	1.15267397308276e-05	8.24583131997619e-07	1.00402816098186e-06	1.01378922308263e-05	6.52391228208502e-06	1.8231791522381e-07	0	0	8.91181118911378e-05	0	4.71140642367648e-06	0	3.25445086836885e-07	7.06584206922136e-05	9.923324693353e-05	5.41864027737246e-07	5.22847707466976e-06	0	3.03789362177526e-07
Roseomonas_sp._OT10	0	3.60247417926632e-07	0	0	0	0	0	5.46786377889096e-07	0	0	0	0	0	5.0201408049093e-07	0	0	0	0	0	2.57566797373231e-07	0	0	0	0	0	0	0	0	0	0
Azospirillum_sp._B510	0	0	0	0	0	2.27000739114407e-07	0	0	0	0	0	0	0	0	0	0	0	0	0	0	0	0	0	0	0	0	0	0	0	0
Niveispirillum_cyanobacteriorum	0	0	0	0	0	2.27000739114407e-07	0	0	0	0	0	0	0	0	0	0	0	0	0	0	0	0	0	0	0	0	0	0	0	0
Rhodospirillum_centenum	0	0	0	0	0	0	0	0	0	0	0	0	0	0	0	1.86397493773858e-07	0	0	0	0	0	0	0	0	0	0	0	0	0	0
Stella_sp._ATCC_35155	0	0	0	0	0	0	0	0	0	0	0	0	0	5.0201408049093e-07	0	0	0	0	0	0	0	0	0	0	0	0	0	0	0	0
Rhodospirillales_bacterium	0	0	0	6.3706298673603e-07	5.21851759658041e-07	0	0	0	0	0	0	0	0	0	0	0	0	0	2.04687507675782e-07	0	0	0	0	4.88167630255328e-07	0	0	0	0	0	0
Novosphingobium_decolorationis	0	0	0	0	0	0	0	0	0	0	0	0	0	0	0	0	1.8231791522381e-07	0	4.09375015351563e-07	0	0	0	0	0	0	0	0	0	0	0
Novosphingobium_resinovorum	0	0	0	0	0	0	0	0	0	0	0	0	4.12291565998809e-07	0	0	0	0	0	0	0	0	0	0	0	0	0	0	0	0	0
Novosphingobium_sp._EMRT-2	0	0	0	0	0	0	0	0	0	0	0	1.15267397308276e-06	0	0	0	0	0	0	0	0	0	0	0	0	0	0	0	0	0	0
Sphingobium_sp._PAMC28499	0	0	0	0	0	0	0	0	0	0	0	0	0	0	0	0	0	0	0	0	0	0	3.62049009126169e-07	0	0	0	0	0	0	0
Sphingobium_sp._YG1	0	0	0	0	0	0	0	0	0	0	0	0	0	0	0	0	0	0	0	0	0	0	0	1.62722543418443e-07	0	0	0	0	0	0
Sphingobium_yanoikuyae	0	0	0	0	0	0	0	1.09357275577819e-07	0	0	0	2.30534794616551e-06	0	0	0	0	0	0	8.18750030703126e-07	7.72700392119692e-07	0	0	1.08614702737851e-06	0	0	0	0	0	0	0
Sphingomonas_lacunae	0	0	0	0	0	0	0	0	0	0	0	5.76336986541379e-07	0	0	0	0	0	0	0	0	0	0	0	0	0	0	0	0	0	0
Sphingomonas_melonis	0	0	0	0	0	0	0	1.42164458251165e-06	0	0	0	0	0	0	0	0	0	0	0	0	0	0	0	0	0	0	0	0	0	0
Sphingomonas_paucimobilis	7.89773694296768e-07	0	3.56444099406556e-07	0	1.04370351931608e-06	2.27000739114407e-07	9.02596725649858e-07	3.28071826733458e-07	2.82243258125854e-07	0	0	0	8.24583131997619e-07	2.51007040245465e-07	0	7.45589975095431e-07	0	0	2.04687507675782e-07	0	4.1682002169965e-07	0	3.62049009126169e-07	0	0	0	0	0	1.65838487685663e-06	0
Sphingomonas_sp._FARSPH	7.54233878053413e-05	3.60247417926632e-05	0.000183568711194376	8.05884678221078e-05	7.25373945924677e-05	3.72281212147627e-05	3.65551673888193e-05	3.09481089885228e-05	2.93532988450888e-05	1.03216362608465e-05	5.90425851205469e-06	3.74619041251896e-05	4.45274891278714e-05	4.56832813246746e-05	3.66090552779838e-05	2.05037243151243e-05	4.37562996537145e-06	7.64876190012629e-05	0.00014410000540375	1.90599430056191e-05	2.41755612585797e-05	2.64563591483372e-05	6.69790666883413e-05	1.39941387339861e-05	1.18523802451455e-06	5.28701725465529e-06	3.87045734098032e-07	8.04381088410732e-07	2.15590033991362e-05	1.06326276762134e-06
Sphingomonas_sp._NIC1	0	0	0	0	0	0	0	0	0	0	0	0	0	0	0	0	0	0	2.04687507675782e-07	0	0	0	0	0	0	0	0	0	5.5279495895221e-07	0
Sphingomonas_sp._PAMC26645	0	0	0	0	0	0	0	0	0	0	0	0	0	0	0	0	0	1.30376623297607e-06	0	0	0	0	0	0	0	0	0	0	0	0
Sphingopyxis_macrogoltabida	0	0	0	0	0	0	0	0	0	0	0	0	1.23687469799643e-06	0	0	0	0	0	0	0	0	0	0	0	0	0	0	0	0	0
Sphingopyxis_sp._EG6	0	0	0	0	0	0	0	0	0	0	0	0	8.24583131997619e-07	0	0	0	0	0	0	0	0	0	0	0	0	0	0	0	0	0
Sphingorhabdus_sp._YGSMI21	0	0	0	0	0	0	0	0	0	0	0	0	0	0	0	0	0	4.34588744325357e-07	0	0	0	0	0	0	0	0	0	0	0	0
Sphingosinithalassobacter_sp._CS137	0	0	0	0	0	0	0	0	0	0	0	0	0	0	0	0	0	0	2.04687507675782e-07	0	0	0	0	0	0	0	0	0	0	0
Sphingosinithalassobacter_tenebrarum	0	0	3.56444099406556e-07	0	0	0	0	0	0	0	0	0	0	0	0	0	0	0	0	0	0	0	0	0	0	0	0	0	0	0
uncultured_Alphaproteobacteria_bacterium	4.73864216578061e-06	0	0	0	0	3.17801034760169e-06	0	0	0	0	0	0	0	0	0	0	0	6.64920778817797e-05	0	0	0	0	0	2.92900578153197e-06	0	5.69371088962877e-06	0	0.000154843359519066	0	0
Achromobacter_xylosoxidans	1.38210396501934e-06	0	0	0	0	0	0	1.74971640924511e-06	0	0	0	0	0	2.51007040245465e-07	0	0	0	0	0	0	2.77880014466434e-07	1.08724763623303e-06	1.44819603650468e-06	0	0	0	0	0	0	0
Alcaligenes_aquatilis	3.94886847148384e-07	0	5.7031055905049e-06	0	0	0	0	0	0	0	0	0	0	0	0	0	0	0	0	0	0	0	0	0	0	0	0	0	0	0
Alcaligenes_faecalis	3.15909477718707e-06	5.40371126889948e-06	0.000242381987596458	2.86678344031214e-06	6.26222111589649e-06	0	9.02596725649858e-07	0	0	2.34582642291966e-07	0	0	0	0	0	0	2.73476872835715e-06	0	0	0	0	0	3.62049009126169e-07	0	1.82344311463777e-07	0	0	0	0	0
Bordetella_trematum	0	0	0	0	0	0	0	0	0	0	0	0	0	0	0	0	2.73476872835715e-07	0	0	0	0	0	0	0	0	0	0	0	0	0
Castellaniella_defragrans	0	0	4.63377329228523e-06	0	0	0	0	0	0	0	3.28014361780816e-07	0	0	0	0	0	0	0	4.91250018421876e-06	0	0	0	0	0	0	0	0	0	0	0
Oligella_ureolytica	0.00366691926261989	9.94282873477504e-05	0.0012938920808458	0.000227112954771395	0.000233267736567144	4.38111426490805e-05	0.00134577171794394	4.03528346882153e-05	0	0	0	0	4.12291565998809e-07	0	0	0	0	0	0	0	5.55760028932867e-07	0	3.62049009126169e-07	0	0	0	0	0	0	0
Oligella_urethralis	1.24389356851741e-05	1.0807422537799e-06	1.06933229821967e-06	2.22972045357611e-06	1.04370351931608e-06	0	2.25649181412465e-05	2.18714551155638e-07	0	0	0	0	0	0	0	0	0	0	0	0	0	0	0	0	0	0	0	0	0	0
Paenalcaligenes_hominis	8.11492470889929e-05	1.18881647915789e-05	0.000104081677026714	3.18531493368015e-07	0.000132028495193484	9.08002956457626e-07	0.0003186166441544	1.64035913366729e-06	0	0	0	0	0	0	0	0	0	0	0	0	1.38940007233217e-06	0	0	0	0	0	0	0	0	0
Cupriavidus_basilensis	0	0	0	0	0	0	0	0	0	0	0	0	0	0	0	0	0	0	0	0	0	0	0	0	0	0	0	0	0	1.51894681088763e-07
Cupriavidus_pauculus	0	0	2.13866459643934e-06	0	0	0	0	0	5.64486516251708e-07	0	0	0	0	0	0	0	0	8.69177488650715e-07	0	0	4.1682002169965e-07	0	0	0	0	0	0	1.34063514735122e-07	0	0
Lautropia_mirabilis	0	0	0	0	0	0	0	0	0	0	0	0	0	0	0	1.86397493773858e-07	0	0	0	0	0	0	0	0	0	0	0	0	0	0
Paraburkholderia_graminis	0	0	0	0	0	0	0	0	0	0	0	0	0	0	0	1.86397493773858e-07	0	0	0	0	0	0	0	0	0	0	0	0	0	0
Paraburkholderia_pallida	0	0	0	0	0	0	0	0	0	0	0	0	0	0	0	0	0	0	0	0	0	0	0	0	0	1.35564544991161e-07	0	0	0	0
Polynucleobacter_paneuropaeus	0	0	0	0	0	0	0	0	0	0	0	0	0	0	0	0	0	0	0	0	0	0	0	0	9.11721557318886e-08	0	0	0	0	0
Ralstonia_pickettii	0	0	0	0	0	1.58900517380085e-06	0	0	0	0	0	0	0	0	0	0	0	0	0	0	0	0	0	0	0	0	0	0	0	0
Ralstonia_solanacearum	0	0	5.7031055905049e-06	0	0	0	0	0	0	0	0	1.72901095962414e-06	0	0	0	0	0	0	2.04687507675782e-07	1.03026718949292e-06	1.38940007233217e-07	0	0	0	0	0	0	0	0	0
Acidovorax_avenae	0	0	0	3.18531493368015e-07	0	0	0	0	0	0	0	0	0	0	0	0	0	0	2.04687507675782e-07	0	0	0	0	0	0	0	0	0	0	0
Acidovorax_sp._T1	0	0	0	2.99419603765934e-05	0	0	0	0	0	0	0	0	0	0	0	0	0	0	0	0	0	0	0	0	0	0	0	0	0	0
Comamonas_terrigena	0	0	3.92088509347212e-06	0	0	0	4.51298362824929e-07	0	0	0	0	0	0	0	0	0	0	0	0	5.15133594746462e-07	0	0	0	0	0	0	0	0	0	0
Comamonas_testosteroni	0	0	0	0	0	0	0	0	0	0	0	0	0	0	0	0	0	0	0	0	0	0	3.98253910038786e-06	0	0	2.71129089982322e-07	1.54818293639213e-07	0	0	0
Comamonas_thiooxydans	0	0	1.06933229821967e-06	0	0	0	0	0	0	0	0	0	0	0	0	0	0	0	0	0	0	0	0	0	0	0	0	0	0	0
Delftia_acidovorans	0	0	0	0	0	0	0	0	0	0	0	0	0	0	0	0	1.8231791522381e-07	0	0	0	0	0	0	0	0	0	0	0	0	0
Delftia_tsuruhatensis	0	0	0	3.12160863500655e-05	0	0	0	0	0	0	3.28014361780816e-06	0	0	0	0	0	0	0	0	0	0	0	0	0	0	0	0	0	0	0
Kinneretia_sp._XES5	5.92330270722576e-07	0	0	0	0	0	0	0	0	0	0	0	4.12291565998809e-07	0	0	0	0	0	0	0	0	0	0	0	0	0	0	0	0	0
Collimonas_arenae	1.97443423574192e-07	0	0	0	0	0	0	0	0	0	0	0	0	0	0	0	0	0	0	0	0	0	0	0	0	0	0	0	0	0
Janthinobacterium_tructae	0	0	0	0	5.21851759658041e-07	0	0	0	0	0	0	0	0	0	0	0	0	0	0	0	0	0	0	0	0	0	0	0	0	0
Oxalobacter_formigenes	0	0	0	0	0	0	0	0	0	7.03747926875899e-07	0	1.44084246635345e-05	0	0	5.63216235045905e-06	9.31987468869289e-07	0	0	0	0	0	0	0	2.44083815127664e-06	0	6.77822724955806e-07	3.09636587278426e-07	0	0	6.07578724355051e-07
Rubrivivax_gelatinosus	0	0	0	0	0	0	4.51298362824929e-07	0	0	0	0	0	0	0	0	0	0	0	0	0	0	0	0	0	0	0	0	0	0	0
Parasutterella_excrementihominis	4.14631189505803e-06	8.64593803023917e-06	5.98826087003014e-05	1.91118896020809e-06	0	1.2258039912178e-05	1.53441443360476e-05	0	3.41514342332283e-05	1.17291321145983e-05	0	9.56719397658689e-05	7.42124818797857e-06	0	7.82870566713808e-05	0	8.38662410029527e-06	0	3.68437513816407e-06	1.21056394765418e-05	4.09873021337989e-05	3.98657466618779e-06	1.08614702737851e-06	3.75889075296603e-05	1.2308241023805e-05	2.30459726484974e-05	8.20536956287829e-06	1.83667015187117e-05	0.000111111786749394	3.03789362177526e-05
uncultured_Parasutterella_sp.	0	0	0	0	0	0	0	0	0	0	0	0	0	0	0	0	0	0	0	0	0	0	0	0	0	4.06693634973484e-06	0	0	0	0
Sutterella_faecalis	0	0	0	0	0	0	0	0	0	0	0	0	0	0	0	0	2.09665602507382e-06	0	0	0	0	0	0	0	9.11721557318886e-08	4.06693634973484e-07	8.51500615015672e-07	1.34063514735122e-07	0	0
Sutterella_megalosphaeroides	0	0	0	0	0	0	0	0	0	0	0	0	0	0	0	0	2.55245081313334e-06	0	0	7.72700392119692e-07	0	0	0	0	4.55860778659443e-07	0	1.62559208321174e-06	1.34063514735122e-07	0	0
Sutterella_wadsworthensis	0	0	0	0	0	0	0	0	0	0	0	0	0	0	0	0	2.09665602507382e-06	0	0	5.15133594746462e-07	0	0	0	0	9.11721557318886e-08	0	0	0	0	0
uncultured_Sutterella_sp.	1.97443423574192e-07	0	0	0	0	1.13500369557203e-06	0	0	0	0	0	0	0	0	0	0	4.57617967211764e-05	0	0	7.72700392119692e-07	0	3.2617429086991e-06	0	0	3.09985329488421e-06	1.24719381391868e-05	4.04849837866542e-05	9.1163190019883e-06	0	0
uncultured_Turicimonas_sp.	0	0	0	0	0	0	0	0	0	4.69165284583933e-07	0	0	0	0	0	0	0	0	0	0	1.38940007233217e-07	0	0	0	0	0	0	0	0	0
Rhizobacter_gummiphilus	0	0	0	0	0	0	0	0	0	0	0	0	0	0	0	0	0	0	0	0	0	0	3.62049009126169e-07	0	0	0	0	0	0	0
Burkholderiales_bacterium_GJ-E10	0	0	0	0	0	0	0	0	0	0	0	0	0	0	0	0	0	0	0	0	0	0	7.24098018252339e-07	0	0	0	0	0	0	0
Burkholderiales_bacterium_YL45	0	0	0	0	0	0.00167344944875141	0	0	0.00346002010136484	0.00699314314936581	0	0.00147311733759976	0	0	0	0	0.000495540093578316	0.00844275553600872	0.00125637192211395	0.00143670759574788	0.0039690991866313	0	0	0	0.000388940416352237	0.00194291105881332	0	0	0	0
uncultured_Burkholderiales_bacterium	0.00111812210770065	0.000852705638232338	0.00489896770224371	0.00130183821339508	0.000446705106267283	0.000466032517401877	0.000694096882024741	2.35118142492311e-05	0.000509731324175292	0.000690845881549841	0.000279796250599036	0.000982078225066509	0.000366527202172941	0.00012675855532396	0.00166486719079569	0.00109154372353971	0.000100912966076379	0.000204256709832918	0.000833282843748107	0.000299550185345067	0.00130520242794884	0.000287395791844266	0.000674135254992927	0.000919219647770783	3.6833550915683e-05	0.0003174921643693	0.000120371223304488	0.00046747947588137	0.00113544084568784	0.000510518023139332
Chromobacterium_phragmitis	0	0	0	3.18531493368015e-07	0	0	0	0	0	0	0	0	0	0	0	0	0	0	0	0	0	0	0	0	0	0	0	0	0	0
Paludibacterium_sp._B53371	0	0	0	0	0	0	0	0	0	0	0	0	0	0	0	0	0	0	0	0	0	0	0	0	9.11721557318886e-08	0	0	0	0	0
Conchiformibius_steedae	0	0	0	0	0	0	0	0	0	0	0	0	0	0	0	0	0	0	0	0	0	0	0	0	1.82344311463777e-07	0	0	0	0	0
Kingella_denitrificans	0	0	0	0	0	0	0	0	0	0	0	0	0	0	0	0	0	0	0	0	0	0	0	0	0	0	0	1.34063514735122e-07	0	0
Neisseria_gonorrhoeae	0	0	3.56444099406556e-07	0	0	0	0	0	0	0	0	0	0	0	0	0	0	0	0	0	4.1682002169965e-07	3.62415878744345e-07	0	0	0	0	0	0	0	0
Neisseria_sp._ZJ785	0	0	0	0	0	0	0	0	0	0	0	0	1.77285373379488e-05	0	0	0	0	0	2.04687507675782e-07	0	0	0	0	0	0	0	0	0	0	0
Neisseria_weixii	1.18466054144515e-06	3.60247417926632e-07	0	0	0	0	4.51298362824929e-07	0	0	0	0	0	4.12291565998809e-06	0	0	0	0	0	0	0	0	0	0	0	0	0	0	0	0	0
Nitrosomonas_stercoris	0	0	0	0	0	0	0	0	0	0	0	0	0	0	0	1.86397493773858e-07	0	0	0	0	0	0	0	0	0	0	0	0	0	0
Pseudazoarcus_pumilus	0	0	0	0	0	0	0	0	2.82243258125854e-07	0	0	0	0	0	0	0	0	0	0	0	0	0	0	0	0	0	0	0	0	0
Thauera_sp._K11	0	3.60247417926632e-07	3.56444099406556e-07	0	0	0	0	0	0	0	0	0	0	0	0	0	0	0	0	0	0	0	0	0	0	0	0	0	0	0
Thauera_sp._MZ1T	0	0	0	0	0	0	0	0	0	0	0	0	0	0	0	0	0	0	0	0	0	0	0	0	0	0	0	0	5.5279495895221e-07	0
Aeromonas_simiae	0	0	0	0	0	0	0	0	0	0	0	0	0	0	0	0	4.55794788059526e-07	0	0	0	0	0	0	0	0	0	0	0	0	1.51894681088763e-07
Anaerobiospirillum_succiniciproducens	0	0	0	0	0	0	0	0	0	0	0	0	0	0	0	0	0	0	0	0	0	0	0	0	0	0	0	0	0	8.05041809770443e-06
Succinivibrio_dextrinosolvens	0	0	0	0	0	0	0	0	0	0	0	0	0	0.000217121089812327	0	0	0	0	0	0	0	0	0.000168714838252795	0	0	0	0	0	0	0
uncultured_Succinivibrio_sp.	0	0	0	0	0	0	0	0	0	0	0	0	0	4.54322742844291e-05	0	0	0	0	0	0	0	0	3.00500677574721e-05	0	1.82344311463777e-07	0	0	0	0	0
Colwellia_sp._Arc7-635	0	0	0	0	0	0	0	0	0	0	0	0	0	0	0	0	0	0	0	0	0	0	0	1.46450289076598e-06	1.03936257534353e-05	0	0	0	0	0
Pseudoalteromonas_atlantica	0	0	0	0	5.21851759658041e-07	2.27000739114407e-07	0	0	0	0	0	0	0	0	0	0	0	0	0	0	0	0	0	0	0	0	0	0	0	0
Pseudoalteromonas_tunicata	0	0	0	0	0	0	0	0	0	0	0	0	0	0	0	0	0	0	4.09375015351563e-07	0	0	0	0	0	0	0	0	0	0	0
Aequoribacter_fuscus	0	0	0	0	0	0	0	0	0	0	0	0	0	0	0	0	0	0	0	0	0	0	0	0	0	1.35564544991161e-07	0	0	0	0
Congregibacter_litoralis	0	0	0	0	0	0	0	0	2.82243258125854e-07	0	0	0	0	0	0	0	0	0	0	0	0	0	0	0	0	0	0	0	0	0
uncultured_Oceanicoccus_sp.	1.97443423574192e-06	0	0	0	1.09588869528189e-05	0	1.08311607077983e-05	3.93686192080149e-06	2.82243258125854e-07	0	0	0	1.11318722819679e-05	5.0201408049093e-07	0	0	0	2.91174458697989e-05	4.09375015351563e-07	1.80296758161262e-06	0	0	0	0	0	0	0	0	1.76894386864707e-05	0
Rheinheimera_mangrovi	0	0	3.56444099406556e-07	0	0	0	0	0	0	0	0	0	0	0	0	0	0	0	0	0	0	0	0	0	0	0	0	0	0	0
Acidihalobacter_yilgarnensis	0	0	0	0	0	0	0	0	0	0	0	0	0	0	0	0	0	0	0	0	0	0	3.62049009126169e-07	0	0	0	0	0	0	0
Sulfuriflexus_mobilis	0	0	0	0	0	0	0	0	0	0	0	0	0	0	0	0	0	0	0	0	0	0	0	0	9.11721557318886e-08	0	0	0	0	0
Wenzhouxiangella_marina	0	0	0	0	0	0	0	0	0	0	0	0	0	0	0	0	0	0	0	0	0	0	0	1.62722543418443e-07	0	0	0	0	0	0
Sodalis_endosymbiont_of_Henestaris_halophilus	0	0	0	0	0	0	0	0	0	0	0	0	0	0	0	1.86397493773858e-07	0	0	0	0	0	0	0	0	0	0	0	0	0	0
Atlantibacter_hermannii	0	0	0	0	0	0	0	0	0	0	0	0	0	0	0	0	9.11589576119051e-08	0	0	0	0	0	0	0	0	0	0	0	0	3.03789362177526e-07
Buttiauxella_sp._3AFRM03	0	0	0	0	0	0	0	0	0	0	0	0	0	0	0	0	3.64635830447621e-07	0	0	0	0	0	0	0	0	0	7.74091468196065e-08	0	0	0
Candidatus_Riesia_pediculicola	0	0	0	0	0	0	0	0	0	0	3.28014361780816e-07	0	0	0	0	0	0	0	0	0	0	0	0	0	0	0	0	0	0	0
Citrobacter_amalonaticus	0	0	0	0	0	0	0	0	0	0	0	0	0	0	0	0	0	0	0	0	0	0	0	0	9.11721557318886e-08	0	0	4.69222301572927e-06	0	0
Citrobacter_arsenatis	0	0	1.06933229821967e-06	0	0	2.27000739114407e-07	0	8.74858204622554e-07	0	0	0	0	0	0	0	0	0	0	0	0	0	0	0	0	2.73516467195666e-07	0	0	0	0	0
Citrobacter_cronae	0	0	0	0	0	0	0	0	0	0	0	0	0	0	0	0	0	0	0	0	0	7.97314933237559e-06	0	0	0	1.84367781187979e-05	0	0	7.90496791301661e-05	0
Citrobacter_farmeri	0	0	0	0	0	0	0	0	0	0	3.28014361780816e-07	0	0	0	0	0	0	0	0	0	2.77880014466434e-07	0	0	0	0	0	0	0	0	0
Citrobacter_freundii	9.8721711787096e-07	2.52173192548642e-06	9.69527950385833e-05	0	0	7.87692564726991e-05	8.57466889367365e-06	2.08872396353635e-05	1.24187033575376e-05	0	0	0	0.000125336636063638	0	0	0	5.69743485074407e-05	0	0	0	5.14078026762902e-06	1.1597308119819e-05	0.000103546016610084	0	5.14210958327852e-05	3.25354907978787e-06	7.35386894786262e-06	3.09686719038132e-05	4.86459563877945e-05	2.23285181200481e-05
Citrobacter_freundii_complex_sp._CFNIH2	0	0	0	0	0	0	0	3.28071826733458e-07	0	0	0	0	0	0	0	0	3.64635830447621e-07	0	0	0	0	0	3.62049009126169e-07	0	6.3820509012322e-07	0	7.74091468196065e-08	0	0	0
Citrobacter_koseri	0	0	0	0	0	0	0	0	0	0	0	0	0	0	0	0	0	0	0	0	1.19488406220566e-05	0	0	0	0	0	2.24486525776859e-06	2.68127029470244e-07	0	0
Citrobacter_portucalensis	0	0	0	0	0	0	0	0	9.37047616977835e-05	0	0	0	0.0012109003293385	0	0	0	1.81406325647691e-05	0	0	0	3.05668015913077e-06	2.71811909058259e-05	0	0	1.73227095890588e-06	8.67613087943432e-06	1.2385463491137e-06	2.86895921533161e-05	1.82422336454229e-05	2.39993596120245e-05
Citrobacter_rodentium	0	0	0	0	0	0	0	0	0	0	0	0	0	0	0	0	0	0	0	0	0	0	0	0	6.65556736842787e-06	0	0	0	0	0
Citrobacter_sedlakii	0	0	1.06933229821967e-06	0	0	0	0	0	0	0	0	0	0	0	1.68964870513771e-06	0	0	0	0	0	0	0	0	0	0	0	0	0	0	0
Citrobacter_sp._RHB25-C09	0	0	0	0	0	0	0	0	0	0	0	0	0	0	0	0	1.8231791522381e-06	0	0	0	0	0	0	0	0	0	4.64454880917639e-07	1.34063514735122e-07	0	0
Citrobacter_sp._RHBSTW-00127	0	0	0	0	0	0	0	0	0	0	0	0	0	0	0	0	0	0	0	0	2.11188810994489e-05	3.2617429086991e-05	0	0	0	0	1.09146897015645e-05	0	0	0
Citrobacter_sp._RHBSTW-00229	0	0	0	0	0	0	0	0	0	0	0	0	0.000175223915549494	0	0	0	0	0	0	0	0	0	0	0	0	0	0	0	0	0
Citrobacter_sp._S39	0	0	9.26754658457046e-06	0	0	2.22460724332118e-05	0	2.73393188944548e-06	0	0	0	0	0	0	0	0	0	0	0	0	0	0	4.59802241590235e-05	0	2.11519401297982e-05	0	1.70300123003134e-06	0	0	0
Citrobacter_sp._TSA-1	2.31008805581805e-05	3.422350470303e-05	0.00059098431681607	0	0	0.000644909099824029	1.17337574334482e-05	0.000173768710893155	0.000136041250416662	0	0	0	0	0	4.50572988036724e-06	0	1.18506644895477e-05	3.12903895914257e-05	0	4.89376915009138e-06	1.00036805207916e-05	0	0.00106587228286744	0	0.000572743482307724	0	4.89999899368109e-05	2.22545434460303e-05	0	0
Citrobacter_werkmanii	3.15909477718707e-06	6.48445352267938e-06	4.99021739169179e-05	0	0	6.74192195169787e-05	1.35389508847479e-06	2.58083170363653e-05	0	0	0	4.55306219367689e-05	0	0	2.53447305770657e-05	0	1.27622540656667e-06	4.78047618757893e-06	0	0	0	2.53691115121041e-06	0.000160749760052019	0	4.57684221774081e-05	6.50709815957574e-06	6.73459577330577e-06	0	3.31676975371326e-06	2.12652553524268e-06
Citrobacter_youngae	0	0	0	0	0	0	0	0	0	0	0	0	0	0	0	0	1.27622540656667e-06	0	0	0	0	0	0	0	0	0	0	0	0	0
Cronobacter_malonaticus	0	0	0	0	0	0	0	0	0	0	0	0	0	0	0	0	0	0	0	0	1.22267206365231e-05	0	0	0	0	0	3.87045734098032e-06	9.38444603145854e-07	0	0
Cronobacter_sakazakii	0	0	0	0	0	0	0	0	0	0	0	1.15267397308276e-06	0	0	0	0	0	0	0	0	0	0	0	0	0	0	0	1.34063514735122e-07	0	0
Enterobacter_asburiae	0	0	0	0	0	0	0	0	0	0	0	1.15267397308276e-06	2.06145782999405e-06	1.75704928171825e-06	0	0	9.38937263402623e-06	0	0	0	0	0	0	0	0	0	0	2.89577191827864e-05	0	0
Enterobacter_bugandensis	0	0	0	0	0	0	0	4.37429102311277e-07	0	0	0	0	7.00895662197976e-06	0	0	0	5.46953745671431e-07	0	0	0	1.38940007233217e-07	3.62415878744345e-07	0	0	0	0	5.72827686465088e-06	6.16692167781561e-06	0	0
Enterobacter_cancerogenus	0	0	0	0	0	0	0	0	0	0	0	0	8.24583131997619e-06	0	0	0	0	0	0	0	0	0	0	0	0	0	0	0	0	0
Enterobacter_chengduensis	0	0	0	0	0	0	0	0	0	0	0	0	3.29833252799047e-06	0	0	0	0	0	0	0	0	0	0	0	0	0	0	0	0	0
Enterobacter_cloacae	0	2.55775666727909e-05	0	1.91118896020809e-06	0	0	0	8.74858204622554e-07	0	0	0	1.72901095962414e-06	4.49397806938702e-05	0	0	0	3.47315628501359e-05	0	0	0	5.55760028932867e-07	7.2483175748869e-07	3.62049009126169e-06	0	1.00289371305077e-06	0	0	1.04569541493395e-05	4.42235967161768e-06	1.2151574487101e-06
Enterobacter_cloacae_complex_sp.	0	0	0	0	0	0	0	0	0	0	0	0	3.33956168459036e-05	0	0	0	0	0	0	0	0	0	0	0	0	0	0	9.65257306092878e-06	0	0
Enterobacter_hormaechei	2.17187765931611e-05	3.96272159719295e-05	0.000178578493802685	0.000115626932092589	0	0.00011281936733986	4.4678537919668e-05	4.48364829869059e-06	0	0.00610407493507925	0.00022895402452301	0.000567115594756717	0.0244563111119174	0.000160644505757097	0.000259642684356162	0	5.35103081181883e-05	0	8.08515655319337e-05	0	0.00362133234852656	0.000110174427138281	1.77404014471823e-05	0	0.000115423949156571	0	3.64597081520347e-05	0.00315438043820269	0.00041514901417311	1.98982032226279e-05
Enterobacter_kobei	0	0	0	0	0	0	0	0	0	0	0	0	0	0	0	0	1.64086123701429e-06	0	5.32187519957032e-06	0	0	0	0	0	0	0	0	5.63066761887512e-06	0	0
Enterobacter_ludwigii	0	0	0	0	0	0	0	0	0	0	6.56028723561632e-07	0	0	0	0	0	2.88973895629739e-05	0	0	0	0	0	7.60302919164956e-06	0	1.82344311463777e-07	0	0	3.80740381847746e-05	1.65838487685663e-06	3.03789362177526e-07
Enterobacter_mori	0	0	0	0	0	0	0	0	0	0	0	5.76336986541379e-07	3.29833252799047e-06	0	0	0	0	0	0	0	0	0	0	0	0	0	0	0	0	0
Enterobacter_roggenkampii	0	0	0	0	0	0	0	0	0	0	2.62411489424653e-06	0	4.12291565998809e-06	0	1.12643247009181e-06	0	0	0	0	0	0	1.08724763623303e-06	0	0	0	0	0	0	0	6.07578724355051e-07
Enterobacter_sichuanensis	0	0	0	0	0	0	0	0	0	0	0	0	2.10268698659393e-05	0	0	0	9.11589576119051e-08	0	0	0	0	0	2.53434306388319e-06	0	0	0	0	0	0	0
Enterobacter_sp.	0	0	0	0	0	0	0	0	0	0	0	0	0	0	0	3.16875739415558e-06	0	0	0	0	0	0	0	0	0	0	0	0	0	0
Enterobacter_sp._AN-K1	0	0	0	0	0	0	0	0	0	0	0	0	0.000277472223917199	0	0	0	0	0	0	0	0	0	0	0	0	0	0	0.000101352017139752	0	0
Enterobacter_sp._BIDMC100	0	0	0	0	0	0	0	0	0	0	0	0	2.18514529979369e-05	0	0	0	0	0	0	0	0	0	0	0	0	0	0	0.000150017072988602	0	0
Enterobacter_sp._DKU_NT_01	0	0	0	0	0	3.24611056933601e-05	0	0	0	0	0	0	0	0	0	0	0	0	0	0	0	0	0	0	0	0	0	0	0	0
Enterobacter_sp._DSM_30060	0	0	0	0	0	0	0	0	0	0	0	0	0	0	0	0	0	0	0	0	0	0	0	0	0	0	0	1.79645109745063e-05	0	0
Enterobacter_sp._JBIWA008	0	0	0	0	0	0	0	0	0	0	0	5.76336986541379e-07	0	0	0	0	0	0	0	0	0	0	0	0	0	0	0	0	0	0
Enterobacter_sp._LU1	0	0	0	0	0	0	0	0	0	0	0	0	0.000183057455303471	0	0	0	0	0	0	0	0	0	0	0	0	0	0	0	0	0
Enterobacter_sp._ODB01	0	0	0	0	0	0	0	0	0	0	0	0	9.0704144519738e-06	0	0	0	0	0	0	0	0	0	0	0	0	0	0	0	0	0
Enterobacter_sp._RHBSTW-00975	0	0	0	0	0	0	0	0	0	0	0	0	0	0	0	0	0	0	0	0	0	0	0	0	0	0	0	3.88784192731854e-06	0	0
Enterobacter_sp._T2	0	0	0	0	0	0	0	0	0	0	0	0	0	0	0	0	3.09940455880477e-06	0	0	0	0	7.97314933237559e-06	0	0	0	3.11798453479671e-06	0	0	0	1.2151574487101e-06
Enterobacter_sp._YSU	0	0	0	0	0	0	0	0	0	0	0	0	0.000416414481658797	0	0	0	0	0	0	0	0	0	0	0	0	0	0	9.1163190019883e-06	0	0
Escherichia_albertii	0	0	8.19821428635079e-06	0	0	4.08601330405932e-06	0	7.65500929044735e-07	0	7.03747926875899e-07	0	1.2103076717369e-05	0	0	3.37929741027543e-06	0	0	0	0	0	2.08410010849825e-06	0	4.7066371186402e-06	0	2.55282036049288e-06	0	9.28909761835278e-07	1.34063514735122e-07	4.42235967161768e-06	0
Escherichia_coli	0.012543778143092	0.0256225976000317	0.149273085725875	0.0188471899310921	0.00160625971622745	0.226124970262903	0.010839735376692	0.0567945917140648	0.0070075356127487	0.189268547863069	0.00800125432691945	0.0878279933790407	0.250319525963649	0.011099029305574	0.0647112925418343	0.104664988716428	0.00624584713973729	0.0377540279857768	0.00659748774740579	0.276388748658077	0.126236166611855	0.0233885087347663	0.336037960114509	0.000551303977101684	0.142156901627341	0.00157173533462752	0.0388617913869939	0.0584388223270986	0.024476655192486	0.0052649734358987
Escherichia_fergusonii	3.94886847148384e-07	0	0	0	0	1.36200443468644e-06	0	0	0	4.69165284583933e-07	0	2.1324468502031e-05	2.14391614319381e-05	0	8.44824352568857e-06	0	0	0	6.14062523027345e-07	7.72700392119692e-07	2.6259661367078e-05	0	0	4.88167630255328e-07	8.20549401586997e-07	0	0	8.04381088410732e-07	1.0503104220092e-05	2.12652553524268e-06
Escherichia_marmotae	0	0	3.56444099406556e-06	0	0	2.27000739114407e-06	0	1.09357275577819e-06	0	1.17291321145983e-06	0	0	0	0	0	0	0	0	0	0	4.58502023869615e-06	0	3.62049009126169e-06	0	2.73516467195666e-06	0	0	2.68127029470244e-06	8.23664488838793e-05	0
Escherichia_sp._E4742	0	0	0	0	0	0	0	0	0	0	0	0	2.06145782999405e-06	0	0	0	0	0	0	0	0	0	0	0	0	0	4.64454880917639e-07	0	5.5279495895221e-06	0
Escherichia_sp._SCLE84	0	0	0	0	0	0	0	0	0	0	0	0	0	0	0	0	0	0	0	0.000119253427183806	0	0	0	0	0	0	0	0	0	0
Jejubacter_calystegiae	0	0	0	0	0	0	0	0	0	0	0	0	0	0	0	0	9.11589576119051e-08	0	0	0	0	0	0	0	1.82344311463777e-07	0	0	0	0	0
Klebsiella_aerogenes	0	0	7.12888198813112e-07	0	0	0	0	0	2.25794606500683e-06	3.28415699208753e-06	6.56028723561632e-07	0.000404588564552048	2.06145782999405e-06	3.76510560368197e-06	0.000245562278480015	4.8463348381203e-06	1.08479159558167e-05	0	0	5.15133594746462e-07	1.11152005786573e-05	2.53691115121041e-06	7.24098018252339e-07	3.25445086836885e-07	8.57018263879753e-06	0	1.39336464275292e-06	8.24490615621e-05	8.29192438428315e-06	1.36705212979887e-05
Klebsiella_africana	0	0	0	0	0	0	0	0	0	0	0	0	0	0	0	0	3.64635830447621e-07	8.69177488650715e-07	6.14062523027345e-07	0	0	0	0	0	0	0	0	0	0	0
Klebsiella_grimontii	0	0	0	0	0	3.04180990413305e-05	0	0	0	0	0	0	0	0	0	0	7.90348162495218e-05	2.99866233584497e-05	0	0	0	0	0	0	3.07250164816465e-05	0	1.21532360506782e-05	2.89577191827864e-05	0	2.24804128011369e-05
Klebsiella_huaxiensis	0	0	0	0	0	0	0	0	0	0	0	0	0	0	0	0	0	0	0	0	1.38940007233217e-07	0	0	0	0	0	0	0	0	0
Klebsiella_michiganensis	5.33097243650318e-06	6.12420610475274e-06	0	0	0	1.2258039912178e-05	0	2.73393188944548e-06	7.19720308220928e-05	0	5.08422260760265e-05	0.000114691060321734	0	0	0	4.95817333438462e-05	0.00916931491035109	3.08558008471004e-05	1.84218756908203e-05	4.89376915009138e-06	0.000218691571385083	4.71140642367648e-05	2.02747445110655e-05	3.57989595520574e-06	6.8743805421844e-05	2.16903271985858e-06	9.36650676517239e-06	0.000709598183493001	0.000346049644304084	0.000327029248384106
Klebsiella_oxytoca	0	0	0	0	0	0	0	0	1.60878657131737e-05	6.80289662646702e-06	0	0	1.64916626399524e-06	0	0	5.59192481321573e-07	0.000147586352373674	0	0	0	1.25046006509895e-06	1.44966351497738e-06	0	0	9.11721557318886e-07	0	0	7.50755682516683e-06	4.97515463056989e-06	7.13905001117185e-06
Klebsiella_pasteurii	0	0	0	0	0	0	0	0	0	0	0	0	0	0	0	0	0	0	0	0	3.04278615840745e-05	0	0	0	0	0	0	0	0	0
Klebsiella_pneumoniae	9.8721711787096e-06	0.00262548318184929	0.000557122127372447	7.35807749680115e-05	4.85322136481978e-05	0.00160625722997354	0.000339376368844347	0.00018754772761596	0.00109623281456082	0.00116822155861399	0.00246010771335612	0.00616450040804659	0.0468899198010446	0.0055291830825271	0.00431029384680631	0.000260397298802079	0.0202134961019062	0.00576003921728829	0.00056432345866213	0.000222280146133098	0.00642403017443501	0.0127787838845256	0.00356582069088364	0.000326909589727651	0.014584536235963	0.000382563145965057	0.00188142931345054	0.0950183204496061	0.0460317890269095	0.00744754810846313
Klebsiella_quasipneumoniae	0	3.422350470303e-05	4.06346273323474e-05	0	8.8714799141867e-06	0.000346403127888584	0	0	0	0	3.67376085194514e-05	2.30534794616551e-05	0.000732229821213885	2.05825773001281e-05	3.15401091625707e-05	0	0.00145079481039347	0.000124292380877052	0.000188926569584746	0	0.000383474419963678	0.000142067024467783	0.000321861569113165	3.90534104204262e-06	9.4910214116896e-05	1.61321808539482e-05	3.84723459693444e-05	0.000832802553534578	0.000169708052398329	3.81255649532795e-05
Klebsiella_quasivariicola	0	0	0	0	0	0	0	0	0	0	0	0	0	0	0	0	2.37013289790953e-05	0	0	0	7.50276039059371e-06	0	3.8377194967374e-05	0	8.29666617160186e-06	2.98241998980555e-06	0	9.08950629904127e-05	0	3.94926170830783e-06
Klebsiella_sp._BDA134-6	0	0	0	0	0	0	0	0	0	0	0	0	0	0	0	0	1.0574439082981e-05	0	0	0	1.00036805207916e-05	0	1.12235192829113e-05	0	3.73805838500743e-06	0	0	0	0	1.5341362789965e-05
Klebsiella_sp._FDAARGOS_511	0	0	0	0	0	0	0	0	0	0	0	0	0.000132757884251617	0	0	0	1.76848377767096e-05	0	0	0	0	0	0	0	0	0	0	0	0	0
Klebsiella_sp._LY	0	0	0	0	0	0	0	0	0	0	0	0	0	0	0	0	0	0	0	0	0	0	0	0	3.46454191781177e-05	0	0	9.04928724462073e-05	0	0
Klebsiella_sp._MPUS7	0	0	0	0	0	0	0	0	0	0	0	0	0	0	0	0	0.000188152088510972	0	0	0	0	0	0	0	0	0	0	0	0	0
Klebsiella_sp._P1CD1	0	0	0	0	0	0	0	0	0	1.59516196758537e-05	0	0	0	0	0	0	3.92895107307311e-05	0	0	0	9.30898048462552e-06	0	0	0	0	0	0	4.20959436268283e-05	0	9.72125958968082e-06
Klebsiella_sp._PL-2018	0	0	0	0	0	0	0	0	0	0	0	0	0	0	0	0	0.000215135139964096	0	0	0	7.22488037612727e-05	5.79865405990952e-05	0	0	8.38783832733375e-06	8.94725996941664e-06	9.98577993972924e-06	0	0	6.22768192463928e-06
Klebsiella_sp._PO552	0	0	0	0	0	0	0	0	0	0	0	0	0	0	0	0	0	0	0	0	6.53018033996119e-06	0	0	0	0	0	0	0	0	0
Klebsiella_variicola	4.04759018327093e-05	5.11551333455817e-05	1.17626552804164e-05	0	0	7.26402365166101e-05	0	2.40586006271202e-06	0.000534286487632242	0.00055830668865488	4.69060537346567e-05	0.000912341449695002	0.00217854863473771	0.000146337104463106	0.00109094984728392	1.99445318338028e-05	0.0155299311777218	0.00169880740156782	8.78109407929103e-05	3.09080156847877e-05	0.00355853146525715	0.00183853575287006	0.000254520453415697	0.00016923144515518	0.000894125331262631	5.3819124361491e-05	0.000681200492012537	0.00701996782207519	0.00199337862198167	0.00100599847285088
Kluyvera_ascorbata	0	0	0	0	0	0	0	0	0	0	0	0	3.71062409398928e-06	0	0	0	0	0	0	0	0	0	0	0	0	0	0	5.36254058940488e-07	0	0
Kosakonia_arachidis	0	0	0	0	0	0	0	0	0	0	0	0	0	0	0	0	0	0	0	0	0	0	0	0	0	0	0	0	5.5279495895221e-07	0
Kosakonia_cowanii	0	0	0	0	0	0	0	0	0	0	0	0	0	0	0	0	9.11589576119051e-08	0	0	0	0	0	0	0	0	0	0	0	0	0
Kosakonia_radicincitans	0	0	0	0	0	0	0	0	0	0	0	0	0	0	0	0	0	0	0	0	0	0	0	0	0	0	0	0	1.10558991790442e-06	0
Leclercia_adecarboxylata	0	0	7.12888198813112e-07	0	0	0	0	0	5.64486516251708e-07	9.38330569167865e-07	0	0	0	4.51812672441837e-06	0	0	2.00549706746191e-06	0	0	0	0	0	0	0	3.64688622927554e-07	0	0	2.68127029470244e-07	0	0
Leclercia_pneumoniae	0	0	3.56444099406556e-07	0	0	0	0	0	0	0	0	0	0	0	0	0	4.55794788059526e-07	0	0	0	1.38940007233217e-07	0	0	0	0	0	0	1.34063514735122e-07	0	0
Lelliottia_jeotgali	0	0	0	0	0	0	0	0	0	0	0	0	0	0	0	0	0	0	0	0	0	0	0	0	9.11721557318886e-08	0	0	0	0	0
Plesiomonas_shigelloides	0	0	0	0	0	0	0	0	0	0	0	0	0	0	0	0	0	0	0	0	0	0	0	3.25445086836885e-07	0	0	0	0	0	0
Pluralibacter_gergoviae	0	0	0	0	0	0	0	0	0	0	0	0	0	0	0	0	1.27622540656667e-06	0	0	0	0	0	0	0	9.11721557318886e-08	0	0	0	0	0
Raoultella_electrica	0	0	0	0	0	0	0	0	0	0	0	0	0	0	0	0	7.29271660895241e-07	0	0	0	0	0	0	0	0	0	0	0	0	0
Raoultella_ornithinolytica	0	0	0	0	0	0	0	0	2.54018932313269e-06	0	0	0	6.88526915218011e-05	0	0	0	8.40485589181765e-05	0	1.63750006140625e-06	0	5.27972027486224e-06	1.08724763623303e-05	0	0	0	0	0	2.86895921533161e-05	0	7.74662873552691e-06
Raoultella_planticola	0	0	0	0	0	0	0	0	0	0	0	0	0	0	0	0	7.29271660895241e-07	0	0	0	0	2.89932702995476e-06	0	0	4.28509131939876e-06	0	0	2.74830205207e-05	0	2.27842021633144e-06
Raoultella_terrigena	0	0	0	0	0	0	0	0	5.64486516251708e-07	0	0	0	0	0	0	0	2.73476872835715e-06	0	0	0	0	0	0	0	4.55860778659443e-07	0	0	4.02190544205366e-07	0	0
Salmonella_bongori	0	0	1.42577639762622e-06	0	0	0	0	0	0	0	0	0	0	0	0	0	0	0	0	0	0	0	0	0	0	0	0	0	0	0
Salmonella_enterica	3.21832780425933e-05	2.16148450755979e-05	0.000233114441011888	0	0	0.000311445014064966	1.17337574334482e-05	8.25647430612535e-05	8.74954100190147e-06	0.000143799159724975	4.26418670315061e-06	5.76336986541379e-06	0.000142652881835588	2.76107744270011e-06	2.81608117522952e-06	0	7.17420996405693e-05	0.000397214112313377	0	1.59691414371403e-05	9.55907249764531e-05	1.88456256947059e-05	0.000474284201955282	1.62722543418443e-06	0.000327034522610284	6.37153361458458e-06	4.80710801749756e-05	0.000525931168305884	0.000613602404436953	0.000105111119313424
Salmonella_sp._S13	0	0	0	0	0	0	0	0	0	0	0	0	0	0	0	0	0	0	0	0	0	0	0	0	0	0	0.000353837210112421	0	0	0
Shigella_boydii	0	0	4.06346273323474e-05	0	0	0	0	2.37305288003868e-05	0	1.92357766679412e-05	0	0	0	0	2.25286494018362e-05	0	0	0	0	0.000122601795549658	7.64170039782692e-05	0	4.09115380312571e-05	0	1.07583143763629e-05	0	1.55592385107409e-05	0	0	1.38224159790774e-05
Shigella_dysenteriae	0	0	1.99608695667671e-05	0	0	6.78732209952076e-05	0	1.48725894785834e-05	0	4.69165284583933e-06	0	6.91604383849654e-06	0	0	0	1.82669543898381e-05	0	0	0	0	0	0	6.08242335331965e-05	0	1.58639550973486e-05	0	1.85781952367056e-06	0	0	3.34168298395278e-06
Shigella_flexneri	0	0	2.70897515548983e-05	0	0	8.2628269037644e-05	0	2.3621171524809e-05	0	1.29020453260581e-05	0	0	0	0	0	0	0	3.08558008471004e-05	0	3.63169184296255e-05	0	0	5.50314493871777e-05	0	2.89015733670087e-05	0	0	2.89577191827864e-05	0	0
Shigella_sonnei	0	0	1.81786490697344e-05	5.44688853659306e-05	0	6.69652180387499e-05	0	5.35850650331314e-06	1.32654331319151e-05	8.21039248021882e-06	1.41046175565751e-05	0	0	0	0	0.000648849675826799	3.23614299522263e-05	0.000129072857064631	0	0.00140966308202369	0.000142830327435747	0	0	0	0	1.04384699643194e-05	3.40600246006269e-06	0.000162753106888438	0	1.88349404550066e-05
Enterobacteriaceae_bacterium_ENNIH1	0	0	0	0	0	0	0	0	0	0	0	0	0	0	0	0	5.83417328716193e-06	0	0	0	1.52834007956538e-06	0	0	0	0	0	1.54818293639213e-07	0	0	0
secondary_endosymbiont_of_Ctenarytaina_eucalypti	0	0	0	0	0	0	0	1.09357275577819e-07	0	0	0	0	0	0	0	0	0	0	0	0	0	0	0	0	0	0	0	0	0	0
Buchnera_aphidicola	0	0	0	0	0	0	0	0	0	0	0	0	0	0	0	0	0	0	0	2.57566797373231e-07	0	0	0	0	0	0	0	0	0	0
Mixta_theicola	0	0	0	0	0	0	0	0	0	0	0	0	0	0	0	0	0	0	0	0	0	7.2483175748869e-07	0	0	0	0	0	2.68127029470244e-07	0	0
Pantoea_agglomerans	0	0	0	0	0	0	0	0	0	0	0	1.72901095962414e-06	0	7.53021120736394e-07	0	0	0	0	0	0	0	0	0	0	9.11721557318886e-08	5.42258179964645e-07	0	0	0	0
Pantoea_ananatis	0	0	0	0	0	2.27000739114407e-07	0	0	0	0	0	0	0	0	0	0	8.20430618507146e-07	0	0	0	1.38940007233217e-07	0	3.62049009126169e-07	0	9.11721557318886e-08	0	7.74091468196065e-08	0	5.5279495895221e-07	0
Pantoea_dispersa	0	0	0	0	0	0	0	0	0	0	0	0	0	0	0	9.31987468869289e-07	0	0	0	0	0	0	0	0	9.11721557318886e-08	0	0	0	0	0
Pantoea_sp._CCBC3-3-1	0	0	0	0	0	0	0	0	0	0	0	0	0	0	0	0	0	0	0	0	0	0	3.62049009126169e-07	0	0	0	0	0	0	0
Pantoea_sp._SO10	0	0	0	0	0	0	0	0	5.64486516251708e-07	0	0	0	0	0	0	0	0	0	0	0	0	0	0	0	0	0	0	0	0	0
Pantoea_stewartii	0	0	0	0	0	0	0	0	0	0	0	0	0	0	0	0	8.20430618507146e-07	0	0	0	0	0	0	0	0	0	0	0	0	4.55684043266289e-07
Pantoea_vagans	0	0	0	0	0	0	0	0	0	0	0	0	4.12291565998809e-07	0	0	0	0	0	0	0	0	0	0	0	9.11721557318886e-08	0	0	0	0	0
Rosenbergiella_epipactidis	0	0	0	0	0	0	0	0	1.41121629062927e-06	0	0	0	0	0	0	0	0	0	0	0	0	0	0	0	0	0	0	0	0	0
Tatumella_sp._TA1	0	0	0	0	0	0	0	0	3.38691909751025e-06	0	9.84043085342449e-07	0	0	2.51007040245465e-07	0	0	0	0	0	0	0	3.62415878744345e-07	0	0	0	0	0	0	0	0
Edwardsiella_ictaluri	0	0	0	0	0	0	0	0	0	0	0	0	0	0	0	0	0	0	0	0	0	0	0	0	0	0	0	2.68127029470244e-07	0	0
Hafnia_paralvei	0	0	0	0	0	0	0	0	0	0	0	0	0	0	0	0	2.73476872835715e-07	0	0	0	0	0	0	0	0	0	0	0	0	0
Morganella_morganii	0	3.24222676133969e-05	1.78222049703278e-06	0	0	1.58900517380085e-06	0	0	0	2.81499170750359e-06	0	0	0	1.50604224147279e-06	0	5.59192481321573e-07	9.11589576119051e-08	1.73835497730143e-06	0	0	6.94700036166084e-07	0	3.62049009126169e-06	1.78994797760287e-06	0	0	0	1.50151136503337e-05	7.18633446637873e-06	9.11368086532577e-07
Proteus_mirabilis	1.97443423574192e-07	2.91800408520572e-05	1.06933229821967e-06	0	0	0	0	0	0	0	1.31205744712326e-06	9.10612438735378e-05	0	0	4.28044338634888e-05	2.79596240660787e-06	0.000196629871568879	4.34588744325357e-07	9.21093784541017e-06	0.00017694838979541	7.91958041229336e-06	0	0	0	1.88726362365009e-05	2.71129089982322e-06	6.19273174556852e-06	0.000410636545633679	9.39751430218758e-06	0.000155995837478159
Proteus_penneri	0	0	0	0	0	0	0	0	0	0	0	0	0	0	0	0	0	0	0	2.57566797373231e-07	0	0	0	0	0	0	0	0	0	0
Proteus_sp._ZN5	0	0	0	0	0	1.4528047303322e-05	0	0	0	0	0	0	0	0	0	0	0	0	0	0	0	0	0	0	0	0	0	0	0	0
Proteus_terrae	1.38210396501934e-06	0	0	0	0	0	0	0	0	0	0	0	0	0	0	0	0	0	0	0	1.80622009403182e-06	0	0	0	0	0	4.02527563461954e-06	8.04381088410732e-07	0	0
Proteus_vulgaris	3.35653820076126e-06	4.68321643304622e-05	1.06933229821967e-06	0	0	1.24850406512924e-05	0	0	0	0	0	0	0	0	0	0	1.19418234471596e-05	0	0	0	0	0	0	0	0	0	0	5.36254058940488e-07	0	3.03789362177526e-07
Providencia_alcalifaciens	0	0	0	0	0	0	0	0	0	0	0	0	0	3.76510560368197e-06	0	0	0	0	0	0	0	0	0	0	0	0	0	0	5.5279495895221e-07	3.03789362177526e-07
Providencia_rettgeri	1.65852475802321e-05	8.64593803023917e-06	0	0	0	0	0	0	0	0	0	0	0	0	0	0	2.09665602507382e-06	0	0	0	4.1682002169965e-07	0	0	0	0	0	0	9.38444603145854e-07	5.5279495895221e-07	9.11368086532577e-07
Providencia_rustigianii	0	0	0	0	0	0	0	0	0	0	0	0	0	0	0	0	0	0	0	0	0	0	0	0	0	0	0	0	0	1.51894681088763e-07
Providencia_sp._R33	0	0	0	0	0	0	0	0	0	0	0	0	0	0	0	0	9.11589576119051e-08	0	0	0	0	0	0	0	0	0	0	0	0	0
Providencia_stuartii	0	0	0	0	0	0	9.02596725649858e-07	0	0	0	0	0	0	0	0	0	0	0	0	0	0	0	0	0	0	0	0	0	0	0
Providencia_vermicola	0	0	0	0	0	0	0	0	0	0	0	0	0	0	0	0	0	0	0	0	0	0	0	0	0	0	0	1.34063514735122e-07	0	0
Xenorhabdus_poinarii	0	0	0	0	0	0	0	0	0	0	0	0	0	0	0	0	0	0	0	0	0	0	0	0	9.11721557318886e-08	0	0	0	0	0
Brenneria_goodwinii	0	0	0	0	0	0	0	0	0	0	0	0	0	0	0	0	9.11589576119051e-08	0	0	0	0	0	0	0	0	0	0	0	0	0
Dickeya_chrysanthemi	1.97443423574192e-07	0	3.92088509347212e-06	1.59265746684008e-06	0	0	3.1590885397745e-06	0	0	4.69165284583933e-07	0	0	0	2.51007040245465e-07	0	0	0	0	6.34531273794923e-06	0	0	0	0	0	0	0	0	0	0	1.51894681088763e-07
Dickeya_dianthicola	0	0	0	0	0	0	0	0	0	0	0	0	0	0	0	0	2.73476872835715e-07	0	0	0	0	0	0	0	0	0	0	0	0	0
Dickeya_fangzhongdai	0	0	0	0	0	0	0	0	0	0	0	0	0	0	0	0	7.29271660895241e-07	0	0	0	0	0	0	0	9.11721557318886e-08	0	0	2.68127029470244e-07	1.65838487685663e-06	4.55684043266289e-07
Dickeya_oryzae	0	0	0	0	0	0	0	0	0	0	0	0	0	0	0	0	0	0	0	0	0	0	0	0	0	0	0	4.02190544205366e-07	0	0
Dickeya_sp._MK7	0	0	0	0	0	0	0	0	0	0	0	0	0	0	0	0	1.09390749134286e-06	0	0	0	0	0	0	0	3.64688622927554e-07	0	0	6.7031757367561e-07	0	0
Pectobacterium_atrosepticum	0	0	0	0	0	0	0	0	0	0	0	0	0	0	0	0	9.11589576119051e-08	0	0	0	0	0	0	0	0	0	0	1.34063514735122e-07	0	0
Pectobacterium_carotovorum	0	0	0	0	0	0	0	0	0	0	0	0	0	0	0	0	0	0	0	0	0	0	0	0	0	0	0	0	0	6.07578724355051e-07
Pectobacterium_polaris	0	0	0	0	0	0	0	0	0	0	0	3.45802191924827e-06	0	0	0	0	3.19056351641668e-06	4.34588744325357e-07	0	0	9.72580050632517e-07	0	0	0	0	0	0	2.68127029470244e-07	0	0
Serratia_fonticola	0	0	3.56444099406556e-07	0	0	0	0	0	0	0	0	0	0	0	0	0	0	0	0	0	0	0	0	0	0	0	0	0	0	0
Serratia_liquefaciens	0	0	0	0	0	0	0	0	0	0	0	0	0	0	0	0	0	0	0	0	0	0	0	0	0	0	0	1.34063514735122e-07	0	0
Serratia_marcescens	0	0	0	0	0	0	0	0	2.82243258125854e-07	0	0	0	0	0	0	0	9.20705471880242e-06	8.69177488650715e-07	0	0	2.5009201301979e-06	7.2483175748869e-07	0	1.62722543418443e-07	5.47032934391331e-07	0	4.64454880917639e-07	0	5.5279495895221e-07	0
Serratia_odorifera	0	0	0	0	0	0	0	0	0	0	0	0	0	0	0	0	0	0	0	0	0	0	0	0	0	0	0	1.34063514735122e-07	0	0
Serratia_quinivorans	0	0	0	0	0	0	0	0	0	0	0	0	0	0	0	0	1.8231791522381e-07	0	0	0	0	0	0	0	0	0	0	0	0	0
Serratia_rhizosphaerae	0	0	0	0	0	0	0	0	0	0	0	0	0	0	0	0	4.06568950949097e-05	0	0	0	0	0	3.62049009126169e-07	0	1.82344311463777e-07	0	0	2.68127029470244e-07	0	0
Serratia_rubidaea	0	0	0	0	0	0	0	0	0	0	0	0	0	0	0	0	8.20430618507146e-07	0	0	0	0	0	0	0	0	0	0	0	0	0
Serratia_sp._JUb9	0	0	0	0	0	0	0	0	0	0	0	0	0	0	0	0	4.55794788059526e-07	0	0	0	0	0	0	0	0	0	0	0	0	0
Serratia_sp._SSNIH1	0	0	0	0	0	0	0	0	0	0	0	0	0	2.51007040245465e-06	0	0	0	0	0	0	0	0	0	0	0	0	0	0	0	0
Yersinia_massiliensis	0	0	0	0	0	0	0	0	0	0	0	0	0	0	0	0	9.11589576119051e-08	0	0	0	0	0	0	0	0	0	0	0	0	0
Yersinia_rohdei	0	0	0	0	0	0	0	0	0	3.4483648416919e-05	0	0	0	0	0	0	0	0	0	0	5.14078026762902e-06	0	0	0	0	0	0	0	0	0
Kangiella_profundi	0	0	0	0	0	0	0	0	0	0	0	0	0	2.51007040245465e-07	0	0	0	0	0	0	0	0	0	0	0	0	0	0	0	0
Legionella_sp._PC1000	0	0	0	0	0	0	0	0	0	0	0	0	0	0	0	0	0	0	0	0	0	0	0	0	0	4.06693634973484e-07	0	0	0	0
Methylomonas_paludis	0	0	0	3.18531493368015e-07	0	0	0	0	0	0	0	0	0	0	0	0	0	0	4.09375015351563e-07	0	0	0	0	0	0	0	0	0	0	0
Methylomonas_rhizoryzae	0	0	0	0	0	0	0	0	0	2.34582642291966e-07	0	0	0	0	0	0	0	0	0	0	0	0	0	0	0	0	0	0	0	0
Methylotuvimicrobium_buryatense	1.97443423574192e-07	0	0	0	0	0	0	0	0	0	0	0	0	0	0	0	0	0	0	0	0	0	0	0	0	0	0	0	0	0
Methylovulum_psychrotolerans	0	0	0	0	0	0	0	0	0	0	0	0	0	1.50604224147279e-06	0	0	0	0	0	0	0	0	2.17229405475702e-06	0	0	0	0	0	0	0
Acinetobacter_baumannii	4.0081014985561e-05	3.45837521209567e-05	8.01999223664751e-05	5.63800743261387e-05	2.34833291846118e-05	4.42651441273093e-05	0	4.28680520265051e-05	3.97962993957454e-05	4.45707020354736e-06	9.51241649164367e-06	2.42061534347379e-05	0.000357869079286966	0.000164660618401025	3.26665416326625e-05	4.54809884808213e-05	1.36738436417858e-05	5.04122943417415e-05	6.55000024562501e-05	1.77721090187529e-05	4.82121825099262e-05	2.57315273908485e-05	9.6305036427561e-05	4.71895375913484e-06	4.46743563086254e-06	3.66024271476135e-06	5.41864027737246e-07	9.38444603145854e-06	2.21117983580884e-05	2.58220957850897e-06
Acinetobacter_bereziniae	0	0	7.12888198813112e-07	0	0	0	0	0	0	0	0	0	4.12291565998809e-07	0	0	0	1.8231791522381e-06	0	0	0	0	0	1.44819603650468e-06	0	0	0	0	0	0	7.59473405443814e-07
Acinetobacter_calcoaceticus	0	0	0	0	0	0	0	0	0	0	0	0	0	5.0201408049093e-07	0	0	0	0	0	0	0	0	0	0	0	0	0	0	0	0
Acinetobacter_gerneri	0	0	0	0	0	0	0	0	0	0	0	0	0	0	0	0	7.29271660895241e-07	0	0	0	0	0	0	0	0	0	0	0	0	0
Acinetobacter_guillouiae	0	0	0	0	0	0	0	0	0	0	0	0	0	0	0	1.86397493773858e-07	0	0	0	0	0	0	7.24098018252339e-07	0	0	0	0	0	0	0
Acinetobacter_gyllenbergii	0	0	0	0	0	0	0	0	0	0	0	0	4.12291565998809e-07	0	0	0	0	0	0	0	0	0	0	0	0	0	0	0	0	0
Acinetobacter_haemolyticus	0	0	0	0	0	0	0	0	0	0	0	0	0	0	0	0	9.11589576119051e-08	0	0	0	0	0	0	0	0	0	0	0	0	0
Acinetobacter_indicus	0	0	3.56444099406556e-07	0	0	0	0	0	0	0	0	0	0	0	0	0	2.73476872835715e-07	0	0	0	0	0	0	0	0	0	0	0	0	0
Acinetobacter_johnsonii	0	0	0	0	0	0	0	1.09357275577819e-07	0	0	0	1.15267397308276e-06	0	0	0	0	0	0	0	0	4.1682002169965e-07	0	1.81024504563085e-06	1.62722543418443e-07	0	0	0	0	0	0
Acinetobacter_lwoffii	0	0	0	0	0	0	0	1.09357275577819e-06	0	0	0	0	8.24583131997619e-07	0	0	0	0	1.30376623297607e-06	0	0	0	0	0	0	0	0	0	1.34063514735122e-07	0	0
Acinetobacter_nosocomialis	6.16023481551479e-05	2.55775666727909e-05	0.000104081677026714	7.23066489945394e-05	2.92236985408503e-05	6.3106205473805e-05	4.24220461055433e-05	5.34757077575536e-05	4.57234078163883e-05	1.24328800414742e-05	1.50886606419175e-05	7.55001452369206e-05	8.24583131997619e-05	8.81034711261582e-05	4.33676500985347e-05	6.20703654266946e-05	6.38112703283336e-06	5.86694804839233e-05	0.00010336719137627	1.98326433977388e-05	8.37808243616297e-05	4.67516483580205e-05	0.000127441251212412	5.53256647622705e-06	4.37626347513065e-06	6.77822724955806e-06	1.62559208321174e-06	2.54720677996732e-06	3.53788773729415e-05	2.73410425959773e-06
Acinetobacter_oleivorans	0	0	0	0	0	0	0	0	0	0	0	0	0	0	0	0	0	0	0	0	0	0	0	0	0	0	0	1.34063514735122e-07	0	0
Acinetobacter_pittii	0	0	1.17626552804164e-05	0	0	0	0	0	0	0	0	0	0	0	0	0	9.11589576119051e-07	0	0	0	0	0	0	0	0	0	0	6.7031757367561e-07	0	0
Acinetobacter_pseudolwoffii	3.94886847148384e-07	0	1.78222049703278e-06	0	0	0	0	0	0	0	0	0	0	0	0	0	0	0	0	0	0	0	0	0	0	0	0	0	0	0
Acinetobacter_radioresistens	0	0	3.56444099406556e-07	0	0	0	0	0	2.82243258125854e-07	0	0	0	0	0	1.12643247009181e-06	0	0	0	0	0	2.77880014466434e-07	0	0	0	0	0	0	2.68127029470244e-07	0	0
Acinetobacter_schindleri	0	0	0	0	0	0	0	0	0	0	0	0	0	0	0	0	0	0	4.09375015351563e-07	0	0	0	0	0	0	0	0	0	0	0
Acinetobacter_seifertii	0	0	0	0	0	0	0	0	0	0	0	0	0	0	0	1.86397493773858e-07	0	0	0	0	0	0	0	0	0	0	0	0	0	0
Acinetobacter_sp._10FS3-1	1.97443423574192e-07	0	2.60204192566786e-05	0	0	0	9.02596725649858e-07	0	0	0	0	0	0	0	0	0	0	0	0	0	4.1682002169965e-07	0	0	1.62722543418443e-07	0	0	0	0	0	0
Acinetobacter_sp._ACNIH1	0	0	0	0	0	0	0	0	0	0	0	0	0	0	0	0	2.27897394029763e-06	0	0	0	0	0	0	0	0	0	0	0	0	0
Acinetobacter_sp._ACNIH2	0	0	0	0	0	0	0	0	0	0	0	0	0	0	0	0	1.8231791522381e-07	0	0	0	0	0	0	0	0	0	0	0	0	0
Acinetobacter_sp._CS-2	0	0	7.12888198813112e-07	0	0	0	0	0	0	0	0	0	0	0	0	0	0	0	0	0	0	0	0	0	0	0	0	0	0	0
Acinetobacter_sp._F9	0	0	2.49510869584589e-06	0	0	0	0	0	0	0	0	0	0	0	0	0	0	0	0	0	0	0	0	0	0	0	0	0	0	0
Acinetobacter_sp._FDAARGOS_724	0	0	0	0	0	0	0	0	0	0	0	0	0	0	0	0	1.91433810985001e-06	0	0	0	0	0	0	0	0	0	0	0	0	0
Acinetobacter_sp._Marseille-Q1620	0	0	0	0	0	0	0	0	0	0	0	0	0	0	0	0	1.8231791522381e-07	0	0	0	0	0	0	0	0	0	0	0	0	0
Acinetobacter_sp._NCu2D-2	3.94886847148384e-07	0	0	0	0	0	0	0	0	0	0	0	0	0	0	0	0	0	0	0	0	0	0	0	0	0	0	0	0	0
Acinetobacter_sp._TTH0-4	1.97443423574192e-07	0	0	0	0	0	0	0	0	0	0	0	0	0	0	0	0	0	0	0	1.38940007233217e-07	0	0	0	0	0	0	0	0	0
Acinetobacter_sp._WCHA55	0	0	0	0	0	0	0	0	0	2.34582642291966e-07	0	0	0	0	0	0	0	0	0	0	0	0	0	0	0	0	0	0	0	0
Acinetobacter_sp._YH12138	0	0	0	0	0	0	0	0	0	0	0	0	0	0	0	0	1.8231791522381e-07	0	0	0	0	0	0	0	0	0	0	0	0	0
Acinetobacter_variabilis	0	0	0	0	0	0	0	0	0	0	0	0	0	0	0	0	3.64635830447621e-07	0	0	0	0	0	0	0	0	0	0	0	0	0
Acinetobacter_venetianus	0	0	0	0	0	0	0	0	0	0	0	0	0	0	0	0	9.11589576119051e-08	0	0	0	0	0	0	0	0	0	0	0	0	0
Acinetobacter_wuhouensis	0	0	0	0	0	0	0	0	0	0	0	0	0	0	0	0	9.11589576119051e-08	0	0	0	0	0	0	0	0	0	0	0	0	0
Moraxella_catarrhalis	0	0	0	0	5.21851759658041e-07	0	9.02596725649858e-07	0	0	0	0	0	0	5.0201408049093e-07	0	0	0	0	0	0	2.77880014466434e-07	1.08724763623303e-06	0	0	0	0	0	0	0	0
Moraxella_osloensis	1.97443423574192e-07	3.60247417926632e-07	2.49510869584589e-06	0	0	0	0	0	2.82243258125854e-07	0	0	0	8.24583131997619e-07	1.00402816098186e-06	0	0	0	8.69177488650715e-07	0	0	8.33640043399301e-07	7.2483175748869e-07	7.24098018252339e-07	1.62722543418443e-07	0	0	0	2.68127029470244e-07	0	0
Psychrobacter_arenosus	3.94886847148384e-07	0	3.56444099406556e-07	0	5.21851759658041e-07	0	0	0	0	0	0	0	0	0	0	0	0	0	0	0	0	0	0	0	0	0	0	0	0	0
Psychrobacter_cryohalolentis	0	0	0	0	0	0	0	0	0	0	0	0	0	0	0	0	0	0	0	0	0	0	0	0	0	0	0	0	1.10558991790442e-06	0
Psychrobacter_sanguinis	2.27059937110321e-05	3.96272159719295e-06	5.34666149109834e-06	0	3.13111055794825e-06	0	1.35389508847479e-06	5.46786377889096e-07	0	0	0	0	0	0	0	0	0	0	0	0	0	0	0	0	0	0	0	0	0	0
Psychrobacter_sp._G	2.3693210828903e-06	0	0	0	0	0	0	0	0	0	0	0	0	0	0	0	0	0	0	0	0	0	0	0	0	0	0	0	5.5279495895221e-07	0
Psychrobacter_sp._KH172YL61	9.8721711787096e-07	0	0	0	0	0	0	0	0	0	0	0	0	0	0	0	0	0	0	0	0	0	0	1.62722543418443e-07	0	0	0	0	0	0
Psychrobacter_sp._P11F6	1.97443423574192e-07	0	0	0	0	0	0	0	0	0	0	0	0	0	0	0	0	0	3.47968763048829e-06	0	0	0	0	0	0	0	0	0	0	0
Psychrobacter_sp._YP14	1.77699081216773e-06	3.60247417926632e-07	0	0	1.56555527897412e-06	0	0	3.28071826733458e-07	0	0	0	0	0	0	0	0	0	0	0	0	0	0	0	0	0	0	0	0	0	0
Sinimarinibacterium_sp._NLF-5-8	0	0	0	0	0	0	0	0	0	0	0	0	0	0	0	0	0	0	0	0	0	0	0	0	0	0	0	0	5.5279495895221e-07	0
Halomonas_socia	3.94886847148384e-07	0	1.42577639762622e-06	3.18531493368015e-07	0	0	0	0	0	0	0	0	0	5.0201408049093e-07	0	0	0	0	0	0	0	0	0	0	0	0	0	0	0	0
Halomonas_sp._1513	1.97443423574192e-07	7.20494835853264e-07	0	0	0	2.27000739114407e-07	0	5.46786377889096e-07	0	0	0	0	1.23687469799643e-06	0	5.63216235045905e-07	0	0	0	2.04687507675782e-07	0	4.1682002169965e-07	0	2.53434306388319e-06	0	9.11721557318886e-08	0	0	0	1.10558991790442e-06	0
Halomonas_sp._JS92-SW72	0	0	0	0	0	0	0	0	0	0	0	0	0	0	0	0	0	0	0	0	9.72580050632517e-07	0	0	0	0	0	0	0	0	0
Halomonas_sp._SF2003	0	0	0	0	0	0	0	0	0	0	0	0	0	1.25503520122732e-06	5.63216235045905e-07	0	0	0	0	1.28783398686615e-06	0	0	0	1.62722543418443e-07	0	0	0	0	0	0
Pistricoccus_aurantiacus	0	0	3.56444099406556e-07	0	0	0	0	0	0	0	0	0	0	0	0	0	0	0	0	0	0	0	0	0	0	0	0	0	0	0
Marinobacterium_georgiense	0	0	0	0	0	0	4.51298362824929e-07	0	0	0	0	0	0	0	0	0	0	0	0	0	0	0	0	0	0	0	0	0	0	0
Gilliamella_sp._ESL0441	0	0	0	0	0	0	0	0	0	0	0	0	0	0	0	0	0	0	2.04687507675782e-07	0	0	0	0	0	0	0	0	0	0	0
Actinobacillus_porcitonsillarum	0	0	3.56444099406556e-07	0	0	0	0	0	0	0	0	0	7.58616481437809e-05	0	0	0	0	0	0	0	0	0	0	0	0	0	0	1.34063514735122e-07	0	0
Actinobacillus_sp._GY-402	0	0	0	0	0	0	0	0	0	0	0	0	4.12291565998809e-06	0	0	0	0	0	0	0	0	0	0	0	0	0	0	0	0	0
Actinobacillus_suis	0	0	0	0	0	0	0	0	0	0	0	0	1.64916626399524e-06	0	0	0	0	0	0	0	0	0	0	0	0	0	0	0	0	0
Aggregatibacter_actinomycetemcomitans	0	0	0	0	0	0	0	0	0	0	0	0	4.94749879198571e-06	0	0	0	0	0	0	0	0	0	0	0	0	0	0	0	0	0
Avibacterium_volantium	0	0	0	0	0	0	0	0	0	0	0	0	3.29833252799047e-06	0	0	0	0	0	0	0	0	0	0	0	0	0	0	0	0	0
Gallibacterium_anatis	0	0	0	0	0	0	0	0	0	0	0	0	4.12291565998809e-07	0	0	0	0	0	0	0	0	0	0	0	0	0	0	0	0	0
Haemophilus_influenzae	1.97443423574192e-07	0	1.49706521750754e-05	0	0	0	0	0	0	0	0	0	2.39129108279309e-05	0	0	0	0	0	0	0	1.38940007233217e-07	0	0	0	0	0	0	0	0	0
Haemophilus_parahaemolyticus	1.97443423574192e-07	3.60247417926632e-07	1.06933229821967e-06	0	0	0	0	2.18714551155638e-07	0	0	0	0	0	0	0	0	0	0	0	3.348368365852e-06	0	0	3.62049009126169e-07	0	0	0	0	0	0	4.55684043266289e-07
Haemophilus_parainfluenzae	1.97443423574192e-07	0	7.12888198813112e-07	0	0	0	0	0	0	0	0	0	4.12291565998809e-07	0	0	0	0	0	0	0	0	0	0	0	0	0	0	0	0	0
[Haemophilus]_ducreyi	0	0	0	0	0	0	0	0	0	0	0	0	0	0	0	0	1.91433810985001e-06	0	0	0	0	0	0	0	0	3.11798453479671e-06	1.08372805547449e-06	0	0	3.49357766504155e-06
Mannheimia_haemolytica	1.77699081216773e-06	0	0	0	0	0	0	0	0	0	0	0	0	0	0	0	0	0	0	0	0	0	0	0	0	0	0	0	0	0
Pasteurella_multocida	0	0	1.78222049703278e-06	0	0	0	0	0	0	0	0	2.30534794616551e-06	0	5.0201408049093e-07	0	0	0	0	4.50312516886719e-06	0	2.5009201301979e-06	0	0	0	0	0	7.74091468196065e-08	0	0	0
Rodentibacter_heylii	4.73864216578061e-06	6.70060197343536e-05	0.0017779431678399	3.31272753102736e-05	0	7.94502586900423e-06	1.80519345129972e-05	7.65500929044735e-06	1.12897303250342e-06	0	0	0	0.00172544020370502	1.50604224147279e-06	0	0	2.73476872835715e-06	0	8.86296908236134e-05	1.72569754240065e-05	0	0	0	0	0	0	0	0	0	0
Rodentibacter_pneumotropicus	7.89773694296768e-07	0.000128248080781881	0.000501873291964431	1.43339172015607e-05	0	1.36200443468644e-05	1.12824590706232e-05	1.15918712112488e-05	5.64486516251708e-07	0	0	0	0.00197199056017231	0	0	1.86397493773858e-07	3.64635830447621e-07	0	3.17265636897461e-05	8.01032739830748e-05	1.11152005786573e-06	0	0	0	0	5.42258179964645e-07	0	2.68127029470244e-06	1.65838487685663e-06	0
Rodentibacter_rarus	0	1.26086596274321e-05	0	0	0	0	0	0	0	0	0	0	2.88604096199167e-06	0	0	0	0	0	0	0	0	0	0	0	0	0	0	0	0	0
Rodentibacter_ratti	6.71307640152253e-06	4.86334014200953e-05	9.98043478338357e-06	0	0	0	0	5.79593560562442e-06	0	0	0	0	0.000893023531953421	0	0	0	0	0	5.11718769189454e-06	0	0	0	0	0	0	0	0	0	0	0
Pasteurellaceae_bacterium_NI1060	5.52841586007737e-06	1.18881647915789e-05	0.00171841700323901	3.31272753102736e-05	0	8.39902734723304e-06	2.43701115925462e-05	1.23573721402936e-05	4.79813538813952e-06	0	0	0	0.00242138836711101	5.0201408049093e-07	0	0	3.73751726208811e-06	0	6.97984401174415e-05	1.85448094108726e-05	1.94516010126503e-06	0	1.44819603650468e-06	3.25445086836885e-07	0	0	0	0	0	0
Halopseudomonas_litoralis	0	0	6.41599378931801e-06	0	0	0	0	0	0	0	0	0	0	0	0	0	0	0	0	0	0	0	0	0	0	0	0	0	0	0
Pseudomonas_denitrificans_(nom._rej.)	0	0	0	0	0	0	0	0	0	0	0	0	0	0	0	0	0	0	0	0	0	0	0	0	1.82344311463777e-07	0	0	0	0	0
Pseudomonas_aeruginosa	1.38210396501934e-06	0	2.03173136661737e-05	0	0	0	0	0	0	0	0	0	0	5.0201408049093e-06	0	0	5.46953745671431e-07	2.60753246595215e-06	0	0	0	2.89932702995476e-06	4.34458810951403e-05	0	0	0	0	0	0	3.03789362177526e-07
Pseudomonas_graminis	0	0	0	0	0	0	0	0	0	0	0	5.76336986541379e-07	0	0	0	0	0	0	0	0	0	0	0	0	0	0	0	0	0	0
Pseudomonas_multiresinivorans	0	0	0	0	0	0	0	0	0	0	0	0	0	0	0	0	0	0	0	0	0	0	0	0	9.11721557318886e-08	0	0	0	0	0
Pseudomonas_phragmitis	0	0	3.56444099406556e-07	0	0	0	0	0	0	0	0	0	0	0	0	0	0	0	0	0	0	0	0	0	0	0	0	0	0	0
Pseudomonas_putida	0	0	0	0	0	0	0	0	0	0	0	0	0	0	0	0	2.73476872835715e-07	0	0	0	0	0	0	0	0	1.35564544991161e-07	0	0	0	0
Pseudomonas_qingdaonensis	0	0	0	0	0	0	0	0	0	0	0	0	0	0	0	0	9.11589576119051e-08	0	0	0	0	0	0	0	0	0	0	0	0	0
Pseudomonas_saudimassiliensis	0	0	2.13866459643934e-06	0	0	0	0	0	0	0	0	0	0	0	0	0	0	0	0	0	0	0	0	0	0	0	0	0	0	0
Pseudomonas_sp._A20	0	0	3.56444099406556e-07	0	0	0	0	0	0	0	0	0	0	0	0	0	0	0	0	0	0	0	0	0	0	0	0	0	0	0
Pseudomonas_sp._C27(2019)	3.94886847148384e-07	0	0	0	0	0	0	0	0	0	0	0	0	0	0	0	0	0	0	0	0	0	0	0	0	0	0	0	0	0
Pseudomonas_sp._PP3	0	0	0	0	0	0	0	0	0	0	0	0	8.24583131997619e-07	0	0	0	0	0	0	0	0	0	0	0	0	0	0	0	0	0
Pseudomonas_viridiflava	0	0	0	0	0	0	0	0	0	0	0	0	0	0	0	1.86397493773858e-07	0	0	0	0	0	0	0	0	0	0	0	0	0	0
Stutzerimonas_balearica	0	0	1.42577639762622e-06	0	0	0	0	0	0	0	0	0	0	0	0	0	0	0	0	0	0	0	0	0	0	0	0	0	0	0
Stutzerimonas_stutzeri	0	0	6.77243788872457e-06	0	0	0	9.02596725649858e-07	0	0	0	0	0	0	0	0	0	0	0	0	0	0	0	0	0	0	0	0	0	0	0
Thiopseudomonas_alkaliphila	6.71307640152253e-06	0	0	0	0	0	0	0	0	0	0	0	0	0	0	0	0	0	0	0	0	0	0	0	0	0	0	0	0	0
Candidatus_Thiomargarita_nelsonii	0	0	0	0	0	0	0	0	0	0	0	1.72901095962414e-06	0	0	0	0	0	0	0	0	0	0	0	0	0	0	0	0	0	0
Vibrio_coralliilyticus	0	0	0	0	0	0	0	0	0	0	0	0	0	0	0	0	9.11589576119051e-08	0	0	0	0	0	0	0	0	0	0	0	0	0
Dyella_thiooxydans	0	0	0	0	0	0	0	0	0	0	0	0	0	0	0	0	0	0	0	0	0	0	0	1.62722543418443e-07	0	0	0	0	0	0
Rhodanobacter_sp._FDAARGOS_1247	0	0	0	0	0	0	0	0	0	0	0	0	0	0	0	0	0	0	0	0	0	0	0	0	2.73516467195666e-07	0	0	0	0	0
Luteimonas_sp._JM171	1.97443423574192e-07	0	0	1.27412597347206e-06	0	0	0	0	0	0	0	0	0	0	0	0	0	0	0	0	0	0	0	0	0	0	0	0	0	0
Lysobacter_solisilvae	0	0	0	0	0	0	0	0	0	0	0	0	0	0	0	0	0	0	0	0	0	0	0	0	1.82344311463777e-07	0	0	0	0	0
Pseudoxanthomonas_sp._X-1	0	0	0	0	0	0	0	0	0	0	0	0	0	0	0	0	0	0	0	0	0	0	0	0	0	4.06693634973484e-07	0	0	0	0
Stenotrophomonas_maltophilia	8.49006721369025e-06	6.84470094060601e-06	7.34274844777506e-05	2.26157360291291e-05	8.34962815452866e-06	6.8100221734322e-06	1.03798623449734e-05	6.45207925909134e-06	5.92710842064293e-06	1.64207849604376e-06	0	8.64505479812068e-06	1.36056216779607e-05	1.10443097708005e-05	0	8.01509223227588e-06	1.7320201946262e-06	9.56095237515786e-06	3.78671889200196e-05	3.348368365852e-06	8.89216046292587e-06	4.71140642367648e-06	1.19476173011636e-05	9.76335260510656e-07	9.11721557318886e-07	2.57572635483206e-06	2.32227440458819e-07	0	8.84471934323537e-06	0
Stenotrophomonas_rhizophila	0	0	1.06933229821967e-06	0	0	2.27000739114407e-07	0	0	0	0	0	0	0	0	0	0	0	0	0	0	0	0	0	0	0	0	0	0	0	0
Stenotrophomonas_sp._pho	0	0	0	0	0	0	0	0	0	0	0	0	0	0	0	0	0	0	0	0	0	0	0	0	0	0	0	3.08346083890781e-06	0	0
Thermomonas_carbonis	0	3.60247417926632e-07	0	0	0	0	0	0	0	0	0	0	0	0	0	0	0	0	0	0	0	0	0	0	0	0	0	0	0	0
Xanthomonas_campestris	0	0	0	0	0	0	0	0	0	0	0	5.76336986541379e-07	0	0	0	0	0	0	0	0	0	0	0	0	0	0	0	0	0	0
Mariprofundus_ferrinatatus	0	0	0	0	0	0	0	0	0	0	0	0	0	0	0	0	0	0	0	0	0	0	3.62049009126169e-07	0	0	0	0	0	0	0
Pseudomonadota_bacterium	0	0	0	3.18531493368015e-07	0	0	0	0	0	0	0	0	0	0	0	0	0	0	0	0	0	0	0	0	0	0	0	0	0	0
uncultured_proteobacterium	0	0	0	0	0	0	0	0	0	0	0	0	5.77208192398333e-06	0.00157933629722446	0	0	0	9.56095237515786e-06	0	0	0	0	0.00132075478529227	0	0	0	0	0	0	0
Roseithermus_sacchariphilus	0	0	0	0	0	0	0	0	0	0	0	0	0	0	0	0	0	0	0	0	0	0	0	0	6.3820509012322e-07	0	0	0	0	0
Brachyspira_hampsonii	0	0	0	0	0	0	0	0	2.37084336825717e-05	0	0	0	0	0	0	0	0	0	0	0	0	0	0	0	2.73516467195666e-06	0	0	0	0	0
Brachyspira_hyodysenteriae	0	0	0	0	0	0	0	0	5.08037864626537e-06	0	0	0	0	0	0	0	0	0	0	0	0	0	0	0	2.73516467195666e-07	0	0	0	0	0
Brachyspira_intermedia	0	0	0	0	0	0	0	0	2.54018932313269e-06	0	0	0	0	0	0	0	0	0	0	0	0	0	0	0	9.11721557318886e-08	0	0	0	0	0
Brachyspira_murdochii	0	0	0	0	0	0	0	0	0.00323704792744542	0	0	0	0	0	0	0	0	0	0	0	0	0	0	0	0.000288104012112768	0	0	0	0	0
Brachyspira_pilosicoli	0	0	0	6.3706298673603e-07	3.65296231760629e-06	0	0	0	2.25794606500683e-06	0	0	0	3.71062409398928e-06	0	0	0	7.29271660895241e-07	0	0	0	0	0	0	0	1.82344311463777e-07	0	0	0	0	0
uncultured_Leptonema_sp.	3.53423728197804e-05	2.12545976576713e-05	0.000236678882005953	5.47874168592986e-05	0.000285452912532948	8.62602808634745e-06	3.74577641144691e-05	2.2965027871342e-06	2.93532988450888e-05	6.33373134188309e-06	1.64007180890408e-05	0.000291626515189938	1.69039542059512e-05	5.27114784515476e-06	0.000136298328881109	8.7793219567487e-05	8.20430618507146e-07	8.51793938877701e-05	7.36875027632814e-06	5.66646954221108e-06	0	0	3.07741657757244e-05	5.85801156306394e-06	1.36758233597833e-06	1.13874217792575e-05	3.09636587278426e-07	1.83667015187117e-05	0.000114428556503108	9.4174702275033e-06
Treponema_brennaborense	0	0	0	0	0	0	0	0	0	0	0	0	0	0	0	0	0	0	0	0	0	0	0	0	0	1.35564544991161e-07	0	0	0	0
Treponema_denticola	0	0	0	0	0	0	0	0	0	0	0	0	0	0	0	0	0	0	0	0	0	0	0	0	0	0	0	0	0	9.11368086532577e-07
Treponema_medium	3.75142504790965e-06	3.24222676133969e-06	1.2831987578636e-05	9.55594480104045e-07	3.65296231760629e-06	2.27000739114407e-07	8.57466889367365e-06	3.3900755429124e-06	1.12897303250342e-06	0	0	5.76336986541379e-07	2.06145782999405e-06	2.51007040245465e-07	0	7.45589975095431e-07	0	0	2.04687507675782e-07	2.57566797373231e-07	0	0	1.08614702737851e-06	0	0	0	0	0	1.10558991790442e-06	0
Treponema_pedis	0	0	0	0	0	0	0	0	0	0	0	5.76336986541379e-07	0	0	0	0	0	0	0	0	0	0	0	0	0	0	0	0	0	0
[truncated: 108 more rows]

## Sheet: Processed data
	control1	control2	control3	control4	control5	control6	control7	control8	DHWE1	DHWE2	DHWE3	DHWE4	DHWE5	DHWE6	DHWE7	DHWE8	metform1	metform2	metform3	metform4	metform5	metform6	metform7	model1	model2	model3	model4	model5	model6	model7
[truncated: 56 more rows]

## Sheet: statistical results
Feature	KW_pvalue	DunnTest_comparison	DunnTest_Z	DunnTest_PValue	DunnTest_PValueBonferroniAdjusted
Bifidobacterium_pseudolongum	0.233787	CON - DHWE	-0.227185	0.41014	1
Bifidobacterium_pseudolongum	0.233787	CON - MET	0.348818	0.363613	1
[truncated: 64 more rows]
