# Supplementary material for: Metagenomic Insights into Gut Microbiota Alterations Following Dendrobium huoshanense Water Extract Intervention in Streptozotocin-Induced Type 1 Diabetic Rats
Source: Int J Mol Sci. 2026 Jun 11;27(12):5308. doi: 10.3390/ijms27125308 (PMC13299921; doi:10.3390/ijms27125308)
Supplement: Supplementary file 1 [file ijms-27-05308-s001.zip › Table S5-correlation at genuse level.xlsx]

## Sheet: raw data
	Ligilactobacillus	Lactobacillus	Adlercreutzia	Escherichia	Limosilactobacillus	Bacteroides	Prevotella	Muribaculum	Bifidobacterium	Romboutsia	Phocaeicola	Blautia	Akkermansia	Klebsiella	Megamonas	Parabacteroides	Alistipes	Enterococcus	Ruminococcus	Faecalibacterium	Clostridioides	Ruthenibacterium	Enterocloster	Phascolarctobacterium	Clostridium	Duncaniella	Longicatena	Mediterraneibacter	Intestinimonas	Roseburia
Ligilactobacillus	1	0.331701890989989	0.219132369299221	-0.280534	0.624026696329255	-0.317019	-0.508343	-0.227586	-0.173304	0.412680756395996	-0.416685	-0.403782	-0.260957	-0.241379	-0.490351	-0.409121	-0.341935	0.0754171301446051	-0.365072	-0.458065	-0.284538	-0.340156	-0.243604	-0.335076	0.0869855394883204	-0.252948	-0.175083	-0.424249	-0.23871	-0.364182
Lactobacillus	0.331701890989989	1	-0.206674	-0.309455	0.356173526140156	-0.187987	-0.181758	-0.0518354	0.0602892102335929	-0.00645161	-0.410011	-0.233815	-0.301891	-0.128365	0.00858636366492163	-0.171524	-0.30723	0.0229143492769744	-0.0264739	-0.276529	-0.215128	-0.161735	0.00823136818687431	-0.191567	0.349054505005562	-0.0113459	-0.183537	-0.0215795	-0.156841	-0.0407119
Adlercreutzia	0.219132369299221	-0.206674	1	0.45539488320356	0.508787541713014	-0.0847608	-0.655172	0.0389321468298109	-0.31079	0.524360400444939	-0.189321	0.071412680756396	0.00734149054505006	-0.296552	-0.699208	-0.189321	0.148387096774194	0.142602892102336	-0.123026	-0.136819	0.296996662958843	0.176418242491657	0.129699666295884	-0.0164646	0.438487208008899	-0.0286986	-0.0113459	0.0353726362625139	-0.00378198	0.113681868743048
Escherichia	-0.280534	-0.309455	0.45539488320356	1	-0.0718576	-0.267186	-0.296107	-0.128365	0.00556173526140156	-0.0749722	-0.113682	0.166184649610679	0.0798665183537264	0.204894327030033	-0.146896	-0.199555	0.180422691879867	0.362402669632925	0.0420467185761958	0.0656284760845384	0.353058954393771	0.0553948832035595	-0.000667408	0.126376683394095	0.259176863181313	-0.180868	0.00734149054505006	0.225361512791991	-0.0335929	0.219132369299221
Limosilactobacillus	0.624026696329255	0.356173526140156	0.508787541713014	-0.0718576	1	-0.159956	-0.705451	-0.083426	-0.205339	0.47853170189099	-0.315239	-0.314794	-0.131479	-0.544383	-0.606847	-0.192436	-0.155951	-0.0567297	-0.365072	-0.503448	-0.0714127	-0.115462	0.00778642936596218	-0.29703	0.390878754171301	-0.120356	-0.254283	-0.243159	-0.20178	-0.186207
Bacteroides	-0.317019	-0.187987	-0.0847608	-0.267186	-0.159956	1	0.319243604004449	0.75706340378198	-0.0780868	0.0460511679644049	0.647163515016685	0.150611790878754	0.153281423804227	0.096329254727475	0.0122993857902931	0.658286985539488	0.586206896551724	-0.185762	0.210678531701891	0.0131256952169077	0.0433815350389321	0.161735261401557	0.168409343715239	0.320391591703339	0.144827586206897	0.818909899888765	0.275639599555061	-0.0389321	0.282313681868743	0.158620689655172
Prevotella	-0.508343	-0.181758	-0.655172	-0.296107	-0.705451	0.319243604004449	1	0.0260289210233593	0.445606229143493	-0.580423	0.417575083426029	0.397107897664071	0.0994438264738598	0.279199110122358	0.739123466831768	0.29432703003337	0.254282536151279	-0.196885	0.510122358175751	0.56440489432703	0.138598442714127	0.213348164627364	0.163959955506118	0.358660587379016	-0.503448	0.100778642936596	0.278754171301446	0.337931034482759	0.291212458286986	0.207119021134594
Muribaculum	-0.227586	-0.0518354	0.0389321468298109	-0.128365	-0.083426	0.75706340378198	0.0260289210233593	1	-0.302336	0.096329254727475	0.384649610678532	0.0967741935483871	0.153726362625139	0.0140155728587319	-0.103733	0.628476084538376	0.390433815350389	0.10567296996663	0.135483870967742	-0.0220245	0.0647385984427141	-0.00155729	0.255617352614016	0.378685061860474	0.320133481646274	0.890100111234705	0.0723025583982203	-0.0927697	0.438042269187987	0.195105672969967
Bifidobacterium	-0.173304	0.0602892102335929	-0.31079	0.00556173526140156	-0.205339	-0.0780868	0.445606229143493	-0.302336	1	-0.282314	0.0745272525027809	0.306340378197998	0.224026696329255	-0.0104561	0.49499226208859	-0.0985539	-0.0776418	-0.1297	0.305005561735261	0.236484983314794	0.16440489432703	-0.047386	0.210233592880979	-0.307042	-0.286763	-0.299666	0.074972191323693	0.189766407119021	-0.0460512	0.0318131256952169
Romboutsia	0.412680756395996	-0.00645161	0.524360400444939	-0.0749722	0.47853170189099	0.0460511679644049	-0.580423	0.096329254727475	-0.282314	1	-0.179978	-0.151947	-0.000222469	-0.355284	-0.631446	-0.0389321	0.129254727474972	0.0282536151279199	-0.232036	-0.375306	-0.102113	0.00289210233592881	-0.0478309	-0.370675	0.317463848720801	0.120800889877642	0.0647385984427141	-0.139488	-0.155061	-0.133259
Phocaeicola	-0.416685	-0.410011	-0.189321	-0.113682	-0.315239	0.647163515016685	0.417575083426029	0.384649610678532	0.0745272525027809	-0.179978	1	-0.111902	-0.0553949	0.0220244716351502	0.178457125900669	0.812680756395996	0.65650723025584	-0.139933	-0.111902	-0.0625139	-0.193771	0.178642936596218	0.218242491657397	0.163755702426151	-0.302781	0.539488320355951	0.176418242491657	-0.1604	-0.0313682	-0.212013
Blautia	-0.403782	-0.233815	0.071412680756396	0.166184649610679	-0.314794	0.150611790878754	0.397107897664071	0.0967741935483871	0.306340378197998	-0.151947	-0.111902	1	0.347274749721913	0.167964404894327	0.329762777509558	-0.106563	0.106117908787542	0.0509454949944383	0.923470522803115	0.87230255839822	0.841601779755284	0.393103448275862	0.280533926585095	0.384469910044007	-0.0451613	0.0456062291434928	0.294771968854283	0.737931034482759	0.513236929922136	0.799332591768632
Akkermansia	-0.260957	-0.301891	0.00734149054505006	0.0798665183537264	-0.131479	0.153281423804227	0.0994438264738598	0.153726362625139	0.224026696329255	-0.000222469	-0.0553949	0.347274749721913	1	-0.101224	0.234616585546913	-0.0500556	-0.0709677	-0.225806	0.246718576195773	0.195995550611791	0.286763070077864	-0.0375973	0.0776418242491657	0.0135721438152109	-0.0527253	0.046496106785317	0.258286985539488	0.064293659621802	0.372636262513904	0.172413793103448
Klebsiella	-0.241379	-0.128365	-0.296552	0.204894327030033	-0.544383	0.096329254727475	0.279199110122358	0.0140155728587319	-0.0104561	-0.355284	0.0220244716351502	0.167964404894327	-0.101224	1	0.200735258652898	-0.167964	0.067853170189099	0.0197997775305895	0.200889877641824	0.180867630700779	0.07853170189099	-0.213793	-0.176418	0.20825453460717	0.121245828698554	0.0869855394883204	0.0834260289210234	0.100333704115684	0.0166852057842047	0.209343715239155
Megamonas	-0.490351	0.00858636366492163	-0.699208	-0.146896	-0.606847	0.0122993857902931	0.739123466831768	-0.103733	0.49499226208859	-0.631446	0.178457125900669	0.329762777509558	0.234616585546913	0.200735258652898	1	0.133436732630539	-0.00951462	-0.164069	0.448115357755775	0.506595456230376	0.13065196603651	-0.00533747	0.142255160178296	0.205399385120531	-0.442082	-0.0656741	0.0466448404499797	0.306556389225986	0.287991278599128	0.206768919606626
Parabacteroides	-0.409121	-0.171524	-0.189321	-0.199555	-0.192436	0.658286985539488	0.29432703003337	0.628476084538376	-0.0985539	-0.0389321	0.812680756395996	-0.106563	-0.0500556	-0.167964	0.133436732630539	1	0.661401557285873	-0.0353726	-0.0362625	-0.0349277	-0.0843159	0.136373748609566	0.30055617352614	0.189342530930237	-0.0527253	0.669855394883204	0.133704115684093	-0.0122358	0.138598442714127	-0.0206897
Alistipes	-0.341935	-0.30723	0.148387096774194	0.180422691879867	-0.155951	0.586206896551724	0.254282536151279	0.390433815350389	-0.0776418	0.129254727474972	0.65650723025584	0.106117908787542	-0.0709677	0.067853170189099	-0.00951462	0.661401557285873	1	0.000222469410456062	0.141713014460512	0.0109010011123471	0.124360400444939	0.175528364849833	0.175973303670745	0.259873179937153	0.050055617352614	0.559955506117909	0.209343715239155	0.190211345939933	0.0447163515016685	0.111902113459399
Enterococcus	0.0754171301446051	0.0229143492769744	0.142602892102336	0.362402669632925	-0.0567297	-0.185762	-0.196885	0.10567296996663	-0.1297	0.0282536151279199	-0.139933	0.0509454949944383	-0.225806	0.0197997775305895	-0.164069	-0.0353726	0.000222469410456062	1	0.0197997775305895	0.0602892102335929	0.1412680756396	-0.062069	0.108342602892102	0.264768051477065	0.267185761957731	0.0878754171301446	-0.0224694	0.255617352614016	-0.0505006	0.16440489432703
Ruminococcus	-0.365072	-0.0264739	-0.123026	0.0420467185761958	-0.365072	0.210678531701891	0.510122358175751	0.135483870967742	0.305005561735261	-0.232036	-0.111902	0.923470522803115	0.246718576195773	0.200889877641824	0.448115357755775	-0.0362625	0.141713014460512	0.0197997775305895	1	0.83448275862069	0.72992213570634	0.318353726362625	0.231145717463849	0.362220493953497	-0.0260289	0.101223581757508	0.38020022246941	0.723248053392659	0.490989988876529	0.78420467185762
Faecalibacterium	-0.458065	-0.276529	-0.136819	0.0656284760845384	-0.503448	0.0131256952169077	0.56440489432703	-0.0220245	0.236484983314794	-0.375306	-0.0625139	0.87230255839822	0.195995550611791	0.180867630700779	0.506595456230376	-0.0349277	0.0109010011123471	0.0602892102335929	0.83448275862069	1	0.715684093437152	0.410456062291435	0.282758620689655	0.454555570729112	-0.258287	-0.106563	0.174193548387097	0.733036707452725	0.583537263626251	0.713904338153504
Clostridioides	-0.284538	-0.215128	0.296996662958843	0.353058954393771	-0.0714127	0.0433815350389321	0.138598442714127	0.0647385984427141	0.16440489432703	-0.102113	-0.193771	0.841601779755284	0.286763070077864	0.07853170189099	0.13065196603651	-0.0843159	0.124360400444939	0.1412680756396	0.72992213570634	0.715684093437152	1	0.337041156840934	0.289877641824249	0.432306154638603	0.2440489432703	-0.0429366	0.282313681868743	0.781979977753059	0.494994438264739	0.868743047830923
Ruthenibacterium	-0.340156	-0.161735	0.176418242491657	0.0553948832035595	-0.115462	0.161735261401557	0.213348164627364	-0.00155729	-0.047386	0.00289210233592881	0.178642936596218	0.393103448275862	-0.0375973	-0.213793	-0.00533747	0.136373748609566	0.175528364849833	-0.062069	0.318353726362625	0.410456062291435	0.337041156840934	1	0.0140155728587319	0.307931918692654	-0.0758621	0.0593993325917686	0.272969966629588	0.286318131256952	0.368186874304783	0.254727474972191
Enterocloster	-0.243604	0.00823136818687431	0.129699666295884	-0.000667408	0.00778642936596218	0.168409343715239	0.163959955506118	0.255617352614016	0.210233592880979	-0.0478309	0.218242491657397	0.280533926585095	0.0776418242491657	-0.176418	0.142255160178296	0.30055617352614	0.175973303670745	0.108342602892102	0.231145717463849	0.282758620689655	0.289877641824249	0.0140155728587319	1	0.19557236743558	0.0487208008898776	0.113236929922136	0.032258064516129	0.409121245828699	0.136373748609566	0.401557285873192
Phascolarctobacterium	-0.335076	-0.191567	-0.0164646	0.126376683394095	-0.29703	0.320391591703339	0.358660587379016	0.378685061860474	-0.307042	-0.370675	0.163755702426151	0.384469910044007	0.0135721438152109	0.20825453460717	0.205399385120531	0.189342530930237	0.259873179937153	0.264768051477065	0.362220493953497	0.454555570729112	0.432306154638603	0.307931918692654	0.19557236743558	1	0.125041718428664	0.422961399880588	0.0545110694217487	0.360218046505351	0.501724332840993	0.475470021854191
Clostridium	0.0869855394883204	0.349054505005562	0.438487208008899	0.259176863181313	0.390878754171301	0.144827586206897	-0.503448	0.320133481646274	-0.286763	0.317463848720801	-0.302781	-0.0451613	-0.0527253	0.121245828698554	-0.442082	-0.0527253	0.050055617352614	0.267185761957731	-0.0260289	-0.258287	0.2440489432703	-0.0758621	0.0487208008898776	0.125041718428664	1	0.272969966629588	0.04293659621802	0.114571746384872	0.107452725250278	0.29210233592881
Duncaniella	-0.252948	-0.0113459	-0.0286986	-0.180868	-0.120356	0.818909899888765	0.100778642936596	0.890100111234705	-0.299666	0.120800889877642	0.539488320355951	0.0456062291434928	0.046496106785317	0.0869855394883204	-0.0656741	0.669855394883204	0.559955506117909	0.0878754171301446	0.101223581757508	-0.106563	-0.0429366	0.0593993325917686	0.113236929922136	0.422961399880588	0.272969966629588	1	0.118131256952169	-0.12792	0.242269187986652	0.0754171301446051
Longicatena	-0.175083	-0.183537	-0.0113459	0.00734149054505006	-0.254283	0.275639599555061	0.278754171301446	0.0723025583982203	0.074972191323693	0.0647385984427141	0.176418242491657	0.294771968854283	0.258286985539488	0.0834260289210234	0.0466448404499797	0.133704115684093	0.209343715239155	-0.0224694	0.38020022246941	0.174193548387097	0.282313681868743	0.272969966629588	0.032258064516129	0.0545110694217487	0.04293659621802	0.118131256952169	1	0.227586206896552	0.0135706340378198	0.199110122358176
Mediterraneibacter	-0.424249	-0.0215795	0.0353726362625139	0.225361512791991	-0.243159	-0.0389321	0.337931034482759	-0.0927697	0.189766407119021	-0.139488	-0.1604	0.737931034482759	0.064293659621802	0.100333704115684	0.306556389225986	-0.0122358	0.190211345939933	0.255617352614016	0.723248053392659	0.733036707452725	0.781979977753059	0.286318131256952	0.409121245828699	0.360218046505351	0.114571746384872	-0.12792	0.227586206896552	1	0.287652947719689	0.850945494994438
Intestinimonas	-0.23871	-0.156841	-0.00378198	-0.0335929	-0.20178	0.282313681868743	0.291212458286986	0.438042269187987	-0.0460512	-0.155061	-0.0313682	0.513236929922136	0.372636262513904	0.0166852057842047	0.287991278599128	0.138598442714127	0.0447163515016685	-0.0505006	0.490989988876529	0.583537263626251	0.494994438264739	0.368186874304783	0.136373748609566	0.501724332840993	0.107452725250278	0.242269187986652	0.0135706340378198	0.287652947719689	1	0.44916573971079
Roseburia	-0.364182	-0.0407119	0.113681868743048	0.219132369299221	-0.186207	0.158620689655172	0.207119021134594	0.195105672969967	0.0318131256952169	-0.133259	-0.212013	0.799332591768632	0.172413793103448	0.209343715239155	0.206768919606626	-0.0206897	0.111902113459399	0.16440489432703	0.78420467185762	0.713904338153504	0.868743047830923	0.254727474972191	0.401557285873192	0.475470021854191	0.29210233592881	0.0754171301446051	0.199110122358176	0.850945494994438	0.44916573971079	1

## Sheet: processed correlation results
	Ligilactobacillus	Adlercreutzia	Limosilactobacillus	Bacteroides	Prevotella	Muribaculum	Bifidobacterium	Romboutsia	Phocaeicola	Blautia	Megamonas	Parabacteroides	Alistipes	Ruminococcus	Faecalibacterium	Clostridioides	Phascolarctobacterium	Mediterraneibacter
Limosilactobacillus	0.624**	0.509*
Prevotella	-0.508*	-0.655**	-0.705***
Muribaculum				0.757***
Romboutsia		0.524*			-0.580**
Phocaeicola				0.647**
Klebsiella			-0.544*
Megamonas	-0.490*	-0.699***	-0.607**		0.739***		0.495*	-0.631**
Parabacteroides				0.658**		0.628**			0.813***
Alistipes				0.586**					0.657**			0.661**
Ruminococcus					0.510*					0.923***
Faecalibacterium			-0.503*		0.564*					0.872***	0.507*			0.834***
Clostridioides										0.843***				0.730***
Clostridium					-0.503*
Duncaniella				0.819***		0.890***			0.539*			0.670***	0.560*
Mediterraneibacter										0.738***				0.723***	0.733***	0.782***
Intestinimonas										0.513*				0.491*	0.584**	0.495*	0.502*
Roseburia										0.799***				0.784***	0.714***	0.869***		0.851***
