# Supplementary material for: Metagenomic Insights into Gut Microbiota Alterations Following Dendrobium huoshanense Water Extract Intervention in Streptozotocin-Induced Type 1 Diabetic Rats
Source: Int J Mol Sci. 2026 Jun 11;27(12):5308. doi: 10.3390/ijms27125308 (PMC13299921; doi:10.3390/ijms27125308)
Supplement: Supplementary file 1 [file ijms-27-05308-s001.zip › Table S6-correlation at species level.xlsx]

## Sheet: raw data
	Ligilactobacillus_murinus	Lactobacillus_johnsonii	Adlercreutzia_equolifaciens	Escherichia_coli	Limosilactobacillus_reuteri	Prevotella_copri	Muribaculum_gordoncarteri	Bacteroides_fragilis	Romboutsia_ilealis	Bifidobacterium_pseudolongum	Phocaeicola_vulgatus	Akkermansia_muciniphila	Lactobacillus_acidophilus	Klebsiella_pneumoniae	Faecalibacterium_prausnitzii	Bacteroides_uniformis	Megamonas_funiformis	Alistipes_finegoldii	Ruminococcus_sp._SR1/5	Ligilactobacillus_animalis	Clostridioides_difficile	Ruthenibacterium_lactatiformans	Blautia_sp._SC05B48	Blautia_massiliensis	Parabacteroides_distasonis	Lachnospiraceae_bacterium	Bacteroides_xylanisolvens	Atopobiaceae_bacterium_P1	Longicatena_caecimuris	Bacteroides_caecimuris
Ligilactobacillus_murinus	1	0.438487208008899	0.201779755283648	-0.286763	0.628031145717464	-0.56485	-0.240934	-0.296997	0.411790878754171	-0.12436	-0.487875	-0.255172	0.130144605116796	-0.251168	-0.447831	-0.458509	-0.481997	-0.331257	-0.34416	0.959510567296997	-0.280089	-0.34683	-0.38376	-0.251168	-0.439822	-0.303226	-0.434483	0.231590656284761	-0.177308	-0.187097
Lactobacillus_johnsonii	0.438487208008899	1	-0.136374	-0.200445	0.458509454949944	-0.314349	-0.0927697	-0.170189	-0.0197998	-0.0051168	-0.390434	-0.328142	0.392213570634038	-0.104338	-0.337486	-0.480756	-0.0814544	-0.224027	-0.142603	0.38420467185762	-0.220912	-0.186652	-0.187542	-0.187542	-0.148832	-0.232925	-0.194216	-0.0166852	-0.172859	-0.0300334
Adlercreutzia_equolifaciens	0.201779755283648	-0.136374	1	0.456284760845384	0.476307007786429	-0.567519	0.0416017797552836	-0.0464961	0.519911012235818	-0.257397	-0.23515	0.00244716351501669	0.0407119021134594	-0.289433	-0.132369	-0.0269188	-0.698744	0.0914349276974416	-0.0829811	0.23559510567297	0.303670745272525	0.183537263626251	0.0949944382647386	0.104338153503893	-0.259177	0.14972191323693	-0.195551	0.116796440489433	-0.00734149	0.0576195773081201
Escherichia_coli	-0.286763	-0.200445	0.456284760845384	1	-0.0967742	-0.173304	-0.126585	-0.248943	-0.0749722	0.00734149054505006	-0.0825362	0.0798665183537264	0.00333704115684093	0.198665183537264	0.0656284760845384	-0.113682	-0.147361	0.132814238042269	0.0553948832035595	-0.313459	0.353058954393771	0.0553948832035595	0.162180200222469	0.103893214682981	-0.211123	0.22714126807564	-0.290768	-0.106563	0.00734149054505006	-0.136819
Limosilactobacillus_reuteri	0.628031145717464	0.458509454949944	0.476307007786429	-0.0967742	1	-0.63604	-0.0829811	-0.161735	0.494994438264739	-0.109232	-0.405117	-0.102113	0.288987764182425	-0.547052	-0.48743	-0.290323	-0.593851	-0.198665	-0.34772	0.642714126807564	-0.0629588	-0.101669	-0.314349	-0.153726	-0.272525	-0.194661	-0.267631	0.0682981090100111	-0.245384	-0.00867631
Prevotella_copri	-0.56485	-0.314349	-0.567519	-0.173304	-0.63604	1	-0.101669	0.0780867630700779	-0.645384	0.405116796440489	0.392213570634038	0.064293659621802	-0.177753	0.246273637374861	0.712124582869855	0.391768631813126	0.737266955769082	0.257842046718576	0.571078976640712	-0.5297	0.288987764182425	0.269855394883204	0.424694104560623	0.405561735261402	0.296551724137931	0.373081201334816	0.257397107897664	0.118131256952169	0.182202447163515	-0.111902
Muribaculum_gordoncarteri	-0.240934	-0.0927697	0.0416017797552836	-0.126585	-0.0829811	-0.101669	1	0.673414905450501	0.0918798665183537	-0.342825	0.403781979977753	0.179977753058954	0.0456062291434928	0.0197997775305895	0.0100111234705228	0.519021134593993	-0.0949141	0.278754171301446	0.0576195773081201	-0.23604	0.0798665183537264	0.0313681868743048	0.0972191323692992	0.0402669632925473	0.634705228031146	-0.000222469	0.719688542825362	-0.16218	0.105228031145717	0.823359288097886
Bacteroides_fragilis	-0.296997	-0.170189	-0.0464961	-0.248943	-0.161735	0.0780867630700779	0.673414905450501	1	0.00556173526140156	-0.0847608	0.497219132369299	0.182647385984427	0.0313681868743048	0.104783092324805	0.0171301446051168	0.485205784204672	0.00255270271119292	0.429588431590656	0.188431590656285	-0.241379	0.0513904338153504	0.265406006674082	0.184427141268076	0.195550611790879	0.47007786429366	0.139043381535039	0.709454949944383	0.0175750834260289	0.332591768631813	0.687652947719689
Romboutsia_ilealis	0.411790878754171	-0.0197998	0.519911012235818	-0.0749722	0.494994438264739	-0.645384	0.0918798665183537	0.00556173526140156	1	-0.288543	-0.238265	-0.000222469	-0.0375973	-0.336151	-0.375306	-0.0829811	-0.632374	0.0460511679644049	-0.220022	0.341935483870968	-0.102113	0.00289210233592881	-0.0820912	-0.0367075	-0.0674082	-0.135039	-0.0104561	-0.143048	0.0647385984427141	0.189321468298109
Bifidobacterium_pseudolongum	-0.12436	-0.0051168	-0.257397	0.00734149054505006	-0.109232	0.405116796440489	-0.342825	-0.0847608	-0.288543	1	0.074972191323693	0.240044493882091	-0.109677	-0.0371524	0.205339265850946	-0.0384872	0.477819534758747	-0.0442714	0.307675194660734	-0.174638	0.160400444938821	-0.00422692	0.199110122358176	0.290767519466073	-0.117241	0.220022246941046	-0.0932147	0.433592880978865	0.0905450500556174	-0.349944
Phocaeicola_vulgatus	-0.487875	-0.390434	-0.23515	-0.0825362	-0.405117	0.392213570634038	0.403781979977753	0.497219132369299	-0.238265	0.074972191323693	1	-0.0522803	-0.462514	0.071412680756396	-0.0211346	0.704115684093437	0.226726413530498	0.523025583982202	-0.0647386	-0.45584	-0.181758	0.151946607341491	-0.1297	-0.0958843	0.795773081201335	-0.140823	0.666295884315907	-0.16663	0.184872080088988	0.554616240266963
Akkermansia_muciniphila	-0.255172	-0.328142	0.00244716351501669	0.0798665183537264	-0.102113	0.064293659621802	0.179977753058954	0.182647385984427	-0.000222469	0.240044493882091	-0.0522803	1	-0.0318131	-0.118576	0.195995550611791	0.1412680756396	0.235080713312584	-0.0918799	0.234260289210234	-0.302336	0.286763070077864	-0.0375973	0.274749721913237	0.216017797552837	-0.0536151	0.2293659621802	0.00867630700778643	0.188431590656285	0.258286985539488	-0.0567297
Lactobacillus_acidophilus	0.130144605116796	0.392213570634038	0.0407119021134594	0.00333704115684093	0.288987764182425	-0.177753	0.0456062291434928	0.0313681868743048	-0.0375973	-0.109677	-0.462514	-0.0318131	1	0.0113459399332592	-0.0549499	-0.393993	-0.136221	-0.0678532	0.0616240266963292	0.201779755283648	0.0780867630700779	-0.19822	0.0763070077864294	0.0371523915461624	-0.226696	-0.000222469	-0.0789766	0.299221357063404	-0.0803115	-0.13059
Klebsiella_pneumoniae	-0.251168	-0.104338	-0.289433	0.198665183537264	-0.547052	0.246273637374861	0.0197997775305895	0.104783092324805	-0.336151	-0.0371524	0.071412680756396	-0.118576	0.0113459399332592	1	0.194215795328142	0.154616240266963	0.192845086636483	0.210233592880979	0.195995550611791	-0.3099	0.0932146829810901	-0.197775	0.182202447163515	0.074972191323693	-0.0531702	0.139488320355951	0.212458286985539	-0.120356	0.099888765294772	-0.00778643
Faecalibacterium_prausnitzii	-0.447831	-0.337486	-0.132369	0.0656284760845384	-0.48743	0.712124582869855	0.0100111234705228	0.0171301446051168	-0.375306	0.205339265850946	-0.0211346	0.195995550611791	-0.0549499	0.194215795328142	1	0.219577308120133	0.507523711761719	0.0816462736373749	0.850945494994438	-0.445161	0.715684093437152	0.410456062291435	0.822914349276974	0.762402669632925	-0.0202447	0.789988876529477	0.0771968854282536	0.249388209121246	0.174193548387097	-0.107453
Bacteroides_uniformis	-0.458509	-0.480756	-0.0269188	-0.113682	-0.290323	0.391768631813126	0.519021134593993	0.485205784204672	-0.0829811	-0.0384872	0.704115684093437	0.1412680756396	-0.393993	0.154616240266963	0.219577308120133	1	0.174279976009626	0.542602892102336	0.184427141268076	-0.434928	0.136818687430478	0.0838709677419355	0.174638487208009	0.155506117908788	0.63559510567297	0.100333704115684	0.660511679644049	-0.179978	0.111902113459399	0.531034482758621
Megamonas_funiformis	-0.481997	-0.0814544	-0.698744	-0.147361	-0.593851	0.737266955769082	-0.0949141	0.00255270271119292	-0.632374	0.477819534758747	0.226726413530498	0.235080713312584	-0.136221	0.192845086636483	0.507523711761719	0.174279976009626	1	0.0429318183246082	0.450435996584132	-0.475035	0.134364988161882	-0.00997875	0.303771622631957	0.272210934566299	0.20166351418424	0.292168428490171	0.149681204429039	0.0721718675619089	0.0508219903410226	-0.171031
Alistipes_finegoldii	-0.331257	-0.224027	0.0914349276974416	0.132814238042269	-0.198665	0.257842046718576	0.278754171301446	0.429588431590656	0.0460511679644049	-0.0442714	0.523025583982202	-0.0918799	-0.0678532	0.210233592880979	0.0816462736373749	0.542602892102336	0.0429318183246082	1	0.191991101223582	-0.299221	0.0558398220244716	0.0731924360400445	0.141713014460512	0.125695216907675	0.442491657397108	0.0487208008898776	0.549276974416018	-0.286763	0.0527252502780868	0.466518353726363
Ruminococcus_sp._SR1/5	-0.34416	-0.142603	-0.0829811	0.0553948832035595	-0.34772	0.571078976640712	0.0576195773081201	0.188431590656285	-0.220022	0.307675194660734	-0.0647386	0.234260289210234	0.0616240266963292	0.195995550611791	0.850945494994438	0.184427141268076	0.450435996584132	0.191991101223582	1	-0.376641	0.743270300333704	0.332146829810901	0.946607341490545	0.938153503893215	-0.0509455	0.867408231368187	0.111902113459399	0.277864293659622	0.387764182424917	-0.0224694
Ligilactobacillus_animalis	0.959510567296997	0.38420467185762	0.23559510567297	-0.313459	0.642714126807564	-0.5297	-0.23604	-0.241379	0.341935483870968	-0.174638	-0.45584	-0.302336	0.201779755283648	-0.3099	-0.445161	-0.434928	-0.475035	-0.299221	-0.376641	1	-0.297442	-0.316574	-0.41624	-0.272525	-0.425584	-0.323248	-0.398443	0.25027808676307	-0.220912	-0.208454
Clostridioides_difficile	-0.280089	-0.220912	0.303670745272525	0.353058954393771	-0.0629588	0.288987764182425	0.0798665183537264	0.0513904338153504	-0.102113	0.160400444938821	-0.181758	0.286763070077864	0.0780867630700779	0.0932146829810901	0.715684093437152	0.136818687430478	0.134364988161882	0.0558398220244716	0.743270300333704	-0.297442	1	0.337041156840934	0.83047830923248	0.826473859844271	-0.106563	0.916796440489433	-0.0286986	0.252947719688543	0.282313681868743	0.0505005561735261
Ruthenibacterium_lactatiformans	-0.34683	-0.186652	0.183537263626251	0.0553948832035595	-0.101669	0.269855394883204	0.0313681868743048	0.265406006674082	0.00289210233592881	-0.00422692	0.151946607341491	-0.0375973	-0.19822	-0.197775	0.410456062291435	0.0838709677419355	-0.00997875	0.0731924360400445	0.332146829810901	-0.316574	0.337041156840934	1	0.384649610678532	0.422469410456062	0.0909899888765295	0.414905450500556	0.0651835372636263	0.053615127919911	0.272969966629588	0.133704115684093
Blautia_sp._SC05B48	-0.38376	-0.187542	0.0949944382647386	0.162180200222469	-0.314349	0.424694104560623	0.0972191323692992	0.184427141268076	-0.0820912	0.199110122358176	-0.1297	0.274749721913237	0.0763070077864294	0.182202447163515	0.822914349276974	0.174638487208009	0.303771622631957	0.141713014460512	0.946607341490545	-0.41624	0.83047830923248	0.384649610678532	1	0.94349276974416	-0.098109	0.910567296996663	0.0878754171301446	0.211568409343715	0.381979977753059	0.0353726362625139
Blautia_massiliensis	-0.251168	-0.187542	0.104338153503893	0.103893214682981	-0.153726	0.405561735261402	0.0402669632925473	0.195550611790879	-0.0367075	0.290767519466073	-0.0958843	0.216017797552837	0.0371523915461624	0.074972191323693	0.762402669632925	0.155506117908788	0.272210934566299	0.125695216907675	0.938153503893215	-0.272525	0.826473859844271	0.422469410456062	0.94349276974416	1	-0.108343	0.932814238042269	0.067853170189099	0.289877641824249	0.409121245828699	0.0353726362625139
Parabacteroides_distasonis	-0.439822	-0.148832	-0.259177	-0.211123	-0.272525	0.296551724137931	0.634705228031146	0.47007786429366	-0.0674082	-0.117241	0.795773081201335	-0.0536151	-0.226696	-0.0531702	-0.0202447	0.63559510567297	0.20166351418424	0.442491657397108	-0.0509455	-0.425584	-0.106563	0.0909899888765295	-0.098109	-0.108343	1	-0.153726	0.76952169076752	-0.243159	0.139488320355951	0.682313681868743
Lachnospiraceae_bacterium	-0.303226	-0.232925	0.14972191323693	0.22714126807564	-0.194661	0.373081201334816	-0.000222469	0.139043381535039	-0.135039	0.220022246941046	-0.140823	0.2293659621802	-0.000222469	0.139488320355951	0.789988876529477	0.100333704115684	0.292168428490171	0.0487208008898776	0.867408231368187	-0.323248	0.916796440489433	0.414905450500556	0.910567296996663	0.932814238042269	-0.153726	1	-0.0100111	0.244938820912125	0.300111234705228	0.0224694104560623
Bacteroides_xylanisolvens	-0.434483	-0.194216	-0.195551	-0.290768	-0.267631	0.257397107897664	0.719688542825362	0.709454949944383	-0.0104561	-0.0932147	0.666295884315907	0.00867630700778643	-0.0789766	0.212458286985539	0.0771968854282536	0.660511679644049	0.149681204429039	0.549276974416018	0.111902113459399	-0.398443	-0.0286986	0.0651835372636263	0.0878754171301446	0.067853170189099	0.76952169076752	-0.0100111	1	-0.190656	0.100333704115684	0.732146829810901
Atopobiaceae_bacterium_P1	0.231590656284761	-0.0166852	0.116796440489433	-0.106563	0.0682981090100111	0.118131256952169	-0.16218	0.0175750834260289	-0.143048	0.433592880978865	-0.16663	0.188431590656285	0.299221357063404	-0.120356	0.249388209121246	-0.179978	0.0721718675619089	-0.286763	0.277864293659622	0.25027808676307	0.252947719688543	0.053615127919911	0.211568409343715	0.289877641824249	-0.243159	0.244938820912125	-0.190656	1	0.360622914349277	-0.354839
Longicatena_caecimuris	-0.177308	-0.172859	-0.00734149	0.00734149054505006	-0.245384	0.182202447163515	0.105228031145717	0.332591768631813	0.0647385984427141	0.0905450500556174	0.184872080088988	0.258286985539488	-0.0803115	0.099888765294772	0.174193548387097	0.111902113459399	0.0508219903410226	0.0527252502780868	0.387764182424917	-0.220912	0.282313681868743	0.272969966629588	0.381979977753059	0.409121245828699	0.139488320355951	0.300111234705228	0.100333704115684	0.360622914349277	1	0.064293659621802
Bacteroides_caecimuris	-0.187097	-0.0300334	0.0576195773081201	-0.136819	-0.00867631	-0.111902	0.823359288097886	0.687652947719689	0.189321468298109	-0.349944	0.554616240266963	-0.0567297	-0.13059	-0.00778643	-0.107453	0.531034482758621	-0.171031	0.466518353726363	-0.0224694	-0.208454	0.0505005561735261	0.133704115684093	0.0353726362625139	0.0353726362625139	0.682313681868743	0.0224694104560623	0.732146829810901	-0.354839	0.064293659621802	1

## Sheet: processed correlation results
	Ligilactobacillus_murinus	Adlercreutzia_equolifaciens	Limosilactobacillus_reuteri	Prevotella_copri	Muribaculum_gordoncarteri	Bacteroides_fragilis	Romboutsia_ilealis	Phocaeicola_vulgatus	Faecalibacterium_prausnitzii	Bacteroides_uniformis	Alistipes_finegoldii	Ruminococcus_sp._SR1/5	Clostridioides_difficile	Blautia_sp._SC05B48	Blautia_massiliensis	Parabacteroides_distasonis	Bacteroides_xylanisolvens
Limosilactobacillus_reuteri	0.628**
Prevotella_copri	-0.565*	-0.568*	-0.636**
Bacteroides_fragilis					0.674**
Romboutsia_ilealis		0.520*	0.495*	-0.645**
Phocaeicola_vulgatus	-0.488*					0.497*
Klebsiella_pneumoniae			-0.547*
Faecalibacterium_prausnitzii			-0.487*	0.712***
Bacteroides_uniformis					0.519*			0.704***
Megamonas_funiformis		-0.699***	-0.594**	0.737***			-0.632**		0.508*
Alistipes_finegoldii								0.523*		0.543*
Ruminococcus_sp._SR1/5				0.571*					0.851***
Ligilactobacillus_animalis	0.960***		0.643**	-0.530*
Clostridioides_difficile									0.716***			0.743***
Blautia_sp._SC05B48									0.823***			0.947***	0.830***
Blautia_massiliensis									0.762***			0.938***	0.826***	0.943***
Parabacteroides_distasonis					0.635**			0.796***		0.636**
Lachnospiraceae_bacterium									0.790***			0.867***	0.917***	0.911***	0.933***
Bacteroides_xylanisolvens					0.720***	0.709***		0.666**		0.661**	0.549*					0.770***
Bacteroides_caecimuris					0.823***	0.688***		0.555*								0.682**	0.732***
